# Supplementary material for: A soft thermal sensor for the continuous assessment of flow in vascular access
Source: Nat Commun. 2025 Jan 2;16:38. doi: 10.1038/s41467-024-54942-3 (PMC11696732; doi:10.1038/s41467-024-54942-3)
Supplement: Supplementary file 8 — Source Data [file 41467_2024_54942_MOESM8_ESM.zip]

Archive with 2 entries (2 files):
- Source Data_SI.xlsx
- Source Data_Main.xlsx
