# Supplementary material for: A soft thermal sensor for the continuous assessment of flow in vascular access
Source: Nat Commun. 2025 Jan 2;16:38. doi: 10.1038/s41467-024-54942-3 (PMC11696732; doi:10.1038/s41467-024-54942-3)
Supplement: Supplementary file 8 — Source Data [file 41467_2024_54942_MOESM8_ESM.zip › Source Data_SI.xlsx]

## Sheet: Supp. Fig. 2
L/W ratio	SensitivityHeater		Flow rate (mL/min)	60x7.5	45x10	30x15	21.21x21.21	π*(23.94/2)^2
8	25.1485		100	9.6077	10.6534	12.5781	14.1839
4.5	23.681		200	9.21501	10.2401	12.0818	13.8202	10.7612
2	20.9498		300	8.92809	9.94198	11.875	13.5396	10.5687
1	16.1257		400	8.68201	9.68192	11.609	13.2899	10.4038
1	10.6093		600	8.20701	9.17844	10.9943	12.7904	10.087
			800	7.67704	8.61363	10.3994	12.2143	9.729

## Sheet: Supp. Fig. 5
RContact (mm2-K/W)	THeater	TSensor							time (s)	poor contact (flow)				good contact (flow)
100	3.33	2.9							0.2	0	0	0	0	0	0	0	0
1000	3.48	3.32							0.4	-0.000615241	0.000286806	0.00094438	0.000238243	0.0017294	-0.000187201	0.00064803	-0.000859539
2000	3.62	3.74							0.6	-0.00109692	0.000745722	0.00211947	0.000651608	0.00351034	-0.000313178	0.00139706	-0.00158632
3000	3.74	4.1							0.8	-0.00141172	0.00140273	0.00355358	0.00126348	0.00532619	-0.000357123	0.0022664	-0.00214615
4000	3.85	4.42							1	-0.00152578	0.00228527	0.00527751	0.00209654	0.00716541	-0.000294415	0.00328694	-0.002506
6000	4.03	4.96							1.2	-0.00140465	0.00342364	0.00732287	0.00317283	0.00902662	-9.94153e-05	0.00449421	-0.00263557
8000	4.18	5.4							1.4	-0.00101416	0.00485205	0.00972001	0.00451357	0.0109209	0.00025211	0.00591741	-0.00250714
									1.6	-0.000321802	0.006607	0.0124964	0.0061388	0.012867	0.000782543	0.00757165	-0.00209504
									1.8	0.000702732	0.00872375	0.0156756	0.00806693	0.0148862	0.00151413	0.00945873	-0.0013778
									2	0.0020872	0.0112342	0.0192775	0.0103144	0.0169953	0.00246974	0.0115761	-0.000341774
									2.2	0.00385586	0.0141667	0.0233189	0.0128961	0.0192028	0.00367161	0.013924	0.00101656
									2.4	0.00602845	0.0175464	0.0278137	0.0158264	0.0215119	0.00514017	0.016505	0.0026933
									2.6	0.00862027	0.0213962	0.0327735	0.0191203	0.0239266	0.00689304	0.0193213	0.00468515
									2.8	0.0116439	0.0257365	0.0382075	0.0227929	0.0264496	0.00894295	0.0223746	0.00699233
									3	0.0151113	0.0305845	0.0441224	0.0268592	0.0290808	0.0112975	0.0256666	0.00961316
									3.2	0.0190353	0.0359524	0.0505219	0.031334	0.0318158	0.0139629	0.0291982	0.0125399
									3.4	0.0234288	0.041848	0.0574073	0.0362326	0.0346472	0.0169459	0.0329663	0.0157591
									3.6	0.0283006	0.0482757	0.0647787	0.0415706	0.0375667	0.0202484	0.0369636	0.0192547
									3.8	0.0336535	0.0552358	0.0726343	0.0473627	0.040568	0.0238626	0.04118	0.0230122
									4	0.0394851	0.0627239	0.0809709	0.0536225	0.0436492	0.0277736	0.0456056	0.0270238
									4.2	0.0457905	0.0707326	0.0897836	0.0603627	0.0468139	0.0319683	0.050233	0.0312862
									4.4	0.0525642	0.0792507	0.0990659	0.067595	0.050071	0.03644	0.0550559	0.0357972
									4.6	0.0598018	0.0882631	0.108808	0.0753292	0.0534316	0.0411835	0.0600646	0.0405541
									4.8	0.0674996	0.0977505	0.118995	0.0835715	0.0569058	0.046188	0.0652483	0.0455565
									5	0.0756554	0.107689	0.129612	0.0923241	0.0605019	0.051436	0.0705981	0.0508085
									5.2	0.0842676	0.11805	0.140639	0.101585	0.0642266	0.0569081	0.0761082	0.0563197
									5.4	0.0933346	0.128804	0.152052	0.111347	0.0680839	0.0625854	0.0817782	0.0621033
									5.6	0.102854	0.139925	0.163824	0.1216	0.0720741	0.0684492	0.0876133	0.0681694
									5.8	0.11282	0.151392	0.175923	0.132329	0.0761939	0.0744789	0.0936173	0.0745192
									6	0.123225	0.163186	0.188318	0.143515	0.0804376	0.0806522	0.0997859	0.0811447
									6.2	0.134056	0.175292	0.200974	0.155139	0.0847981	0.0869471	0.106111	0.08803
									6.4	0.145298	0.1877	0.213857	0.167182	0.0892673	0.0933442	0.112593	0.0951508
									6.6	0.156933	0.200401	0.226938	0.179624	0.0938359	0.0998274	0.119242	0.102478
									6.8	0.168941	0.213384	0.240186	0.192443	0.098493	0.106384	0.12607	0.109985
									7	0.181301	0.226638	0.253575	0.205615	0.103226	0.113007	0.13308	0.117657
									7.2	0.194002	0.240151	0.267083	0.219114	0.108018	0.119695	0.140262	0.125485
									7.4	0.207031	0.253912	0.28069	0.232914	0.11285	0.126452	0.147593	0.133454
									7.6	0.220381	0.267908	0.294381	0.246988	0.117701	0.133284	0.155042	0.141545
									7.8	0.234041	0.282131	0.308145	0.261307	0.122547	0.140195	0.162574	0.149727
									8	0.247999	0.296568	0.321972	0.275844	0.127368	0.147188	0.170165	0.157968
									8.2	0.262242	0.31121	0.335854	0.290575	0.13214	0.154267	0.177796	0.166231
									8.4	0.276752	0.326045	0.349785	0.305476	0.136843	0.161435	0.185458	0.174488
									8.6	0.291512	0.341062	0.363763	0.320527	0.141466	0.168694	0.193147	0.18272
									8.8	0.306499	0.356249	0.377786	0.335708	0.146001	0.176042	0.200859	0.190915
									9	0.321686	0.371595	0.391854	0.351001	0.150442	0.18347	0.208589	0.199063
									9.2	0.337046	0.387091	0.405969	0.366387	0.154784	0.190965	0.216331	0.207156
									9.4	0.352556	0.40273	0.420131	0.381846	0.159032	0.198513	0.224077	0.215187
									9.6	0.368192	0.418504	0.434336	0.397356	0.163206	0.206099	0.23182	0.223149
									9.8	0.383938	0.434401	0.448582	0.412898	0.167337	0.213715	0.239546	0.231038
									10	0.399777	0.450414	0.462866	0.428454	0.171469	0.221356	0.247248	0.23886
									10.2	0.415696	0.466533	0.477187	0.444009	0.175659	0.229018	0.254919	0.246621
									10.4	0.431686	0.482752	0.491547	0.459548	0.179982	0.2367	0.262564	0.25433
									10.6	0.447741	0.499063	0.50595	0.475052	0.184526	0.244395	0.270193	0.261986
									10.8	0.463856	0.515457	0.5204	0.490506	0.189385	0.252096	0.277825	0.269584
									11	0.480025	0.531926	0.534904	0.505894	0.194653	0.25979	0.285479	0.277117
									11.2	0.49624	0.548461	0.549466	0.521203	0.200369	0.267461	0.293166	0.284586
									11.4	0.512492	0.565055	0.564093	0.536419	0.206492	0.275088	0.300886	0.292
									11.6	0.528777	0.581705	0.578786	0.551531	0.212919	0.282644	0.308632	0.29937
									11.8	0.545091	0.598401	0.593544	0.566528	0.219539	0.2901	0.316393	0.30671
									12	0.561432	0.615131	0.608362	0.581401	0.226247	0.297424	0.324153	0.314023
									12.2	0.5778	0.631879	0.623232	0.596145	0.232961	0.304588	0.331894	0.321304
									12.4	0.594197	0.648625	0.638143	0.610757	0.239623	0.311573	0.339605	0.328538
									12.6	0.610626	0.665353	0.653087	0.625241	0.246203	0.318368	0.34728	0.335711
									12.8	0.627091	0.682053	0.668052	0.639607	0.25269	0.324968	0.354919	0.342814
									13	0.643596	0.698718	0.683028	0.653868	0.25908	0.33138	0.362524	0.349846
									13.2	0.660143	0.715346	0.698007	0.668042	0.265373	0.337617	0.370099	0.356807
									13.4	0.676732	0.731938	0.712983	0.682147	0.271563	0.343691	0.377651	0.363697
									13.6	0.693357	0.748498	0.727947	0.696206	0.277637	0.349612	0.385185	0.370517
									13.8	0.710009	0.765032	0.742889	0.710245	0.283579	0.355392	0.392707	0.377268
									14	0.726683	0.781547	0.7578	0.724289	0.289381	0.361044	0.400227	0.383951
									14.2	0.743373	0.798047	0.772669	0.738367	0.295043	0.36659	0.407745	0.39057
									14.4	0.760078	0.814534	0.78749	0.752506	0.300585	0.372056	0.415249	0.39713
									14.6	0.776796	0.831004	0.802261	0.766735	0.306042	0.377473	0.422726	0.403637
									14.8	0.793527	0.847452	0.816978	0.78108	0.31145	0.382875	0.430166	0.410098
									15	0.810269	0.863871	0.83164	0.795565	0.316833	0.388294	0.437562	0.416518
									15.2	0.827019	0.880252	0.846248	0.81021	0.322206	0.393754	0.444905	0.422906
									15.4	0.843771	0.896588	0.860808	0.825028	0.327583	0.399277	0.452175	0.42927
									15.6	0.860519	0.912871	0.875329	0.840028	0.332985	0.404878	0.459346	0.435622
									15.8	0.877256	0.929095	0.889824	0.855214	0.338428	0.410571	0.466395	0.441976
									16	0.893975	0.945253	0.904311	0.870586	0.343925	0.416371	0.473303	0.448345
									16.2	0.910674	0.961337	0.918811	0.886141	0.349484	0.422289	0.480043	0.454742
									16.4	0.927349	0.977341	0.933349	0.901874	0.355113	0.428333	0.486586	0.461184
									16.6	0.944003	0.993263	0.947951	0.917782	0.36082	0.434495	0.492906	0.467687
									16.8	0.960641	1.0091	0.962643	0.933858	0.366609	0.440756	0.498995	0.474268
									17	0.977267	1.02487	0.977455	0.950094	0.372478	0.447085	0.504855	0.48094
									17.2	0.993889	1.04057	0.992415	0.966478	0.378421	0.453446	0.510497	0.48771
									17.4	1.01052	1.0562	1.00755	0.983	0.38443	0.459805	0.515937	0.494588
									17.6	1.02716	1.07176	1.02287	0.999648	0.390491	0.466125	0.521201	0.501579
									17.8	1.04382	1.08725	1.03839	1.01641	0.396581	0.47237	0.526318	0.508677
									18	1.0605	1.10266	1.05413	1.03328	0.402673	0.47851	0.531317	0.515864
									18.2	1.07721	1.11799	1.07008	1.05024	0.408731	0.484526	0.536226	0.523114
									18.4	1.09393	1.13322	1.08625	1.06729	0.414709	0.490412	0.54107	0.530397
									18.6	1.11068	1.14834	1.10263	1.08442	0.42056	0.496167	0.545875	0.537692
									18.8	1.12745	1.16334	1.11922	1.10162	0.426234	0.501795	0.550675	0.544988
									19	1.14423	1.17819	1.13601	1.11887	0.431683	0.507295	0.555503	0.552275
									19.2	1.16101	1.1929	1.15299	1.13616	0.436856	0.512672	0.560394	0.55955
									19.4	1.1778	1.20745	1.17014	1.15348	0.44172	0.51793	0.565381	0.566806
									19.6	1.19459	1.22184	1.18744	1.17082	0.446263	0.523076	0.570485	0.574037
									19.8	1.21136	1.23604	1.20485	1.18817	0.450501	0.528117	0.575719	0.581236
									20	1.22812	1.25008	1.22237	1.20552	0.454463	0.533059	0.581085	0.588395
									20.2	1.24486	1.26395	1.23997	1.22288	0.458196	0.537905	0.586582	0.595509
									20.4	1.26157	1.27765	1.25763	1.24023	0.461753	0.542657	0.592208	0.602574
									20.6	1.27824	1.2912	1.27533	1.25756	0.465181	0.547317	0.597959	0.609585
									20.8	1.29485	1.3046	1.29305	1.27487	0.468524	0.55189	0.603828	0.616536
									21	1.31141	1.31788	1.31077	1.29216	0.471809	0.55639	0.609804	0.623415
									21.2	1.32789	1.33104	1.32847	1.30942	0.475054	0.560836	0.615866	0.630205
									21.4	1.34429	1.34408	1.34613	1.32665	0.478262	0.565252	0.621982	0.636886
									21.6	1.3606	1.35702	1.36371	1.34384	0.481438	0.569663	0.628116	0.64344
									21.8	1.37683	1.36987	1.3812	1.361	0.484586	0.574094	0.634229	0.64985
									22	1.39296	1.38264	1.39857	1.37813	0.487711	0.578571	0.640292	0.656102
									22.2	1.40899	1.39534	1.41581	1.39523	0.490814	0.583121	0.646286	0.662188
									22.4	1.42491	1.40799	1.43288	1.41231	0.493895	0.587765	0.652199	0.668101
									22.6	1.4407	1.42061	1.44977	1.42935	0.496951	0.592517	0.658025	0.673843
									22.8	1.45637	1.43321	1.46646	1.44636	0.499979	0.597377	0.66377	0.679414
									23	1.47188	1.44581	1.48294	1.46333	0.502981	0.602338	0.669447	0.684819
									23.2	1.48722	1.45843	1.49921	1.48025	0.505958	0.607391	0.67507	0.690063
									23.4	1.50238	1.47109	1.51524	1.49712	0.508911	0.612522	0.680648	0.695164
									23.6	1.51734	1.48383	1.53104	1.51392	0.511846	0.617713	0.686184	0.700144
									23.8	1.53209	1.49666	1.54661	1.53065	0.51477	0.622943	0.691672	0.705035
									24	1.54663	1.50961	1.56194	1.5473	0.517694	0.628189	0.697103	0.709862
									24.2	1.56095	1.52271	1.57704	1.56386	0.520632	0.633431	0.702465	0.714652
									24.4	1.57503	1.53598	1.59191	1.58033	0.523602	0.638646	0.707749	0.719429
									24.6	1.58888	1.54941	1.60658	1.5967	0.526631	0.643815	0.712951	0.724217
									24.8	1.60248	1.56303	1.62104	1.61297	0.529745	0.648918	0.718077	0.729041
									25	1.61584	1.57682	1.63533	1.62914	0.532959	0.653935	0.723128	0.733919
									25.2	1.62895	1.59079	1.64946	1.64522	0.536272	0.658849	0.728102	0.738866
									25.4	1.64181	1.60493	1.66344	1.66119	0.539675	0.663646	0.732992	0.743877
									25.6	1.65442	1.61921	1.67732	1.67706	0.543168	0.668312	0.737791	0.748942
									25.8	1.66678	1.63362	1.6911	1.69281	0.54675	0.672834	0.742502	0.754044
									26	1.67889	1.64811	1.70481	1.70844	0.55042	0.677193	0.747129	0.759177
									26.2	1.69075	1.66266	1.71846	1.72394	0.554177	0.681374	0.751684	0.764337
									26.4	1.70234	1.67724	1.73204	1.73929	0.55802	0.685366	0.756182	0.769521
									26.6	1.71366	1.69182	1.74556	1.75448	0.561954	0.689166	0.760643	0.774724
									26.8	1.72468	1.70636	1.75901	1.7695	0.565981	0.692775	0.765087	0.779935
									27	1.7354	1.72085	1.7724	1.78435	0.570102	0.696202	0.769526	0.78514
									27.2	1.7458	1.73527	1.78572	1.79901	0.57431	0.699469	0.77396	0.79032
									27.4	1.75589	1.74961	1.79897	1.81347	0.578594	0.702612	0.778382	0.795457
									27.6	1.76564	1.76387	1.81215	1.82772	0.582937	0.705672	0.782778	0.800536
									27.8	1.77506	1.77804	1.82526	1.84175	0.587327	0.708698	0.787137	0.805541
									28	1.78413	1.79213	1.83831	1.85553	0.591754	0.711737	0.791449	0.810464
									28.2	1.79286	1.80613	1.85132	1.86905	0.596206	0.714831	0.795704	0.815301
									28.4	1.80123	1.82006	1.86427	1.88231	0.600666	0.718	0.799896	0.820049
									28.6	1.80924	1.8339	1.8772	1.89527	0.605105	0.721246	0.80402	0.8247
									28.8	1.81688	1.84768	1.8901	1.90795	0.60949	0.724563	0.808076	0.829242
									29	1.82413	1.86139	1.90298	1.92034	0.613785	0.727941	0.812074	0.833656
									29.2	1.831	1.87503	1.91586	1.93244	0.617954	0.731369	0.81603	0.837927
									29.4	1.83749	1.88864	1.92872	1.94425	0.62197	0.734835	0.819958	0.842042
									29.6	1.84358	1.9022	1.94156	1.95577	0.625812	0.738335	0.823873	0.845993
									29.8	1.84929	1.91576	1.95436	1.967	0.629477	0.74187	0.827788	0.849775
									30	1.85462	1.92931	1.96709	1.97796	0.632972	0.745455	0.831712	0.85339
									30.2	1.8596	1.94288	1.97972	1.98865	0.636316	0.749105	0.835653	0.85685
									30.4	1.86425	1.95648	1.99222	1.9991	0.639533	0.752833	0.839621	0.860172
									30.6	1.8686	1.97011	2.00457	2.00932	0.642647	0.756647	0.843627	0.863385
									30.8	1.87271	1.98381	2.01675	2.01933	0.645683	0.760545	0.84769	0.866523
									31	1.8766	1.99756	2.02875	2.02915	0.648666	0.764523	0.851819	0.869615
									31.2	1.88034	2.01137	2.04057	2.03881	0.651622	0.768572	0.856018	0.872682
									31.4	1.88397	2.02524	2.05222	2.04832	0.654575	0.772685	0.86028	0.875739
									31.6	1.88754	2.03916	2.06371	2.05771	0.657544	0.776859	0.864589	0.878798
									31.8	1.89109	2.05313	2.07508	2.067	0.660543	0.781095	0.868931	0.881865
									32	1.89467	2.06714	2.08637	2.07621	0.663585	0.785395	0.87329	0.884944
									32.2	1.89834	2.0812	2.0976	2.08538	0.666681	0.789761	0.87766	0.888035
									32.4	1.90214	2.0953	2.10882	2.09455	0.669832	0.794192	0.882035	0.891136
									32.6	1.90611	2.10943	2.12006	2.10375	0.673033	0.798685	0.886407	0.894249
									32.8	1.9103	2.12359	2.13135	2.11302	0.676269	0.803225	0.890766	0.897381
									33	1.91472	2.13776	2.14271	2.1224	0.679517	0.807792	0.895101	0.900542
									33.2	1.9194	2.15192	2.15417	2.13193	0.682742	0.812363	0.899403	0.903739
									33.4	1.92434	2.16606	2.16575	2.14164	0.68591	0.816918	0.90366	0.906977
									33.6	1.92957	2.18015	2.17746	2.15156	0.688998	0.821435	0.907858	0.910258
									33.8	1.93509	2.19416	2.18932	2.16173	0.692003	0.82589	0.911984	0.91358
									34	1.94091	2.20805	2.20134	2.17217	0.694935	0.830258	0.916027	0.916948
									34.2	1.94703	2.2218	2.21352	2.18292	0.69781	0.834522	0.919981	0.92037
									34.4	1.95345	2.23537	2.22585	2.194	0.700643	0.838672	0.923849	0.923856
									34.6	1.96016	2.24871	2.23835	2.20542	0.703445	0.842703	0.927643	0.927414
									34.8	1.96717	2.26182	2.25098	2.21719	0.706225	0.846615	0.93138	0.931051
									35	1.97447	2.27466	2.26374	2.22929	0.709	0.850405	0.935078	0.934775
									35.2	1.98206	2.28724	2.27661	2.24173	0.711784	0.854072	0.93875	0.938584
									35.4	1.98993	2.29953	2.28957	2.25448	0.71459	0.857612	0.942404	0.94247
									35.6	1.99808	2.31153	2.30259	2.26752	0.717428	0.861027	0.946036	0.946414
									35.8	2.0065	2.32325	2.31565	2.28082	0.720312	0.864328	0.94963	0.950398
									36	2.01516	2.33467	2.32872	2.29435	0.723254	0.867529	0.953172	0.9544
									36.2	2.02404	2.34583	2.34178	2.30809	0.726269	0.870647	0.956648	0.958405
									36.4	2.03314	2.35675	2.35479	2.32202	0.729362	0.873699	0.960049	0.962391
									36.6	2.04241	2.36746	2.36775	2.33611	0.732524	0.876708	0.963363	0.966337
									36.8	2.05183	2.37799	2.38061	2.35033	0.735742	0.879703	0.96658	0.970223
									37	2.06136	2.3884	2.39337	2.36467	0.738994	0.882713	0.969688	0.974033
									37.2	2.071	2.39872	2.40601	2.37912	0.742258	0.885762	0.972683	0.977758
									37.4	2.08071	2.40898	2.41851	2.39364	0.745513	0.888869	0.975563	0.981391
									37.6	2.09049	2.41921	2.43086	2.40823	0.748742	0.892043	0.978337	0.984928
									37.8	2.10034	2.42945	2.44306	2.42287	0.751932	0.895286	0.981027	0.988367
									38	2.11025	2.43972	2.4551	2.43755	0.755064	0.898586	0.983664	0.991706
									38.2	2.12025	2.45004	2.46699	2.45225	0.758129	0.901929	0.986285	0.994946
									38.4	2.13035	2.46044	2.47873	2.46697	0.761116	0.905299	0.988923	0.998091
									38.6	2.14055	2.47092	2.49032	2.4817	0.764018	0.908683	0.991605	1.00115
									38.8	2.15088	2.48151	2.50178	2.49641	0.76682	0.912073	0.994351	1.00414
									39	2.16135	2.49219	2.51311	2.51109	0.769511	0.915461	0.997164	1.00705
									39.2	2.17198	2.50296	2.52432	2.52575	0.772085	0.91884	1.00004	1.00991
									39.4	2.1828	2.5138	2.53545	2.54038	0.774552	0.922198	1.00296	1.01271
									39.6	2.19382	2.5247	2.54652	2.55498	0.776923	0.925519	1.00591	1.01547
									39.8	2.20506	2.53562	2.55756	2.56954	0.779211	0.928788	1.00889	1.01821
									40	2.21655	2.54655	2.56861	2.58406	0.781421	0.931987	1.01189	1.02095
									40.2	2.22828	2.55746	2.57971	2.59854	0.783558	0.9351	1.01489	1.02368
									40.4	2.24029	2.56834	2.59089	2.61298	0.785632	0.938115	1.01787	1.0264
									40.6	2.25256	2.57918	2.6022	2.62737	0.78766	0.941025	1.02082	1.02912
									40.8	2.26511	2.58996	2.61364	2.64171	0.789664	0.943828	1.02373	1.03183
									41	2.27793	2.60068	2.62524	2.65599	0.79166	0.946523	1.02661	1.03455
									41.2	2.291	2.61131	2.63701	2.67022	0.793664	0.949111	1.02946	1.03729
									41.4	2.30431	2.62185	2.64892	2.68439	0.795689	0.951588	1.03229	1.04007
									41.6	2.31783	2.63231	2.66098	2.69852	0.797741	0.953955	1.03511	1.0429
									41.8	2.33153	2.64269	2.67315	2.71259	0.799827	0.95622	1.03793	1.04581
									42	2.34538	2.65302	2.68541	2.72661	0.801957	0.958401	1.04078	1.04882
									42.2	2.35935	2.66334	2.69773	2.74057	0.804144	0.960522	1.04368	1.05196
									42.4	2.37342	2.67367	2.71007	2.75446	0.8064	0.962613	1.04666	1.05522
									42.6	2.38755	2.68406	2.72239	2.76827	0.808738	0.964706	1.04972	1.05863
									42.8	2.40172	2.69454	2.73466	2.78199	0.811164	0.966828	1.05289	1.06218
									43	2.4159	2.70516	2.74682	2.7956	0.813686	0.969002	1.05618	1.06586
									43.2	2.43005	2.71593	2.75885	2.8091	0.816301	0.971239	1.05962	1.06968
									43.4	2.44418	2.72692	2.77072	2.82247	0.818998	0.973543	1.0632	1.0736
									43.6	2.45826	2.73813	2.78241	2.83571	0.821767	0.975908	1.06693	1.0776
									43.8	2.47229	2.7496	2.79391	2.84882	0.824594	0.978321	1.0708	1.08165
									44	2.48629	2.76136	2.80519	2.86178	0.827458	0.980764	1.07479	1.08572
									44.2	2.50026	2.77341	2.81627	2.87459	0.830327	0.983221	1.07891	1.08978
									44.4	2.51422	2.78576	2.82712	2.88727	0.833176	0.985677	1.08313	1.09381
									44.6	2.52819	2.79842	2.83777	2.89981	0.835997	0.988119	1.08746	1.0978
									44.8	2.54217	2.81136	2.84822	2.91223	0.838789	0.99054	1.09187	1.10172
									45	2.55617	2.8246	2.85849	2.92453	0.841547	0.992937	1.09634	1.10559
									45.2	2.57021	2.83811	2.86858	2.93673	0.844269	0.995308	1.10083	1.1094
									45.4	2.58428	2.85187	2.87853	2.94885	0.846952	0.997654	1.10531	1.11317
									45.6	2.59839	2.86586	2.88835	2.96088	0.849598	0.999979	1.10974	1.11689
									45.8	2.61255	2.88005	2.89807	2.97285	0.852203	1.00229	1.1141	1.12057
									46	2.62676	2.89441	2.90772	2.98477	0.854762	1.0046	1.11834	1.12419
									46.2	2.64101	2.90889	2.91733	2.99664	0.857259	1.00691	1.12245	1.12776
									46.4	2.6553	2.92346	2.92691	3.00847	0.859683	1.00923	1.1264	1.13127
									46.6	2.66963	2.9381	2.93648	3.02027	0.862028	1.01157	1.13017	1.13471
									46.8	2.68398	2.95278	2.94606	3.03205	0.864296	1.01393	1.13375	1.13809
									47	2.69836	2.96746	2.95564	3.04383	0.866494	1.01631	1.13712	1.14138
									47.2	2.71277	2.98213	2.96522	3.05561	0.868626	1.0187	1.14028	1.14458
									47.4	2.7272	2.99676	2.97478	3.06741	0.870696	1.02111	1.14322	1.14767
									47.6	2.74165	3.01133	2.98429	3.07922	0.87271	1.02353	1.14592	1.15065
									47.8	2.75612	3.02582	2.99375	3.09105	0.874677	1.02597	1.14838	1.15351
									48	2.77061	3.04021	3.00311	3.1029	0.876602	1.02841	1.15059	1.15624
									48.2	2.78512	3.05449	3.01237	3.11478	0.878489	1.03085	1.15258	1.15882
									48.4	2.79963	3.06865	3.0215	3.12668	0.880338	1.03327	1.15434	1.16123
									48.6	2.81413	3.08268	3.0305	3.13862	0.882149	1.03566	1.15589	1.16347
									48.8	2.82863	3.09659	3.03937	3.15058	0.883925	1.03801	1.15724	1.16552
									49	2.84311	3.11036	3.04811	3.16257	0.885669	1.04032	1.15842	1.16742
									49.2	2.85755	3.12399	3.05673	3.17457	0.88739	1.04258	1.15946	1.16917
									49.4	2.87196	3.13749	3.06525	3.18658	0.889101	1.0448	1.1604	1.17081
									49.6	2.88631	3.15084	3.07369	3.1986	0.89082	1.04696	1.16128	1.17237
									49.8	2.90061	3.16405	3.08206	3.2106	0.892556	1.04909	1.16215	1.17388
									50	2.91484	3.17711	3.0904	3.22259	0.89431	1.0512	1.16305	1.17538
									50.2	2.92899	3.19001	3.09874	3.23453	0.896065	1.0533	1.16402	1.17689
									50.4	2.94307	3.20276	3.1071	3.24643	0.8978	1.05541	1.16508	1.17844
									50.6	2.95707	3.21534	3.1155	3.25826	0.899495	1.05756	1.16626	1.18005
									50.8	2.97099	3.22777	3.12397	3.27	0.901137	1.05975	1.16759	1.18174
									51	2.98482	3.24005	3.13254	3.28165	0.902719	1.062	1.16907	1.18352
									51.2	2.99856	3.25217	3.14121	3.29319	0.904248	1.06431	1.17072	1.18541
									51.4	3.01221	3.26414	3.15002	3.30463	0.905744	1.06667	1.17255	1.1874
									51.6	3.02577	3.27594	3.15899	3.31596	0.907231	1.06908	1.17456	1.18949
									51.8	3.03925	3.28757	3.16816	3.32716	0.908732	1.07152	1.17674	1.19167
									52	3.05265	3.29901	3.17754	3.33825	0.910269	1.07398	1.17909	1.19393
									52.2	3.06598	3.31026	3.18717	3.3492	0.911863	1.07646	1.18158	1.19624
									52.4	3.07922	3.32128	3.19705	3.36002	0.913533	1.07894	1.1842	1.1986
									52.6	3.09238	3.33207	3.20721	3.37071	0.915293	1.0814	1.18694	1.20098
									52.8	3.10544	3.34261	3.21765	3.38124	0.917155	1.08383	1.18976	1.20336
									53	3.11841	3.35287	3.22838	3.39162	0.919127	1.08622	1.19263	1.20572
									53.2	3.13126	3.36284	3.2394	3.40186	0.921219	1.08856	1.19552	1.20804
									53.4	3.144	3.37247	3.25071	3.41195	0.923444	1.09084	1.1984	1.21031
									53.6	3.1566	3.38177	3.2623	3.42192	0.925819	1.09307	1.20126	1.21253
									53.8	3.16905	3.39071	3.27416	3.43176	0.928348	1.09527	1.20408	1.21469
									54	3.18134	3.39929	3.28628	3.44151	0.931019	1.09745	1.20686	1.21679
									54.2	3.19346	3.40752	3.29866	3.45117	0.933803	1.09963	1.20958	1.21884
									54.4	3.20542	3.4154	3.31127	3.46079	0.936668	1.10181	1.21225	1.22085
									54.6	3.21723	3.42295	3.32409	3.47038	0.939592	1.10402	1.21484	1.22285
									54.8	3.22889	3.43017	3.33709	3.47997	0.942556	1.10624	1.21733	1.22485
									55	3.24042	3.43708	3.35025	3.4896	0.945542	1.10845	1.21973	1.22688
									55.2	3.25183	3.4437	3.36353	3.4993	0.94853	1.11066	1.22202	1.22895
									55.4	3.26313	3.45006	3.3769	3.50908	0.951501	1.11285	1.22422	1.23107
									55.6	3.27432	3.45619	3.39033	3.51898	0.954438	1.11501	1.22632	1.23324
									55.8	3.28543	3.46213	3.4038	3.529	0.957331	1.11711	1.22835	1.23545
									56	3.29647	3.4679	3.41728	3.53916	0.960172	1.11916	1.23031	1.23769
									56.2	3.30744	3.47354	3.43074	3.54946	0.962952	1.12114	1.23219	1.23999
									56.4	3.31836	3.47906	3.44417	3.55989	0.965659	1.12306	1.23402	1.24234
									56.6	3.32923	3.48446	3.45754	3.57046	0.968271	1.12494	1.23578	1.24473
									56.8	3.34003	3.48975	3.47085	3.58115	0.970753	1.12678	1.23748	1.24717
									57	3.35077	3.49492	3.48409	3.59195	0.973066	1.1286	1.23913	1.24962
									57.2	3.36141	3.49994	3.49724	3.60285	0.975174	1.13041	1.2407	1.25207
									57.4	3.37193	3.5048	3.51028	3.61383	0.97705	1.13225	1.24222	1.25448
									57.6	3.38232	3.50949	3.5232	3.62488	0.978671	1.13413	1.24367	1.25684
									57.8	3.39255	3.51401	3.53598	3.63599	0.980027	1.13606	1.24508	1.25912
									58	3.40263	3.51833	3.5486	3.64712	0.98113	1.13805	1.24647	1.2613
									58.2	3.41252	3.52246	3.56103	3.65826	0.98202	1.1401	1.24786	1.26339
									58.4	3.42224	3.5264	3.57328	3.66938	0.982751	1.14222	1.24928	1.26536
									58.6	3.43175	3.53016	3.58531	3.68046	0.983374	1.14439	1.25074	1.26724
									58.8	3.44107	3.53376	3.59712	3.69147	0.983935	1.1466	1.25226	1.26901
									59	3.45019	3.53719	3.60869	3.70238	0.984471	1.14882	1.25384	1.27069
									59.2	3.45911	3.54047	3.62002	3.71317	0.985011	1.15105	1.25549	1.27229
									59.4	3.46784	3.5436	3.6311	3.7238	0.985581	1.15326	1.2572	1.27381
									59.6	3.47636	3.5466	3.64193	3.73426	0.986208	1.15544	1.25898	1.27529
									59.8	3.48467	3.5495	3.65251	3.74453	0.986913	1.15757	1.26084	1.27674
									60	3.49275	3.55231	3.66285	3.75457	0.987707	1.15963	1.26278	1.27819
									60.2	3.50062	3.55506	3.67294	3.76438	0.988591	1.16162	1.26481	1.27964
									60.4	3.50826	3.55777	3.68278	3.77394	0.98956	1.16351	1.26691	1.28113
									60.6	3.51568	3.56048	3.69239	3.78322	0.990604	1.16534	1.26908	1.28264
									60.8	3.52289	3.56323	3.70175	3.7922	0.991714	1.16711	1.2713	1.28417
									61	3.52988	3.56606	3.71087	3.80086	0.992879	1.16884	1.27354	1.28571
									61.2	3.53667	3.56902	3.71976	3.80918	0.994091	1.17054	1.27579	1.28726
									61.4	3.54328	3.57217	3.72843	3.81714	0.99535	1.17225	1.27802	1.28879
									61.6	3.54973	3.57558	3.73689	3.82475	0.996652	1.17396	1.28019	1.2903
									61.8	3.55605	3.57929	3.74515	3.832	0.99799	1.1757	1.28229	1.29177
									62	3.56226	3.58339	3.75323	3.83892	0.999351	1.17747	1.2843	1.29321
									62.2	3.56841	3.58793	3.76115	3.84551	1.00072	1.17929	1.28621	1.29464
									62.4	3.57453	3.59297	3.76893	3.8518	1.00207	1.18117	1.28804	1.29609
									62.6	3.58067	3.59856	3.77661	3.8578	1.0034	1.18309	1.28978	1.29761
									62.8	3.58685	3.60475	3.78423	3.86354	1.00473	1.18506	1.29144	1.29923
									63	3.59311	3.61156	3.79181	3.86906	1.00606	1.18707	1.29303	1.30099
									63.2	3.5995	3.61901	3.7994	3.87437	1.00739	1.18909	1.29458	1.30291
									63.4	3.60603	3.62712	3.80706	3.87953	1.00872	1.19114	1.29608	1.30497
									63.6	3.61272	3.6359	3.81483	3.88455	1.01005	1.19319	1.29758	1.30718
									63.8	3.6196	3.64533	3.82275	3.8895	1.01139	1.19525	1.2991	1.30951
									64	3.62668	3.6554	3.83089	3.89441	1.01274	1.19731	1.30064	1.31193
									64.2	3.63394	3.66608	3.83926	3.89934	1.01414	1.19934	1.30225	1.31441
									64.4	3.64139	3.67733	3.84792	3.90434	1.0156	1.20134	1.30392	1.31692
									64.6	3.64902	3.6891	3.85687	3.90944	1.01715	1.20327	1.30569	1.31943
									64.8	3.65681	3.70133	3.86615	3.9147	1.01877	1.20513	1.30754	1.32191
									65	3.66474	3.71396	3.87576	3.92015	1.02048	1.20689	1.30949	1.32433
									65.2	3.67279	3.72691	3.88571	3.92581	1.02226	1.20857	1.31152	1.32666
									65.4	3.68095	3.74013	3.89602	3.93172	1.02408	1.21017	1.31365	1.32889
									65.6	3.68919	3.75354	3.90666	3.93788	1.02594	1.21169	1.31585	1.33101
									65.8	3.69751	3.76708	3.91764	3.94433	1.02784	1.21315	1.31812	1.33302
									66	3.70589	3.7807	3.92893	3.95107	1.02977	1.21454	1.32044	1.33493
									66.2	3.7143	3.79434	3.94049	3.95809	1.03172	1.21588	1.32276	1.33673
									66.4	3.72274	3.80795	3.95231	3.9654	1.03371	1.21716	1.32507	1.33842
									66.6	3.73118	3.82149	3.96436	3.97299	1.03571	1.21839	1.32731	1.34
									66.8	3.73961	3.83491	3.97661	3.98084	1.03772	1.2196	1.32946	1.34148
									67	3.74802	3.84817	3.98905	3.98891	1.03972	1.22078	1.33148	1.34288
									67.2	3.75642	3.86126	4.00162	3.99719	1.04168	1.22195	1.33335	1.34422
									67.4	3.76482	3.87415	4.0143	4.00566	1.0436	1.22313	1.33507	1.34551
									67.6	3.77323	3.88681	4.02707	4.01427	1.0455	1.22435	1.33665	1.34677
									67.8	3.78166	3.89924	4.03989	4.02302	1.04738	1.22562	1.33813	1.34801
									68	3.79013	3.91142	4.05274	4.03186	1.04926	1.22694	1.33953	1.34924
									68.2	3.79865	3.92338	4.0656	4.04076	1.05116	1.22829	1.34089	1.35046
									68.4	3.80723	3.9351	4.07844	4.0497	1.05309	1.22966	1.34223	1.35168
									68.6	3.81587	3.94661	4.09124	4.05864	1.05508	1.231	1.34358	1.35292
									68.8	3.82457	3.95794	4.10399	4.06756	1.05712	1.23229	1.34498	1.35418
									69	3.83332	3.9691	4.11666	4.07643	1.05923	1.23352	1.34644	1.35548
									69.2	3.84213	3.9801	4.12926	4.08524	1.0614	1.23469	1.34801	1.35681
									69.4	3.85098	3.99098	4.14177	4.09395	1.06361	1.2358	1.34968	1.35818
									69.6	3.85988	4.00176	4.15419	4.10255	1.06586	1.23685	1.35145	1.3596
									69.8	3.86882	4.01245	4.16649	4.11102	1.06813	1.23786	1.3533	1.36104
									70	3.87783	4.02309	4.17868	4.11934	1.0704	1.23884	1.35522	1.36251
									70.2	3.88691	4.0337	4.19075	4.12751	1.07264	1.2398	1.35722	1.36401
									70.4	3.89607	4.04429	4.20268	4.1355	1.07483	1.24077	1.35927	1.36551
									70.6	3.90532	4.0549	4.21449	4.14332	1.07692	1.24177	1.36139	1.36703
									70.8	3.91467	4.06552	4.22617	4.15096	1.0789	1.2428	1.36358	1.36855
									71	3.92413	4.07618	4.23773	4.15842	1.08074	1.24386	1.36583	1.37009
									71.2	3.93371	4.08687	4.24917	4.16569	1.08243	1.24498	1.36814	1.37164
									71.4	3.94341	4.09761	4.2605	4.17278	1.08399	1.24616	1.37051	1.37319
									71.6	3.95324	4.10837	4.27172	4.17969	1.08541	1.2474	1.37292	1.37471
									71.8	3.9632	4.11915	4.28283	4.18643	1.0867	1.24871	1.37537	1.3762
									72	3.97329	4.12994	4.29385	4.19299	1.08787	1.2501	1.37784	1.37766
									72.2	3.98349	4.14071	4.30479	4.19939	1.08889	1.25156	1.38033	1.37906
									72.4	3.99382	4.15146	4.31566	4.20561	1.08976	1.25307	1.38281	1.38043
									72.6	4.00426	4.16216	4.32648	4.21166	1.09047	1.25463	1.38525	1.38177
									72.8	4.0148	4.17277	4.33724	4.21753	1.09103	1.25623	1.38762	1.38308
									73	4.02543	4.18329	4.34797	4.22324	1.09147	1.25786	1.38989	1.38439
									73.2	4.03615	4.19367	4.35866	4.22877	1.09181	1.25952	1.39204	1.3857
									73.4	4.04695	4.20389	4.36932	4.23413	1.0921	1.26122	1.39405	1.38702
									73.6	4.0578	4.21391	4.37997	4.23931	1.09237	1.26296	1.39592	1.38839
									73.8	4.0687	4.22372	4.3906	4.24431	1.09267	1.26477	1.39764	1.3898
									74	4.07963	4.23327	4.40122	4.24912	1.09304	1.26664	1.39925	1.39128
									74.2	4.09059	4.24254	4.41183	4.25376	1.0935	1.26859	1.40074	1.39283
									74.4	4.10156	4.25151	4.42244	4.25822	1.09409	1.2706	1.40213	1.39447
									74.6	4.11255	4.26015	4.43305	4.26253	1.09484	1.27268	1.40342	1.3962
									74.8	4.12354	4.26846	4.44367	4.26669	1.09577	1.27483	1.40462	1.39804
									75	4.13453	4.27644	4.4543	4.27074	1.09687	1.27704	1.40573	1.40002
									75.2	4.14551	4.28408	4.46493	4.27469	1.09813	1.27929	1.40675	1.40213
									75.4	4.15648	4.29141	4.47557	4.27858	1.09954	1.28156	1.40771	1.40438
									75.6	4.16742	4.29846	4.4862	4.28242	1.10106	1.28384	1.4086	1.40677
									75.8	4.17834	4.30526	4.49682	4.28625	1.10268	1.28613	1.40946	1.40929
									76	4.18924	4.31185	4.50742	4.29006	1.10437	1.28841	1.41031	1.41193
									76.2	4.20011	4.31827	4.518	4.29389	1.10613	1.29069	1.41116	1.41468
									76.4	4.21095	4.32456	4.52856	4.29774	1.10794	1.29299	1.41204	1.41751
									76.6	4.22176	4.33076	4.53909	4.30161	1.1098	1.29529	1.41298	1.4204
									76.8	4.23253	4.33692	4.54961	4.30552	1.11169	1.2976	1.41399	1.42333
									77	4.24326	4.34308	4.5601	4.30949	1.11358	1.29991	1.41508	1.42629
									77.2	4.25393	4.34927	4.57054	4.31353	1.11544	1.30222	1.41625	1.42926
									77.4	4.26454	4.35551	4.58095	4.31767	1.11723	1.30451	1.4175	1.43221
									77.6	4.27507	4.36183	4.59132	4.32192	1.11894	1.30677	1.41883	1.43514
									77.8	4.28551	4.36822	4.60167	4.32631	1.12053	1.30899	1.42022	1.43802
									78	4.29585	4.37468	4.61199	4.33088	1.12201	1.31116	1.42166	1.44085
									78.2	4.30609	4.38122	4.62229	4.33565	1.12336	1.31329	1.42317	1.44361
									78.4	4.31621	4.38781	4.63255	4.34066	1.12458	1.31536	1.42473	1.44631
									78.6	4.3262	4.39443	4.64277	4.34592	1.12564	1.31738	1.42634	1.44894
									78.8	4.33607	4.40108	4.65295	4.35148	1.12654	1.31935	1.42802	1.45152
									79	4.34579	4.40773	4.66307	4.35733	1.12728	1.32126	1.42978	1.45405
									79.2	4.35538	4.41437	4.67312	4.3635	1.12791	1.3231	1.43163	1.45654
									79.4	4.36482	4.42098	4.6831	4.36998	1.12845	1.32487	1.43361	1.459
									79.6	4.37412	4.42756	4.693	4.37677	1.12898	1.32656	1.43572	1.46142
									79.8	4.3833	4.43407	4.70283	4.38386	1.12954	1.32817	1.43798	1.4638
									80	4.39238	4.44053	4.71257	4.39122	1.13017	1.32968	1.44038	1.46612
									80.2	4.40137	4.44691	4.72223	4.39884	1.13089	1.3311	1.44289	1.46837
									80.4	4.4103	4.45322	4.73179	4.40667	1.13173	1.33242	1.44549	1.47053
									80.6	4.41921	4.45945	4.74123	4.41467	1.13271	1.33366	1.44816	1.47255
									80.8	4.42809	4.4656	4.75055	4.42279	1.13381	1.33481	1.4509	1.47444
									81	4.43698	4.47167	4.75972	4.43099	1.13503	1.33589	1.45369	1.4762
									81.2	4.4459	4.47764	4.76874	4.43922	1.13636	1.33692	1.45651	1.47781
									81.4	4.45485	4.48354	4.77757	4.44746	1.13778	1.33791	1.45931	1.47928
									81.6	4.46386	4.48935	4.78623	4.45566	1.13927	1.33889	1.46206	1.48062
									81.8	4.47295	4.4951	4.79469	4.46382	1.14081	1.33986	1.46472	1.48181
									82	4.48213	4.50078	4.80296	4.47191	1.14236	1.34084	1.46725	1.48286
									82.2	4.49143	4.50643	4.811	4.47994	1.1439	1.34185	1.46964	1.48378
									82.4	4.50087	4.51206	4.81883	4.48791	1.14539	1.3429	1.47185	1.48458
									82.6	4.51046	4.51771	4.82645	4.49585	1.14683	1.344	1.47387	1.48531
									82.8	4.52022	4.52341	4.83388	4.50378	1.14821	1.34514	1.4757	1.48599
									83	4.53016	4.52923	4.84112	4.51172	1.14954	1.34633	1.47736	1.48664
									83.2	4.54028	4.5352	4.84822	4.51971	1.15082	1.34758	1.47886	1.4873
									83.4	4.55057	4.54138	4.85519	4.52776	1.15206	1.34888	1.4802	1.48798
									83.6	4.56104	4.54779	4.86207	4.53591	1.1533	1.35025	1.48142	1.48871
									83.8	4.57165	4.55447	4.86889	4.54418	1.15455	1.35172	1.48251	1.48949
									84	4.5824	4.56143	4.87567	4.55257	1.15582	1.35329	1.48349	1.49033
									84.2	4.59327	4.56869	4.88245	4.56111	1.15715	1.35498	1.48437	1.49123
									84.4	4.60424	4.57624	4.88925	4.5698	1.15854	1.3568	1.48516	1.49219
									84.6	4.6153	4.58406	4.89608	4.57866	1.16	1.35873	1.48586	1.49318
									84.8	4.62644	4.59214	4.90295	4.58767	1.16152	1.36077	1.4865	1.49419
									85	4.63763	4.60044	4.90988	4.59685	1.1631	1.36287	1.48708	1.49519
									85.2	4.64887	4.60892	4.91686	4.60619	1.16472	1.36498	1.48764	1.49616
									85.4	4.66014	4.61757	4.9239	4.61568	1.16636	1.3671	1.48818	1.4971
									85.6	4.67144	4.62633	4.93101	4.62533	1.16802	1.36917	1.48874	1.498
									85.8	4.68276	4.63519	4.93819	4.63512	1.16967	1.3712	1.48933	1.49885
									86	4.6941	4.64409	4.94544	4.64506	1.17134	1.37315	1.48994	1.49966
									86.2	4.70545	4.65299	4.95275	4.65514	1.17304	1.375	1.49059	1.50042
									86.4	4.7168	4.66184	4.96013	4.66535	1.17476	1.37673	1.49127	1.50113
									86.6	4.72814	4.67061	4.96757	4.67569	1.17652	1.37833	1.49199	1.50178
									86.8	4.73944	4.67923	4.97508	4.68616	1.17831	1.37978	1.49273	1.50238
									87	4.7507	4.68768	4.98267	4.69674	1.18013	1.38108	1.49351	1.50294
									87.2	4.76189	4.69593	4.99033	4.70742	1.18198	1.38222	1.49434	1.50348
									87.4	4.773	4.70394	4.99807	4.71818	1.18384	1.38319	1.49523	1.50401
									87.6	4.78399	4.71169	5.00589	4.72901	1.1857	1.38401	1.49617	1.50452
									87.8	4.79487	4.71918	5.01379	4.73991	1.18756	1.38466	1.49717	1.50504
									88	4.80561	4.72638	5.02176	4.75087	1.18939	1.38518	1.49821	1.50558
									88.2	4.81619	4.73333	5.02982	4.76188	1.1912	1.3856	1.49929	1.50614
									88.4	4.82661	4.74002	5.03796	4.77294	1.19299	1.38595	1.50041	1.50673
									88.6	4.83684	4.74647	5.04618	4.78406	1.19476	1.38625	1.50157	1.50735
									88.8	4.84687	4.75272	5.05449	4.79521	1.19649	1.38654	1.50275	1.508
									89	4.8567	4.75878	5.06288	4.80638	1.19819	1.38685	1.50398	1.50866
									89.2	4.86631	4.76469	5.07137	4.81758	1.19985	1.38719	1.50524	1.50935
									89.4	4.87571	4.77046	5.07994	4.82876	1.20147	1.38759	1.50654	1.51007
									89.6	4.88487	4.77612	5.08861	4.83994	1.20303	1.38807	1.50787	1.51081
									89.8	4.8938	4.7817	5.09737	4.85107	1.20455	1.38863	1.50923	1.5116
									90	4.9025	4.7872	5.1062	4.86216	1.20602	1.38929	1.51061	1.51244
									90.2	4.91097	4.79264	5.11511	4.87318	1.20745	1.39004	1.51199	1.51333
									90.4	4.91923	4.79804	5.12408	4.88413	1.20886	1.39088	1.51332	1.5143
									90.6	4.92729	4.8034	5.13312	4.89497	1.21025	1.3918	1.51458	1.51534
									90.8	4.93517	4.80873	5.1422	4.9057	1.21165	1.39277	1.51574	1.51648
									91	4.94289	4.81405	5.15132	4.9163	1.21305	1.39377	1.51678	1.51771
									91.2	4.95047	4.81937	5.16047	4.92674	1.21446	1.39481	1.5177	1.51906
									91.4	4.95792	4.8247	5.16963	4.93701	1.21586	1.39585	1.51851	1.5205
									91.6	4.96525	4.83006	5.17877	4.94709	1.21725	1.39691	1.51919	1.52205
									91.8	4.97248	4.83547	5.18789	4.95697	1.21861	1.39798	1.51975	1.52369
									92	4.97963	4.84093	5.19697	4.96662	1.21992	1.39906	1.52022	1.52542
									92.2	4.98669	4.84647	5.20599	4.97603	1.22116	1.40016	1.5206	1.52724
									92.4	4.99367	4.85211	5.21493	4.98515	1.2223	1.4013	1.52091	1.52913
									92.6	5.00058	4.85785	5.22378	4.99399	1.22336	1.40247	1.52115	1.53109
									92.8	5.00744	4.86373	5.23253	5.00252	1.22433	1.40369	1.52133	1.53309
									93	5.01424	4.86974	5.24116	5.01074	1.22521	1.405	1.52146	1.53513
									93.2	5.02098	4.87588	5.24966	5.01864	1.22603	1.40639	1.52156	1.5372
									93.4	5.02768	4.88214	5.25802	5.02623	1.2268	1.40788	1.52163	1.53928
									93.6	5.03435	4.88851	5.2662	5.03351	1.22756	1.40947	1.52168	1.54136
									93.8	5.041	4.89496	5.2742	5.0405	1.22831	1.41116	1.52173	1.54341
									94	5.04763	4.90147	5.28199	5.04723	1.22909	1.41296	1.5218	1.5454
									94.2	5.05426	4.908	5.28955	5.05372	1.22991	1.41484	1.52193	1.54733
									94.4	5.0609	4.91455	5.29686	5.06003	1.23079	1.41682	1.52213	1.54918
									94.6	5.06757	4.92109	5.30392	5.06618	1.23175	1.41887	1.52246	1.55098
									94.8	5.07429	4.92762	5.3107	5.07223	1.23279	1.421	1.52292	1.55273
									95	5.08107	4.93412	5.31721	5.07823	1.23393	1.42318	1.52355	1.55444
									95.2	5.08793	4.9406	5.32344	5.08421	1.23514	1.42541	1.52434	1.55612
									95.4	5.09488	4.94706	5.32938	5.09023	1.23641	1.42767	1.52529	1.55778
									95.6	5.10193	4.95349	5.33504	5.09631	1.23772	1.42994	1.52639	1.55942
									95.8	5.10908	4.95991	5.34041	5.10248	1.23905	1.4322	1.52764	1.56103
									96	5.11633	4.96631	5.3455	5.10876	1.24038	1.43445	1.52904	1.56261
									96.2	5.12367	4.97269	5.35034	5.11516	1.2417	1.43668	1.53059	1.56416
									96.4	5.13111	4.97906	5.35495	5.12169	1.243	1.43887	1.53228	1.56568
									96.6	5.13864	4.98542	5.35937	5.12836	1.24426	1.44102	1.53409	1.56716
									96.8	5.14626	4.99178	5.36362	5.13516	1.24546	1.44315	1.53598	1.5686
									97	5.15396	4.99815	5.36775	5.14211	1.24659	1.44526	1.53791	1.56999
									97.2	5.16174	5.00454	5.37176	5.14919	1.24765	1.44735	1.53985	1.57133
									97.4	5.1696	5.01094	5.37569	5.15641	1.24864	1.44943	1.54177	1.57263
									97.6	5.17754	5.01735	5.37953	5.16374	1.24957	1.45148	1.54367	1.57388
									97.8	5.18554	5.02377	5.38328	5.17118	1.25047	1.4535	1.54556	1.57511
									98	5.19361	5.03018	5.38693	5.17872	1.25135	1.45548	1.54741	1.57632
									98.2	5.20173	5.03656	5.39046	5.18636	1.25224	1.45741	1.54922	1.57753
									98.4	5.2099	5.04287	5.39387	5.19407	1.25314	1.45929	1.55099	1.57876
									98.6	5.21812	5.04909	5.39712	5.20187	1.25405	1.46111	1.55271	1.58003
									98.8	5.22637	5.05521	5.40023	5.20973	1.25495	1.46287	1.55437	1.58134
									99	5.23465	5.06118	5.40318	5.21765	1.25584	1.46457	1.55598	1.58269
									99.2	5.24295	5.06697	5.40597	5.22564	1.2567	1.46621	1.55752	1.58406
									99.4	5.25125	5.07257	5.40861	5.2337	1.25754	1.46778	1.55897	1.58544
									99.6	5.25955	5.07794	5.41112	5.24182	1.25834	1.46929	1.56034	1.58681
									99.8	5.26781	5.08308	5.41354	5.25002	1.2591	1.47073	1.56164	1.58818
									100	5.27603	5.08799	5.41592	5.25829	1.25983	1.47211	1.56288	1.58955
									100.2	5.28418	5.09269	5.41831	5.26664	1.26055	1.47341	1.5641	1.59093
									100.4	5.29226	5.09719	5.42078	5.27507	1.26129	1.47464	1.56534	1.59233
									100.6	5.30025	5.10152	5.4234	5.28358	1.26207	1.47578	1.56663	1.59375
									100.8	5.30814	5.10572	5.42626	5.29216	1.26288	1.47684	1.568	1.59521
									101	5.31594	5.10979	5.42941	5.30081	1.26374	1.47784	1.56945	1.59673
									101.2	5.32363	5.11378	5.43294	5.30951	1.26464	1.47877	1.57097	1.59835
									101.4	5.33121	5.11771	5.43688	5.31826	1.26558	1.47965	1.57253	1.60009
									101.6	5.3387	5.12159	5.4413	5.32705	1.26655	1.48047	1.57413	1.60198
									101.8	5.3461	5.12545	5.44623	5.33586	1.26755	1.48124	1.57575	1.60401
									102	5.35342	5.1293	5.4517	5.34468	1.26856	1.48198	1.5774	1.60617
									102.2	5.36067	5.13315	5.45771	5.35351	1.26959	1.48269	1.57908	1.60843
									102.4	5.36785	5.13702	5.46427	5.36232	1.27063	1.48337	1.58079	1.61076
									102.6	5.37497	5.14091	5.47136	5.3711	1.27167	1.48403	1.58251	1.61313
									102.8	5.38204	5.14483	5.47895	5.37985	1.27271	1.48466	1.58425	1.6155
									103	5.38907	5.14878	5.48702	5.38856	1.27374	1.48526	1.58599	1.61781
									103.2	5.39607	5.15277	5.49551	5.39723	1.27474	1.48582	1.58775	1.62004
									103.4	5.40304	5.1568	5.50439	5.40586	1.2757	1.48632	1.58952	1.62215
									103.6	5.41	5.16086	5.5136	5.41446	1.27663	1.48678	1.59129	1.6241
									103.8	5.41695	5.16496	5.5231	5.42303	1.27752	1.48717	1.59305	1.62589
									104	5.4239	5.1691	5.53283	5.43159	1.27839	1.4875	1.59479	1.62751
									104.2	5.43086	5.17325	5.54273	5.44012	1.27925	1.48775	1.59651	1.62899
									104.4	5.43783	5.1774	5.55276	5.44863	1.28012	1.48794	1.59819	1.63034
									104.6	5.44481	5.18155	5.56285	5.45712	1.28102	1.48807	1.59983	1.63155
									104.8	5.4518	5.1857	5.57295	5.46559	1.282	1.48815	1.60144	1.63264
									105	5.4588	5.18984	5.58302	5.47404	1.28309	1.48821	1.60304	1.63361
									105.2	5.46582	5.194	5.59301	5.48245	1.28432	1.48826	1.60462	1.63446
									105.4	5.47286	5.19817	5.6029	5.49082	1.28567	1.48833	1.60618	1.63521
									105.6	5.47993	5.20237	5.61266	5.49915	1.28714	1.48843	1.60771	1.63586
									105.8	5.48703	5.2066	5.62227	5.50744	1.2887	1.48859	1.60919	1.63643
									106	5.49416	5.21087	5.63173	5.5157	1.29034	1.48882	1.6106	1.63694
									106.2	5.50133	5.21518	5.64103	5.52391	1.29204	1.48916	1.61194	1.63741
									106.4	5.50853	5.21955	5.65018	5.53209	1.2938	1.48961	1.61319	1.63785
									106.6	5.51574	5.22398	5.65918	5.54021	1.29563	1.49018	1.61435	1.63828
									106.8	5.52298	5.22849	5.66803	5.54828	1.29752	1.49087	1.61542	1.6387
									107	5.53021	5.23312	5.67675	5.55631	1.29949	1.4917	1.61639	1.63913
									107.2	5.53745	5.23787	5.68535	5.56429	1.30154	1.49266	1.61728	1.63957
									107.4	5.54467	5.24277	5.69383	5.57223	1.30367	1.49375	1.61809	1.64003
									107.6	5.55186	5.24783	5.7022	5.58012	1.3059	1.49497	1.61882	1.64051
									107.8	5.55903	5.25308	5.71047	5.58796	1.30823	1.49631	1.61949	1.64101
									108	5.56616	5.25851	5.71864	5.59577	1.31065	1.49775	1.6201	1.64152
									108.2	5.57322	5.26414	5.72672	5.60352	1.31315	1.49927	1.62066	1.64203
									108.4	5.58021	5.26996	5.73472	5.61123	1.31571	1.50083	1.62119	1.64254
									108.6	5.58709	5.27598	5.74262	5.6189	1.31829	1.50241	1.62172	1.64304
									108.8	5.59385	5.28218	5.75042	5.62652	1.32087	1.504	1.62225	1.64353
									109	5.60045	5.28854	5.75812	5.63409	1.32338	1.50561	1.62283	1.644
									109.2	5.60689	5.29504	5.7657	5.64162	1.32575	1.50722	1.62346	1.64444
									109.4	5.61315	5.30166	5.77314	5.6491	1.32796	1.50883	1.62416	1.64486
									109.6	5.61923	5.30837	5.78044	5.65655	1.32997	1.51045	1.62492	1.64524
									109.8	5.62511	5.31515	5.78759	5.66396	1.33176	1.51207	1.62575	1.64558
									110	5.63081	5.32198	5.79457	5.67134	1.33332	1.51369	1.62665	1.64588
									110.2	5.63631	5.32886	5.80138	5.67869	1.33466	1.51531	1.6276	1.64616
									110.4	5.64163	5.33575	5.80803	5.68602	1.33576	1.51693	1.62858	1.64641
									110.6	5.64676	5.34263	5.8145	5.69333	1.33666	1.51855	1.62959	1.64667
									110.8	5.65171	5.34948	5.82082	5.70062	1.33735	1.52017	1.6306	1.64694
									111	5.65647	5.35627	5.82697	5.70791	1.33786	1.52179	1.63162	1.64723
									111.2	5.66105	5.36298	5.83299	5.71518	1.33819	1.52342	1.63264	1.64758
									111.4	5.66545	5.36956	5.83887	5.72246	1.33837	1.52507	1.63365	1.64799
									111.6	5.66969	5.37598	5.84463	5.72972	1.33844	1.52674	1.63465	1.64847
									111.8	5.67378	5.38222	5.8503	5.73698	1.33845	1.52845	1.63564	1.649
									112	5.67774	5.38823	5.85589	5.74424	1.33845	1.5302	1.63659	1.64959
									112.2	5.68157	5.394	5.86142	5.75148	1.33848	1.53197	1.63751	1.65023
									112.4	5.6853	5.39949	5.86694	5.75872	1.33857	1.53375	1.63839	1.6509
									112.6	5.68896	5.4047	5.87247	5.76595	1.33873	1.53552	1.63923	1.65161
									112.8	5.69256	5.40961	5.87805	5.77317	1.33898	1.53726	1.64002	1.65238
									113	5.69613	5.41421	5.88371	5.78039	1.33935	1.53895	1.64077	1.65321
									113.2	5.69969	5.41848	5.88949	5.7876	1.33984	1.54059	1.64148	1.65413
									113.4	5.70323	5.42242	5.89541	5.79482	1.34048	1.54216	1.64215	1.65516
									113.6	5.70679	5.42601	5.90149	5.80204	1.34127	1.54365	1.64277	1.65628
									113.8	5.71035	5.42925	5.90775	5.80927	1.34222	1.54505	1.64335	1.6575
									114	5.71394	5.43213	5.91418	5.81652	1.34333	1.54634	1.64391	1.65879
									114.2	5.71754	5.43464	5.92077	5.82377	1.3446	1.54755	1.64447	1.66013
									114.4	5.72117	5.4368	5.9275	5.83104	1.34603	1.54867	1.64507	1.66151
									114.6	5.72482	5.43861	5.93437	5.83831	1.34758	1.54971	1.64572	1.6629
									114.8	5.72848	5.44008	5.94135	5.84558	1.34925	1.55067	1.64645	1.6643
									115	5.73215	5.44126	5.94841	5.85284	1.35103	1.55154	1.6473	1.66567
									115.2	5.7358	5.44218	5.95554	5.86007	1.35291	1.55231	1.64828	1.66699
									115.4	5.73944	5.44287	5.96271	5.86728	1.35489	1.55297	1.64942	1.66824
									115.6	5.74305	5.44339	5.9699	5.87446	1.35694	1.55351	1.6507	1.6694
									115.8	5.74663	5.44376	5.97707	5.8816	1.35901	1.55393	1.65213	1.67045
									116	5.75015	5.44402	5.9842	5.88873	1.36106	1.55423	1.65367	1.67138
									116.2	5.7536	5.44422	5.99128	5.89583	1.36301	1.55444	1.65532	1.67218
									116.4	5.75698	5.44438	5.99827	5.90292	1.36483	1.55457	1.65707	1.67283
									116.6	5.76025	5.44453	6.00516	5.90999	1.36647	1.55464	1.6589	1.67332
									116.8	5.76342	5.44469	6.01194	5.91706	1.36789	1.55469	1.66081	1.67366
									117	5.76649	5.44488	6.01859	5.92411	1.36907	1.55474	1.66278	1.67384
									117.2	5.76945	5.44512	6.02509	5.93116	1.36999	1.55483	1.66482	1.67386
									117.4	5.77234	5.44541	6.03143	5.93819	1.37066	1.55499	1.66691	1.67377
									117.6	5.77516	5.44577	6.0376	5.94521	1.37111	1.55523	1.66903	1.67357
									117.8	5.77794	5.44622	6.04359	5.95221	1.37137	1.55557	1.67118	1.67329
									118	5.78071	5.44678	6.0494	5.95918	1.37149	1.55601	1.67335	1.67296
									118.2	5.7835	5.44747	6.05502	5.96612	1.37149	1.55655	1.67553	1.6726
									118.4	5.78632	5.44832	6.06044	5.97302	1.37145	1.55719	1.6777	1.67225
									118.6	5.78921	5.44937	6.06566	5.97987	1.37139	1.55795	1.67985	1.67192
									118.8	5.79218	5.45065	6.07067	5.98666	1.37136	1.55881	1.68197	1.67164
									119	5.79526	5.45223	6.07547	5.9934	1.37138	1.5598	1.68405	1.67141
									119.2	5.79847	5.45415	6.08008	6.00007	1.37149	1.5609	1.68608	1.67125
									119.4	5.80181	5.45647	6.08449	6.00667	1.3717	1.56211	1.68806	1.67115
									119.6	5.80532	5.45925	6.08874	6.01318	1.37204	1.56342	1.68996	1.67113
									119.8	5.80901	5.46253	6.09284	6.01961	1.37252	1.56483	1.69176	1.67118
									120	5.8129	5.46635	6.09682	6.02596	1.37312	1.56633	1.69341	1.67133
									120.2	5.817	5.47073	6.1007	6.03223	1.37384	1.5679	1.69489	1.6716
									120.4	5.82132	5.4757	6.1045	6.03843	1.37467	1.56955	1.69619	1.672
									120.6	5.82584	5.48125	6.10825	6.04457	1.37559	1.57125	1.69732	1.67255
									120.8	5.83056	5.48739	6.11196	6.05066	1.37659	1.57301	1.69829	1.67328
									121	5.83544	5.4941	6.11564	6.0567	1.37764	1.57478	1.6991	1.67417
									121.2	5.84048	5.50137	6.11931	6.0627	1.37872	1.57656	1.69976	1.67524
									121.4	5.84563	5.50917	6.12295	6.06868	1.37982	1.57832	1.70029	1.67647
									121.6	5.85086	5.51748	6.12658	6.07464	1.38093	1.58005	1.70071	1.67784
									121.8	5.85615	5.52628	6.13021	6.0806	1.38203	1.58172	1.70104	1.67933
									122	5.86145	5.53555	6.13382	6.08657	1.38312	1.58333	1.7013	1.6809
									122.2	5.86673	5.54523	6.13743	6.09255	1.3842	1.58487	1.70151	1.68255
									122.4	5.87197	5.55531	6.14104	6.09855	1.38527	1.58633	1.7017	1.68424
									122.6	5.87715	5.56575	6.14467	6.10458	1.38633	1.58769	1.70189	1.68594
									122.8	5.88225	5.57649	6.14832	6.11063	1.38738	1.58896	1.70207	1.68764
									123	5.88727	5.58751	6.15201	6.1167	1.38841	1.59012	1.70227	1.68931
									123.2	5.89219	5.59876	6.15577	6.12279	1.38942	1.59115	1.70249	1.69095
									123.4	5.89703	5.61019	6.15962	6.1289	1.39039	1.59205	1.70271	1.69254
									123.6	5.9018	5.62175	6.16356	6.13503	1.39132	1.59283	1.70294	1.69409
									123.8	5.90653	5.63339	6.16763	6.1412	1.39219	1.5935	1.70319	1.69559
									124	5.91125	5.64506	6.17183	6.1474	1.39299	1.59405	1.70345	1.69703
									124.2	5.91597	5.6567	6.17616	6.15366	1.39373	1.5945	1.70375	1.69843
									124.4	5.92072	5.66827	6.18061	6.15999	1.39439	1.59486	1.70411	1.69977
									124.6	5.92553	5.67971	6.18518	6.16639	1.39498	1.59515	1.70455	1.70107
									124.8	5.93042	5.69098	6.18987	6.17288	1.39551	1.59539	1.70508	1.70233
									125	5.93541	5.70202	6.19467	6.17944	1.396	1.59559	1.70569	1.70354
									125.2	5.94052	5.71277	6.19958	6.18607	1.39644	1.59578	1.7064	1.70472
									125.4	5.94576	5.72317	6.20458	6.19277	1.39686	1.59597	1.70718	1.70585
									125.6	5.95116	5.73317	6.20966	6.19953	1.39726	1.59619	1.70802	1.70695
									125.8	5.95671	5.74272	6.21481	6.20634	1.39767	1.59645	1.70889	1.70803
									126	5.9624	5.75178	6.22002	6.2132	1.39809	1.59678	1.70982	1.70912
									126.2	5.96823	5.76031	6.22528	6.22008	1.39854	1.59719	1.71079	1.71022
									126.4	5.97417	5.76829	6.23056	6.22699	1.39903	1.5977	1.71183	1.71133
									126.6	5.98019	5.77568	6.23587	6.23389	1.39955	1.59831	1.71294	1.71244
									126.8	5.98629	5.78246	6.24119	6.24078	1.40009	1.59904	1.71415	1.71356
									127	5.99243	5.78863	6.2465	6.24763	1.40064	1.59991	1.71545	1.71469
									127.2	5.99859	5.79418	6.25179	6.25443	1.40119	1.60091	1.71684	1.71581
									127.4	6.00472	5.79912	6.25702	6.26118	1.40174	1.60203	1.71831	1.71695
									127.6	6.01081	5.80346	6.26218	6.26787	1.40228	1.60326	1.71988	1.7181
									127.8	6.0168	5.80723	6.26725	6.27451	1.40281	1.60459	1.72152	1.71926
									128	6.02267	5.81047	6.27222	6.28108	1.40333	1.60598	1.72323	1.72046
									128.2	6.02839	5.81324	6.27705	6.28758	1.40386	1.60742	1.72502	1.7217
									128.4	6.03394	5.81559	6.28174	6.29399	1.40439	1.6089	1.72687	1.72301
									128.6	6.03931	5.81762	6.28625	6.30033	1.40494	1.61042	1.72875	1.72438
									128.8	6.04448	5.81939	6.29058	6.30657	1.40552	1.61198	1.73065	1.72583
									129	6.04945	5.82099	6.29471	6.31273	1.40616	1.61358	1.73252	1.72737
									129.2	6.05423	5.82252	6.29865	6.31882	1.40689	1.61522	1.73435	1.72901
									129.4	6.05883	5.82406	6.30238	6.32482	1.40777	1.61688	1.73609	1.73074
									129.6	6.06325	5.8257	6.30591	6.33076	1.40882	1.61858	1.73774	1.73257
									129.8	6.0675	5.82753	6.30925	6.33663	1.41007	1.62032	1.73927	1.73449
									130	6.07161	5.82961	6.31239	6.34245	1.41151	1.62209	1.74068	1.73648
									130.2	6.07556	5.83202	6.31536	6.34821	1.41316	1.62389	1.74197	1.7385
									130.4	6.07939	5.83484	6.31817	6.35392	1.41498	1.62568	1.74313	1.74053
									130.6	6.0831	5.83812	6.32085	6.35959	1.41693	1.62747	1.74419	1.74253
									130.8	6.08671	5.84191	6.32341	6.36521	1.41898	1.62923	1.74513	1.74446
									131	6.09023	5.84626	6.3259	6.37079	1.42109	1.63094	1.74598	1.7463
									131.2	6.09368	5.85117	6.32833	6.37633	1.42322	1.63256	1.74672	1.74803
									131.4	6.09708	5.85666	6.33073	6.38183	1.42533	1.6341	1.74735	1.74962
									131.6	6.10044	5.86272	6.33313	6.3873	1.42741	1.63552	1.74788	1.75109
									131.8	6.10378	5.86931	6.33554	6.39273	1.42945	1.63684	1.7483	1.75243
									132	6.10715	5.87641	6.33799	6.39812	1.43146	1.63805	1.74862	1.75366
									132.2	6.11057	5.88395	6.3405	6.40348	1.43343	1.63918	1.74882	1.75482
									132.4	6.11407	5.8919	6.34311	6.4088	1.43536	1.64023	1.74892	1.75593
									132.6	6.11768	5.90019	6.34586	6.41408	1.43724	1.64122	1.74891	1.75701
									132.8	6.12144	5.90878	6.34878	6.41932	1.43909	1.64215	1.74882	1.7581
									133	6.12537	5.91759	6.35191	6.42453	1.44089	1.64304	1.74867	1.75922
									133.2	6.1295	5.92658	6.3553	6.42969	1.44265	1.6439	1.7485	1.76038
									133.4	6.13384	5.9357	6.35898	6.4348	1.44434	1.64474	1.74838	1.7616
									133.6	6.1384	5.94488	6.36298	6.43987	1.44596	1.64556	1.74832	1.76287
									133.8	6.1432	5.95408	6.36732	6.44488	1.44749	1.64638	1.74834	1.7642
									134	6.14825	5.96325	6.372	6.44984	1.44895	1.64719	1.74847	1.76557
									134.2	6.15355	5.97234	6.37704	6.45475	1.45033	1.648	1.74869	1.76699
									134.4	6.15908	5.98133	6.38241	6.45959	1.45165	1.64879	1.74904	1.76845
									134.6	6.16483	5.99018	6.38812	6.46437	1.45291	1.64957	1.74954	1.76994
									134.8	6.17077	5.99888	6.39414	6.46909	1.45411	1.65034	1.75019	1.77144
									135	6.17689	6.00739	6.40045	6.47373	1.45525	1.65111	1.75102	1.77294
									135.2	6.18314	6.0157	6.40701	6.47829	1.45633	1.65186	1.75203	1.7744
									135.4	6.18949	6.02377	6.41377	6.48277	1.45734	1.6526	1.75321	1.77581
									135.6	6.19594	6.03156	6.42069	6.48718	1.45829	1.65334	1.75455	1.77713
									135.8	6.20246	6.03904	6.42773	6.49151	1.45917	1.65407	1.75601	1.77835
									136	6.20903	6.04618	6.43482	6.49578	1.45999	1.65481	1.75757	1.77947
									136.2	6.21567	6.05295	6.44193	6.5	1.46077	1.65556	1.75922	1.7805
									136.4	6.22235	6.05933	6.44902	6.50418	1.46152	1.65631	1.76092	1.78146
									136.6	6.22909	6.06529	6.45604	6.50833	1.46228	1.65704	1.76264	1.78237
									136.8	6.23587	6.07085	6.46298	6.51246	1.4631	1.65774	1.76435	1.78322
									137	6.24269	6.07599	6.46981	6.51659	1.464	1.6584	1.76602	1.78402
									137.2	6.24955	6.08071	6.4765	6.52072	1.46499	1.659	1.76762	1.78479
									137.4	6.25644	6.08504	6.48302	6.52486	1.46609	1.65957	1.76915	1.78553
									137.6	6.26334	6.08898	6.48936	6.52902	1.46728	1.6601	1.77061	1.78626
									137.8	6.27024	6.09256	6.49551	6.53321	1.46856	1.66062	1.772	1.78698
									138	6.27714	6.09582	6.50144	6.53742	1.46993	1.66114	1.77333	1.7877
									138.2	6.28401	6.09878	6.50717	6.54165	1.47138	1.66164	1.77461	1.78843
									138.4	6.29086	6.1015	6.51268	6.54593	1.47292	1.66215	1.77585	1.78916
									138.6	6.29768	6.10403	6.51798	6.55023	1.47451	1.66265	1.77707	1.78989
									138.8	6.30446	6.10642	6.52307	6.55457	1.47615	1.66315	1.77829	1.7906
									139	6.31122	6.10873	6.52795	6.55893	1.47783	1.66366	1.77954	1.79128
									139.2	6.31796	6.11101	6.53262	6.56332	1.47953	1.66419	1.78084	1.79193
									139.4	6.32468	6.11334	6.5371	6.56772	1.48124	1.66474	1.78219	1.79254
									139.6	6.33138	6.11576	6.5414	6.57212	1.48295	1.66532	1.7836	1.79312
									139.8	6.33805	6.11832	6.54554	6.57653	1.48462	1.66596	1.78505	1.79365
									140	6.3447	6.12104	6.54954	6.58093	1.48622	1.66666	1.78654	1.79414
									140.2	6.3513	6.12396	6.55343	6.58531	1.48773	1.66744	1.78805	1.79458
									140.4	6.35785	6.12709	6.55725	6.58966	1.48916	1.6683	1.78957	1.79498
									140.6	6.36433	6.13044	6.56101	6.59397	1.4905	1.66926	1.79107	1.79534
									140.8	6.37074	6.13401	6.56477	6.59824	1.49178	1.67033	1.79255	1.79567
									141	6.37707	6.13778	6.56853	6.60244	1.49301	1.67149	1.79398	1.79597
									141.2	6.38329	6.14174	6.57235	6.60656	1.49423	1.67277	1.79535	1.79624
									141.4	6.38941	6.14585	6.57625	6.6106	1.49543	1.67414	1.79666	1.7965
									141.6	6.39541	6.15008	6.58027	6.61452	1.49662	1.6756	1.79789	1.79676
									141.8	6.40129	6.1544	6.58444	6.61833	1.49779	1.67714	1.79904	1.79702
									142	6.40702	6.15876	6.5888	6.622	1.49895	1.67872	1.8001	1.79731
									142.2	6.41262	6.16313	6.59338	6.62555	1.50009	1.68032	1.80106	1.79763
									142.4	6.41808	6.16745	6.59819	6.62896	1.5012	1.68192	1.80192	1.798
									142.6	6.42337	6.17169	6.60323	6.63222	1.5023	1.68351	1.80268	1.79842
									142.8	6.42852	6.17582	6.60851	6.63532	1.5034	1.68508	1.80332	1.79891
									143	6.4335	6.17979	6.61402	6.63825	1.5045	1.68661	1.80385	1.79948
									143.2	6.43832	6.1836	6.61975	6.64102	1.50562	1.68811	1.80427	1.80013
									143.4	6.44299	6.18722	6.6257	6.64361	1.50677	1.68955	1.8046	1.80089
									143.6	6.44752	6.19065	6.63186	6.64602	1.50793	1.69095	1.80488	1.80175
									143.8	6.45193	6.19389	6.63821	6.64826	1.50912	1.69231	1.80512	1.80272
									144	6.45626	6.19695	6.64471	6.65032	1.5103	1.69362	1.80534	1.80378
									144.2	6.46054	6.19985	6.65135	6.65222	1.51147	1.69489	1.80555	1.80492
									144.4	6.46479	6.20264	6.65809	6.65397	1.51262	1.69611	1.80575	1.80614
									144.6	6.46902	6.20536	6.6649	6.65558	1.51375	1.69725	1.80593	1.80743
									144.8	6.47327	6.20806	6.67174	6.65707	1.51486	1.6983	1.8061	1.80878
									145	6.47755	6.21079	6.6786	6.65845	1.51596	1.69924	1.80626	1.81017
									145.2	6.48188	6.21361	6.68545	6.65976	1.51703	1.70005	1.80642	1.81159
									145.4	6.48629	6.21656	6.69226	6.66102	1.51807	1.70074	1.80659	1.81301
									145.6	6.49078	6.21968	6.69903	6.66224	1.51908	1.70129	1.8068	1.81441
									145.8	6.49536	6.22301	6.70574	6.66345	1.52007	1.70172	1.80707	1.81578
									146	6.50004	6.22658	6.71238	6.66467	1.52104	1.70203	1.80741	1.81708
									146.2	6.50483	6.23042	6.71895	6.66594	1.52201	1.70226	1.80784	1.81831
									146.4	6.50973	6.23457	6.72546	6.66727	1.52297	1.70241	1.80837	1.81947
									146.6	6.51475	6.23905	6.73192	6.66869	1.52391	1.7025	1.80901	1.82056
									146.8	6.51989	6.24389	6.73834	6.67021	1.5248	1.70256	1.80978	1.82159
									147	6.52516	6.24909	6.74473	6.67186	1.52564	1.70259	1.81068	1.82258
									147.2	6.53054	6.25469	6.75109	6.67366	1.5264	1.7026	1.81172	1.82354
									147.4	6.53604	6.26067	6.75742	6.67561	1.52708	1.70259	1.81289	1.82445
									147.6	6.54165	6.26707	6.7637	6.67773	1.52768	1.70255	1.81417	1.82533
									147.8	6.54738	6.27386	6.76992	6.68003	1.52821	1.70247	1.81553	1.82619
									148	6.55321	6.28105	6.77609	6.68252	1.52866	1.70236	1.81692	1.82701
									148.2	6.55912	6.28863	6.78218	6.68519	1.52904	1.70223	1.81831	1.8278
									148.4	6.56511	6.29656	6.78818	6.68804	1.52939	1.70208	1.81969	1.82855
									148.6	6.57116	6.30482	6.7941	6.69109	1.52969	1.70192	1.82106	1.82927
									148.8	6.57725	6.3134	6.79992	6.69433	1.52996	1.70176	1.82242	1.82995
									149	6.58337	6.32224	6.80566	6.69777	1.5302	1.7016	1.82377	1.83059
									149.2	6.5895	6.33133	6.81131	6.7014	1.53041	1.70144	1.82509	1.83119
									149.4	6.59563	6.34061	6.8169	6.70521	1.5306	1.7013	1.82639	1.83177
									149.6	6.60174	6.35005	6.82242	6.7092	1.53078	1.70116	1.82766	1.83233
									149.8	6.60784	6.3596	6.8279	6.71337	1.53096	1.70105	1.82889	1.83287
									150	6.61389	6.36924	6.83334	6.71769	1.53116	1.70097	1.83008	1.83341
									150.2	6.61992	6.37892	6.83877	6.72216	1.53139	1.70093	1.83124	1.83396
									150.4	6.6259	6.38861	6.84418	6.72676	1.53166	1.70092	1.83237	1.83454
									150.6	6.63185	6.39827	6.84959	6.7315	1.532	1.70094	1.83347	1.83517
									150.8	6.63775	6.40787	6.85501	6.73638	1.53243	1.70101	1.83455	1.83585
									151	6.6436	6.41737	6.86043	6.7414	1.53294	1.70112	1.8356	1.83659
									151.2	6.64939	6.42675	6.86587	6.74655	1.53356	1.70128	1.83663	1.83739
									151.4	6.65512	6.43599	6.87132	6.75184	1.53429	1.70152	1.83765	1.83823
									151.6	6.66078	6.44506	6.87676	6.75726	1.53512	1.70184	1.83865	1.83911
									151.8	6.66636	6.45395	6.8822	6.76283	1.53603	1.70227	1.83965	1.84003
									152	6.67184	6.46264	6.88761	6.76854	1.53701	1.70282	1.84065	1.84098
									152.2	6.67721	6.47113	6.89301	6.77439	1.53803	1.70351	1.84165	1.84196
									152.4	6.68247	6.4794	6.8984	6.7804	1.53908	1.70435	1.84264	1.84295
									152.6	6.68761	6.48742	6.90376	6.78656	1.54014	1.70534	1.84363	1.84393
									152.8	6.69262	6.4952	6.90909	6.79286	1.54121	1.70645	1.84461	1.8449
									153	6.69749	6.50271	6.9144	6.79931	1.54229	1.70765	1.84557	1.84583
									153.2	6.70223	6.50996	6.91967	6.80588	1.54336	1.70894	1.8465	1.84672
									153.4	6.70682	6.51692	6.92491	6.81258	1.54444	1.7103	1.84738	1.84756
									153.6	6.7113	6.52359	6.93011	6.81939	1.54549	1.71173	1.84819	1.84834
									153.8	6.71566	6.52994	6.93529	6.82631	1.5465	1.71321	1.84893	1.84907
									154	6.71992	6.53596	6.94044	6.83333	1.54747	1.71473	1.8496	1.84973
									154.2	6.72411	6.5416	6.94559	6.84043	1.5484	1.71629	1.8502	1.85033
									154.4	6.72825	6.54682	6.95074	6.84761	1.54928	1.71786	1.85073	1.85086
									154.6	6.73238	6.55158	6.95592	6.85485	1.55015	1.71944	1.8512	1.85131
									154.8	6.7365	6.55583	6.96113	6.86215	1.55099	1.72102	1.85164	1.85171
									155	6.74066	6.55952	6.96639	6.86948	1.55183	1.7226	1.85205	1.85206
									155.2	6.74487	6.5626	6.97168	6.87684	1.55264	1.72417	1.85245	1.8524
									155.4	6.74916	6.56501	6.977	6.88421	1.55344	1.72573	1.85285	1.85276
									155.6	6.75354	6.56669	6.98234	6.89156	1.55422	1.72727	1.8533	1.85315
									155.8	6.75802	6.56762	6.98768	6.89889	1.55499	1.72878	1.85382	1.85361
									156	6.76262	6.56776	6.99302	6.90619	1.55574	1.73028	1.85442	1.85414
									156.2	6.76736	6.5671	6.99832	6.91344	1.55648	1.73175	1.85512	1.85476
									156.4	6.77224	6.56565	7.00359	6.92063	1.55721	1.73318	1.85593	1.85545
									156.6	6.77728	6.56342	7.00879	6.92777	1.55793	1.73458	1.85685	1.85621
									156.8	6.78248	6.56043	7.01394	6.93483	1.55864	1.73592	1.85788	1.85703
									157	6.78783	6.55673	7.019	6.94182	1.55933	1.7372	1.85901	1.85787
									157.2	6.79334	6.55239	7.02398	6.94874	1.55999	1.73843	1.86023	1.85871
									157.4	6.79898	6.54747	7.02885	6.95558	1.56061	1.7396	1.86153	1.85954
									157.6	6.80475	6.54205	7.03363	6.96235	1.56121	1.74071	1.86288	1.86033
									157.8	6.81063	6.53623	7.03828	6.96905	1.56178	1.74174	1.86424	1.86109
									158	6.8166	6.53009	7.04283	6.97567	1.56232	1.74269	1.86559	1.86179
									158.2	6.82265	6.52374	7.04727	6.98222	1.56283	1.74357	1.86691	1.86245
									158.4	6.82875	6.51727	7.05162	6.98869	1.56332	1.74436	1.86815	1.86306
									158.6	6.83489	6.5108	7.05591	6.99509	1.56381	1.74509	1.86932	1.86365
									158.8	6.84105	6.50444	7.06018	7.00141	1.56429	1.74578	1.87039	1.86422
									159	6.84719	6.49828	7.06443	7.00765	1.56477	1.74643	1.87139	1.86479
									159.2	6.85332	6.49242	7.06871	7.01381	1.56523	1.74707	1.87233	1.86537
									159.4	6.8594	6.48695	7.07302	7.0199	1.56569	1.74774	1.87321	1.86597
									159.6	6.86542	6.48195	7.07738	7.02593	1.56616	1.74843	1.87404	1.86658
									159.8	6.87138	6.47747	7.08179	7.03189	1.56668	1.74917	1.87483	1.86722
									160	6.87725	6.47356	7.08626	7.03781	1.56726	1.74996	1.87559	1.86787
									160.2	6.88304	6.47026	7.09077	7.04369	1.56794	1.75082	1.87633	1.86855
									160.4	6.88873	6.46757	7.09532	7.04955	1.5687	1.75176	1.87708	1.86926
									160.6	6.89433	6.46549	7.09989	7.05539	1.56955	1.75279	1.87784	1.87
									160.8	6.89982	6.46402	7.10446	7.06121	1.57048	1.75389	1.87862	1.87078
									161	6.90519	6.46309	7.10904	7.06701	1.57147	1.75509	1.87943	1.87157
									161.2	6.91046	6.46268	7.11362	7.07281	1.57251	1.75635	1.88026	1.87238
									161.4	6.91561	6.46269	7.11823	7.07859	1.57362	1.75767	1.88114	1.87319
									161.6	6.92065	6.46305	7.12285	7.08435	1.57478	1.75904	1.8821	1.874
									161.8	6.92557	6.46368	7.12752	7.0901	1.57598	1.76044	1.88314	1.8748
									162	6.93037	6.46448	7.13223	7.09583	1.57722	1.76185	1.88428	1.87559
									162.2	6.93506	6.46538	7.137	7.10154	1.57849	1.76326	1.88552	1.87635
									162.4	6.93964	6.46628	7.14183	7.10724	1.57978	1.76463	1.88683	1.87708
									162.6	6.94415	6.46712	7.14671	7.11294	1.58109	1.76595	1.88821	1.87777
									162.8	6.9486	6.46782	7.15166	7.11865	1.58242	1.76723	1.88964	1.87842
									163	6.95301	6.46835	7.15665	7.12436	1.58376	1.76846	1.89109	1.87905
									163.2	6.9574	6.46866	7.1617	7.13008	1.5851	1.76965	1.89254	1.87966
									163.4	6.9618	6.46875	7.16679	7.13581	1.58642	1.77081	1.89398	1.88029
									163.6	6.96622	6.46862	7.17193	7.14155	1.58771	1.77195	1.89538	1.88094
									163.8	6.97068	6.46828	7.17713	7.1473	1.58898	1.77307	1.89674	1.88163
									164	6.97518	6.46776	7.18239	7.15304	1.59024	1.77418	1.89803	1.88237
									164.2	6.97974	6.4671	7.18771	7.15878	1.5915	1.77526	1.89924	1.88317
									164.4	6.98434	6.46633	7.19308	7.16451	1.5928	1.77632	1.90034	1.88402
									164.6	6.98901	6.46551	7.1985	7.17022	1.59412	1.77734	1.90134	1.88492
									164.8	6.99373	6.46466	7.20396	7.1759	1.59545	1.77833	1.90222	1.88586
									165	6.99851	6.46384	7.20946	7.18156	1.59676	1.77927	1.90298	1.88684
									165.2	7.00334	6.46309	7.21499	7.18717	1.59802	1.78016	1.90363	1.88786
									165.4	7.00823	6.46246	7.22055	7.19274	1.59921	1.78099	1.90418	1.88891
									165.6	7.01317	6.46199	7.22614	7.19825	1.60033	1.78178	1.90463	1.89
									165.8	7.01816	6.46171	7.23176	7.20371	1.60138	1.78254	1.90498	1.89111
									166	7.0232	6.46166	7.23741	7.20912	1.60239	1.78327	1.90524	1.89223
									166.2	7.02827	6.46186	7.24309	7.21448	1.60338	1.784	1.90542	1.89335
									166.4	7.03339	6.46234	7.24877	7.2198	1.60437	1.78472	1.90553	1.89447
									166.6	7.03854	6.46309	7.25445	7.22507	1.60537	1.78546	1.90557	1.89559
									166.8	7.04373	6.46413	7.26011	7.23031	1.60639	1.78621	1.90556	1.89671
									167	7.04897	6.46546	7.26573	7.23553	1.60743	1.78698	1.90553	1.89784
									167.2	7.05426	6.46707	7.2713	7.24072	1.60847	1.78778	1.90547	1.89897
									167.4	7.05958	6.46895	7.27681	7.24589	1.60951	1.7886	1.9054	1.9001
									167.6	7.06495	6.47111	7.28224	7.25106	1.61056	1.78944	1.90533	1.90121
									167.8	7.07037	6.47353	7.28758	7.25623	1.61162	1.79029	1.90528	1.90229
									168	7.07582	6.47622	7.29281	7.2614	1.6127	1.79116	1.90525	1.90331
									168.2	7.08132	6.47919	7.29792	7.26657	1.61381	1.79206	1.90525	1.90429
									168.4	7.08685	6.48246	7.30288	7.27176	1.61494	1.79299	1.90528	1.90521
									168.6	7.09241	6.48603	7.30767	7.27694	1.61608	1.79396	1.90534	1.90607
									168.8	7.098	6.48991	7.31224	7.28212	1.61721	1.79495	1.90541	1.90687
									169	7.10361	6.49412	7.31656	7.28728	1.61833	1.79598	1.9055	1.90763
									169.2	7.10924	6.49863	7.32059	7.29242	1.61942	1.79703	1.90558	1.90835
									169.4	7.11488	6.50342	7.32426	7.29753	1.62049	1.7981	1.90567	1.90904
									169.6	7.12052	6.50847	7.32754	7.30259	1.62152	1.79919	1.90575	1.90969
									169.8	7.12617	6.51376	7.33038	7.30761	1.62252	1.80027	1.90582	1.91032
									170	7.13181	6.51922	7.33274	7.31256	1.62347	1.80135	1.9059	1.91093
									170.2	7.13742	6.52482	7.33458	7.31745	1.62435	1.80243	1.90597	1.91153
									170.4	7.14299	6.53049	7.33585	7.32228	1.62517	1.80349	1.90606	1.91214
									170.6	7.14849	6.53617	7.33655	7.32703	1.62591	1.80454	1.90617	1.91275
									170.8	7.15391	6.54176	7.33663	7.33172	1.62657	1.80558	1.90633	1.91337
									171	7.15922	6.54721	7.33609	7.33633	1.62714	1.8066	1.90656	1.91401
									171.2	7.1644	6.55243	7.33491	7.34089	1.62764	1.80761	1.90688	1.91465
									171.4	7.16941	6.55735	7.33309	7.34538	1.62807	1.8086	1.90731	1.91531
									171.6	7.17423	6.5619	7.33066	7.3498	1.62843	1.8096	1.90784	1.91598
									171.8	7.17885	6.56602	7.32761	7.35416	1.62872	1.81061	1.90847	1.91666
									172	7.18326	6.56967	7.324	7.35844	1.62896	1.81164	1.90918	1.91733
									172.2	7.18745	6.57279	7.31985	7.36263	1.62914	1.81268	1.90996	1.918
									172.4	7.19142	6.57536	7.31522	7.36675	1.62928	1.81373	1.91081	1.91865
									172.6	7.19519	6.57735	7.31019	7.37077	1.62939	1.81478	1.91171	1.9193
									172.8	7.19874	6.57875	7.30481	7.3747	1.62951	1.81582	1.91268	1.91992
									173	7.20209	6.57957	7.29918	7.37854	1.62964	1.81683	1.91372	1.92053
									173.2	7.20522	6.57982	7.29338	7.38228	1.62983	1.81779	1.91484	1.92112
									173.4	7.20813	6.57954	7.28751	7.38594	1.63009	1.81869	1.91604	1.92169
									173.6	7.21084	6.57876	7.28165	7.38951	1.63043	1.81951	1.91733	1.92225
									173.8	7.21335	6.57755	7.27592	7.39302	1.63086	1.82022	1.91869	1.9228
									174	7.21566	6.57597	7.27042	7.39647	1.63138	1.82085	1.9201	1.92336
									174.2	7.21778	6.57408	7.26523	7.39987	1.632	1.82138	1.92155	1.92394
									174.4	7.21973	6.57196	7.26044	7.40324	1.63273	1.82183	1.923	1.92454
									174.6	7.2215	6.56967	7.25614	7.4066	1.63354	1.82221	1.92442	1.92516
									174.8	7.22312	6.56727	7.25241	7.40995	1.63442	1.82252	1.92579	1.92579
									175	7.22459	6.56481	7.24932	7.4133	1.63536	1.82277	1.92709	1.92644
									175.2	7.22591	6.56234	7.24692	7.41668	1.63635	1.82298	1.92827	1.9271
									175.4	7.2271	6.55992	7.24528	7.42009	1.63738	1.82315	1.92933	1.92775
									175.6	7.22816	6.55761	7.24441	7.42353	1.63847	1.82329	1.93026	1.92839
									175.8	7.22912	6.55547	7.24435	7.42701	1.63964	1.82341	1.93106	1.92901
									176	7.22998	6.55356	7.2451	7.43054	1.6409	1.82351	1.93174	1.92959
									176.2	7.23077	6.55196	7.24665	7.43412	1.64226	1.82362	1.9323	1.93013
									176.4	7.2315	6.55072	7.24898	7.43776	1.64372	1.82375	1.93276	1.9306
									176.6	7.23218	6.5499	7.25206	7.44146	1.64526	1.82391	1.93315	1.93098
									176.8	7.23282	6.54955	7.25585	7.44521	1.64686	1.82409	1.93346	1.93127
									177	7.23344	6.54973	7.26031	7.44903	1.64848	1.82431	1.93372	1.93146
									177.2	7.23402	6.55047	7.26538	7.4529	1.65007	1.82456	1.93394	1.93155
									177.4	7.23456	6.55182	7.27101	7.45685	1.65159	1.82486	1.93414	1.93155
									177.6	7.23505	6.55382	7.27713	7.46085	1.65299	1.82521	1.93432	1.9315
									177.8	7.23548	6.55649	7.28368	7.46492	1.65421	1.82562	1.9345	1.93142
									178	7.23583	6.55986	7.29061	7.46902	1.65523	1.82609	1.93468	1.93134
									178.2	7.23611	6.56393	7.29785	7.47317	1.65603	1.82662	1.93489	1.93128
									178.4	7.23631	6.56869	7.30536	7.47734	1.65661	1.82722	1.93512	1.93127
									178.6	7.23645	6.57414	7.31308	7.48153	1.65698	1.82789	1.9354	1.93133
									178.8	7.23655	6.58024	7.32098	7.48572	1.65715	1.82863	1.93573	1.93149
									179	7.23665	6.58696	7.32902	7.4899	1.65713	1.82945	1.93614	1.93178
									179.2	7.23677	6.59426	7.33715	7.49407	1.65694	1.83033	1.93665	1.9322
									179.4	7.23696	6.6021	7.34535	7.49822	1.65661	1.83127	1.93726	1.93276
									179.6	7.23724	6.6104	7.35356	7.50233	1.65621	1.83224	1.93799	1.93344
									179.8	7.23764	6.61912	7.36177	7.50641	1.65574	1.83323	1.93884	1.93423
									180	7.23819	6.62819	7.36995	7.51045	1.65524	1.83424	1.93981	1.9351
									180.2	7.23891	6.63755	7.37807	7.51443	1.65472	1.83526	1.94089	1.93604
									180.4	7.23982	6.64711	7.38609	7.51836	1.65418	1.83628	1.94206	1.93704
									180.6	7.24091	6.6568	7.39401	7.52223	1.65364	1.83729	1.9433	1.93808
									180.8	7.24221	6.66654	7.40178	7.52604	1.65311	1.83829	1.94458	1.93914
									181	7.24372	6.67625	7.40941	7.52976	1.65263	1.83926	1.9459	1.9402
									181.2	7.24543	6.68586	7.41687	7.53341	1.6522	1.8402	1.94725	1.94122
									181.4	7.24736	6.69529	7.42415	7.53698	1.65184	1.8411	1.94863	1.9422
									181.6	7.24951	6.70448	7.43124	7.54046	1.65156	1.84196	1.95004	1.9431
									181.8	7.25189	6.71337	7.43814	7.54385	1.65136	1.84278	1.95147	1.94393
									182	7.25451	6.72193	7.44483	7.54716	1.65123	1.84358	1.95291	1.94468
									182.2	7.25735	6.73012	7.45134	7.5504	1.65119	1.84437	1.95436	1.94536
									182.4	7.26043	6.73792	7.45765	7.55359	1.65124	1.84515	1.95581	1.94597
									182.6	7.2637	6.74532	7.46378	7.55674	1.65139	1.84594	1.95726	1.94653
									182.8	7.26717	6.75233	7.46973	7.55985	1.65167	1.84674	1.95869	1.94705
									183	7.27082	6.75895	7.47551	7.56296	1.65211	1.84754	1.96009	1.94753
									183.2	7.2746	6.76519	7.4811	7.56606	1.65272	1.84836	1.96146	1.94799
									183.4	7.27851	6.77107	7.48652	7.56916	1.65354	1.84919	1.96279	1.94845
									183.6	7.28248	6.77662	7.49176	7.57228	1.65456	1.85005	1.96406	1.94892
									183.8	7.2865	6.78187	7.49682	7.57542	1.65577	1.85096	1.96528	1.94942
									184	7.29052	6.78687	7.50173	7.5786	1.65715	1.85191	1.96642	1.94997
									184.2	7.29451	6.79165	7.5065	7.58182	1.65867	1.85291	1.96749	1.95056
									184.4	7.29843	6.79627	7.51115	7.58511	1.66028	1.85397	1.96849	1.95122
									184.6	7.30226	6.80077	7.51571	7.58848	1.66194	1.85508	1.96942	1.95194
									184.8	7.30596	6.8052	7.52021	7.59193	1.66363	1.85625	1.97029	1.95273
									185	7.3095	6.80959	7.52466	7.59548	1.66528	1.85749	1.97109	1.95359
									185.2	7.31287	6.81397	7.52909	7.59915	1.66686	1.85879	1.9718	1.95452
									185.4	7.31605	6.81835	7.53351	7.60294	1.66834	1.86016	1.97242	1.9555
									185.6	7.31903	6.82274	7.53792	7.60687	1.66972	1.86156	1.97295	1.95652
									185.8	7.32182	6.82714	7.54231	7.61094	1.67099	1.86299	1.97342	1.95757
									186	7.32441	6.83157	7.54668	7.61515	1.67217	1.86442	1.97384	1.9586
									186.2	7.32681	6.836	7.55104	7.6195	1.67326	1.86583	1.97423	1.95961
									186.4	7.32902	6.84042	7.55537	7.62401	1.67427	1.86719	1.9746	1.96056
									186.6	7.33106	6.84482	7.55967	7.62866	1.67519	1.86851	1.97496	1.96147
									186.8	7.33293	6.84916	7.56395	7.63346	1.67603	1.86978	1.97532	1.96232
									187	7.33465	6.85341	7.56821	7.63839	1.6768	1.87099	1.97569	1.96315
									187.2	7.33623	6.85756	7.57246	7.64346	1.67753	1.87215	1.97609	1.96397
									187.4	7.33768	6.86158	7.57669	7.64867	1.67824	1.87324	1.97652	1.9648
									187.6	7.33899	6.86545	7.58089	7.65399	1.67896	1.87428	1.97701	1.96565
									187.8	7.34018	6.86916	7.58506	7.65942	1.67968	1.87528	1.97755	1.96654
									188	7.34126	6.87271	7.58922	7.66494	1.68041	1.87623	1.97817	1.96746
									188.2	7.34224	6.87611	7.59336	7.67053	1.68116	1.87713	1.97887	1.96842
									188.4	7.34312	6.87936	7.59751	7.67617	1.68192	1.87798	1.97964	1.96945
									188.6	7.34394	6.88249	7.60168	7.68183	1.68271	1.87876	1.9805	1.97053
									188.8	7.3447	6.88552	7.6059	7.68748	1.68353	1.87946	1.98145	1.97168
									189	7.34543	6.88849	7.61017	7.69311	1.68441	1.88006	1.98248	1.97289
									189.2	7.34613	6.89144	7.61451	7.69867	1.68536	1.88054	1.98357	1.97417
									189.4	7.34683	6.89441	7.61894	7.70415	1.68637	1.8809	1.98471	1.9755
									189.6	7.34754	6.89746	7.62345	7.7095	1.68741	1.88113	1.98586	1.9769
									189.8	7.34827	6.90062	7.62805	7.71472	1.68848	1.88124	1.98698	1.97836
									190	7.34905	6.90394	7.63273	7.71976	1.68956	1.88125	1.98807	1.97987
									190.2	7.34989	6.90747	7.63748	7.7246	1.69063	1.88115	1.98909	1.98141
									190.4	7.35081	6.91122	7.64229	7.72923	1.69169	1.88095	1.99003	1.98296
									190.6	7.35181	6.91521	7.64717	7.73362	1.69273	1.88066	1.99088	1.98449
									190.8	7.35291	6.91946	7.65209	7.73777	1.69376	1.88029	1.99163	1.98597
									191	7.35409	6.92396	7.65706	7.74165	1.69479	1.87986	1.99226	1.98738
									191.2	7.35538	6.92871	7.66206	7.74527	1.69583	1.87938	1.99276	1.98871
									191.4	7.35675	6.9337	7.66709	7.74863	1.69688	1.87888	1.9931	1.98995
									191.6	7.3582	6.93891	7.67213	7.75171	1.69796	1.87839	1.99329	1.9911
									191.8	7.35973	6.94429	7.67718	7.75452	1.69904	1.87791	1.99331	1.99216
									192	7.36133	6.94981	7.68224	7.75706	1.70012	1.87745	1.99318	1.99314
									192.2	7.36297	6.95543	7.68729	7.75936	1.70119	1.87702	1.9929	1.99403
									192.4	7.36466	6.9611	7.69233	7.76141	1.70223	1.87663	1.99249	1.99484
									192.6	7.36635	6.96677	7.69736	7.76323	1.70324	1.8763	1.99196	1.99556
									192.8	7.36805	6.97238	7.70236	7.76483	1.70419	1.87603	1.99135	1.99619
									193	7.36971	6.97791	7.70733	7.76623	1.70506	1.87584	1.99067	1.99672
									193.2	7.37133	6.98329	7.71226	7.76743	1.70582	1.87572	1.98997	1.99716
									193.4	7.3729	6.98851	7.71715	7.76846	1.70646	1.87568	1.98929	1.9975
									193.6	7.3744	6.99352	7.72199	7.76931	1.70696	1.87574	1.98868	1.99775
									193.8	7.37583	6.9983	7.7268	7.77	1.70735	1.87591	1.98818	1.99794
									194	7.37718	7.00284	7.73158	7.77054	1.70765	1.87623	1.98784	1.99808
									194.2	7.37847	7.00711	7.73632	7.77095	1.7079	1.87674	1.98771	1.99818
									194.4	7.3797	7.01112	7.74103	7.77125	1.7081	1.87746	1.98779	1.99824
									194.6	7.38087	7.01484	7.74571	7.77147	1.70827	1.87843	1.98808	1.99826
									194.8	7.382	7.0183	7.75035	7.77165	1.70841	1.87967	1.98858	1.99824
									195	7.38308	7.02151	7.75495	7.77182	1.70851	1.88116	1.98925	1.99817
									195.2	7.38412	7.02448	7.75952	7.77201	1.70858	1.88287	1.99005	1.99808
									195.4	7.38513	7.02721	7.76406	7.77225	1.70861	1.88476	1.99093	1.99798
									195.6	7.38612	7.02971	7.76857	7.77255	1.7086	1.88681	1.99186	1.99788
									195.8	7.3871	7.03199	7.77305	7.77296	1.70859	1.88898	1.99282	1.9978
									196	7.38808	7.03404	7.7775	7.7735	1.70857	1.89125	1.99378	1.99773
									196.2	7.38906	7.03586	7.78192	7.77418	1.70858	1.8936	1.99475	1.99766
									196.4	7.39006	7.03747	7.7863	7.77504	1.7086	1.89597	1.99571	1.99759
									196.6	7.3911	7.03887	7.79063	7.7761	1.70865	1.89833	1.99668	1.99755
									196.8	7.39219	7.04008	7.79488	7.77736	1.70874	1.90065	1.99766	1.99755
									197	7.39335	7.0411	7.79905	7.77886	1.70889	1.90291	1.99867	1.99759
									197.2	7.39458	7.04196	7.8031	7.78058	1.70912	1.90509	1.99969	1.99769
									197.4	7.39588	7.04268	7.80702	7.78253	1.70943	1.90717	2.00074	1.99783
									197.6	7.39725	7.04328	7.81078	7.78471	1.70985	1.90914	2.00183	1.99801
									197.8	7.39867	7.0438	7.81435	7.78713	1.71038	1.911	2.00294	1.99821
									198	7.40011	7.04426	7.81772	7.78978	1.71103	1.91273	2.00408	1.99842
									198.2	7.40155	7.04468	7.82087	7.79265	1.7118	1.91431	2.00525	1.99863
									198.4	7.40296	7.04509	7.82376	7.79576	1.7127	1.91574	2.00646	1.99882
									198.6	7.4043	7.04552	7.82638	7.79908	1.71374	1.917	2.0077	1.99897
									198.8	7.40553	7.046	7.82871	7.80262	1.71495	1.91808	2.00894	1.99907
									199	7.40663	7.04653	7.83075	7.80636	1.71633	1.91898	2.01019	1.99912
									199.2	7.40756	7.04716	7.83249	7.81032	1.71788	1.91969	2.01143	1.99912
									199.4	7.4083	7.0479	7.83393	7.81446	1.71963	1.92024	2.01266	1.99907
									199.6	7.40884	7.04878	7.83508	7.8188	1.72156	1.92064	2.01387	1.99898
									199.8	7.40917	7.04982	7.83595	7.82332	1.72364	1.92092	2.01506	1.99885
									200	7.4093	7.05102	7.83654	7.828	1.72584	1.9211	2.01623	1.9987
									200.2	7.40927	7.0524	7.83685	7.83284	1.72812	1.92122	2.01739	1.99854
									200.4	7.40912	7.05396	7.83689	7.83782	1.73045	1.9213	2.01855	1.9984
									200.6	7.4089	7.05571	7.83666	7.84293	1.73279	1.92136	2.01974	1.99831
									200.8	7.40868	7.05763	7.83614	7.84815	1.73511	1.92143	2.02097	1.99831
									201	7.40853	7.05974	7.83533	7.85346	1.73739	1.92151	2.02224	1.99845
									201.2	7.4085	7.062	7.83422	7.85884	1.73958	1.92162	2.02355	1.99877
									201.4	7.40865	7.06443	7.83281	7.86427	1.74165	1.92176	2.02491	1.99929
									201.6	7.40905	7.067	7.83112	7.86974	1.74357	1.92195	2.02629	2.00003
									201.8	7.40971	7.06971	7.82916	7.87523	1.74532	1.92218	2.02769	2.00097
									202	7.41068	7.07257	7.82694	7.88073	1.74687	1.92245	2.02908	2.00209
									202.2	7.41197	7.07555	7.82452	7.88622	1.74819	1.92275	2.03048	2.00337
									202.4	7.41358	7.07867	7.8219	7.8917	1.74926	1.92307	2.03186	2.00478
									202.6	7.41552	7.08191	7.81912	7.89714	1.75008	1.92341	2.03323	2.00627
									202.8	7.41777	7.08528	7.81622	7.90255	1.75066	1.92379	2.03456	2.00781
									203	7.42031	7.08878	7.81323	7.90792	1.75102	1.92422	2.03585	2.00938
									203.2	7.42313	7.0924	7.81018	7.91323	1.75119	1.92471	2.03707	2.01093
									203.4	7.4262	7.09613	7.80714	7.91849	1.75121	1.92527	2.03824	2.01246
									203.6	7.42949	7.09997	7.80415	7.92369	1.75112	1.9259	2.03936	2.01394
									203.8	7.43297	7.10389	7.80125	7.92883	1.75097	1.92658	2.04042	2.01538
									204	7.43662	7.10789	7.7985	7.9339	1.75078	1.9273	2.04144	2.01675
									204.2	7.44039	7.11197	7.79594	7.93892	1.75057	1.92806	2.04242	2.01807
									204.4	7.44427	7.11613	7.79362	7.94387	1.75036	1.92885	2.04334	2.01933
									204.6	7.44822	7.12039	7.79157	7.94875	1.75017	1.92965	2.0442	2.02051
									204.8	7.4522	7.12474	7.78984	7.95355	1.75	1.93047	2.04501	2.02159
									205	7.45617	7.1292	7.78846	7.95828	1.74988	1.9313	2.04576	2.02258
									205.2	7.46007	7.13377	7.78745	7.96292	1.7498	1.93214	2.04647	2.02346
									205.4	7.46387	7.13843	7.78686	7.96747	1.74978	1.93297	2.04715	2.02423
									205.6	7.46752	7.14319	7.78668	7.97193	1.7498	1.93378	2.04781	2.02489
									205.8	7.47099	7.14803	7.78694	7.9763	1.74986	1.93457	2.04845	2.02543
									206	7.47425	7.15294	7.78765	7.98057	1.74993	1.93532	2.04907	2.02584
									206.2	7.47727	7.15792	7.78879	7.98475	1.75002	1.93603	2.04968	2.02612
									206.4	7.48003	7.16295	7.79039	7.98885	1.75014	1.9367	2.05029	2.02627
									206.6	7.48253	7.16802	7.79242	7.99286	1.75029	1.93734	2.05091	2.02628
									206.8	7.48477	7.17314	7.79489	7.9968	1.75052	1.93795	2.05153	2.02616
									207	7.48677	7.17829	7.79778	8.00065	1.75088	1.93852	2.05215	2.02591
									207.2	7.48856	7.18349	7.80109	8.00443	1.75142	1.93905	2.05274	2.02553
									207.4	7.49016	7.18872	7.80478	8.00813	1.75215	1.93955	2.05328	2.02503
									207.6	7.49162	7.19396	7.80881	8.01175	1.75309	1.94003	2.05374	2.02443
									207.8	7.49298	7.19921	7.81316	8.0153	1.75424	1.94048	2.05413	2.02372
									208	7.49427	7.20443	7.81775	8.01876	1.75558	1.94091	2.05445	2.02294
									208.2	7.49554	7.20961	7.82255	8.02216	1.7571	1.94129	2.05467	2.02209
									208.4	7.49685	7.21473	7.8275	8.02551	1.7588	1.94164	2.0548	2.02118
									208.6	7.49823	7.21978	7.83254	8.02881	1.76061	1.94195	2.05484	2.02023
									208.8	7.49972	7.22474	7.83762	8.03207	1.7625	1.94221	2.05482	2.01926
									209	7.50134	7.22961	7.8427	8.03531	1.7644	1.94243	2.05474	2.01827
									209.2	7.50311	7.23437	7.84772	8.03854	1.76627	1.9426	2.05461	2.01728
									209.4	7.50504	7.23903	7.85263	8.04176	1.76804	1.94273	2.05445	2.01631
									209.6	7.50716	7.24357	7.85739	8.04497	1.76968	1.94282	2.05427	2.01536
									209.8	7.50948	7.24798	7.86196	8.04818	1.77115	1.94288	2.05405	2.01446
									210	7.512	7.25226	7.86631	8.05139	1.77241	1.94289	2.05379	2.01362
									210.2	7.51475	7.25638	7.87041	8.0546	1.77346	1.94287	2.05348	2.01287
									210.4	7.51773	7.26034	7.87424	8.0578	1.77426	1.94281	2.0531	2.01224
									210.6	7.52095	7.2641	7.87781	8.06098	1.77481	1.94273	2.05264	2.0118
									210.8	7.52442	7.26767	7.88111	8.06415	1.77511	1.94265	2.05211	2.0116
									211	7.52813	7.27101	7.88414	8.0673	1.7752	1.94258	2.05151	2.0117
									211.2	7.53207	7.27415	7.88693	8.07042	1.7751	1.94254	2.05084	2.01213
									211.4	7.53622	7.27706	7.88949	8.07351	1.77487	1.94254	2.05015	2.01289
									211.6	7.54057	7.27976	7.89187	8.07656	1.77454	1.9426	2.04946	2.01391
									211.8	7.54508	7.28223	7.8941	8.07958	1.77415	1.94274	2.04881	2.01513
									212	7.54974	7.2845	7.8962	8.08256	1.77375	1.943	2.04825	2.01651
									212.2	7.55452	7.28656	7.89823	8.08551	1.77336	1.94339	2.04779	2.01802
									212.4	7.55941	7.28845	7.90022	8.08844	1.77301	1.94393	2.04747	2.01962
									212.6	7.56437	7.29017	7.90224	8.09136	1.77273	1.94465	2.0473	2.02129
									212.8	7.5694	7.29175	7.90433	8.09427	1.77252	1.94557	2.04731	2.02298
									213	7.57446	7.2932	7.90656	8.09717	1.77242	1.94669	2.04751	2.02468
									213.2	7.57954	7.29456	7.90897	8.10006	1.77247	1.94802	2.04795	2.02637
									213.4	7.58462	7.29582	7.9116	8.10293	1.77269	1.94954	2.04862	2.02804
									213.6	7.58969	7.297	7.9145	8.10579	1.77309	1.9512	2.04951	2.02969
									213.8	7.59473	7.29812	7.91768	8.10863	1.77364	1.95298	2.05059	2.03133
									214	7.59974	7.29918	7.92114	8.11145	1.7743	1.95482	2.05184	2.03298
									214.2	7.60473	7.30018	7.92488	8.11424	1.77505	1.95669	2.05321	2.03464
									214.4	7.60969	7.30108	7.92888	8.11702	1.77587	1.95855	2.05469	2.03633
									214.6	7.61461	7.30188	7.93311	8.11977	1.77673	1.96037	2.05626	2.03803
									214.8	7.61951	7.30253	7.93753	8.1225	1.77763	1.96213	2.0579	2.03975
									215	7.62437	7.30301	7.94211	8.1252	1.77855	1.96381	2.05959	2.04149
									215.2	7.62919	7.30331	7.94682	8.12786	1.77948	1.96541	2.06132	2.04324
									215.4	7.63397	7.3034	7.95163	8.1305	1.78042	1.96692	2.06308	2.04499
									215.6	7.63869	7.30326	7.95653	8.1331	1.78136	1.96835	2.06485	2.04673
									215.8	7.64335	7.30286	7.9615	8.13567	1.78231	1.96969	2.06662	2.04845
									216	7.64793	7.30219	7.96653	8.13821	1.78326	1.97095	2.06839	2.05015
									216.2	7.65244	7.30122	7.97158	8.14072	1.78424	1.97213	2.07014	2.0518
									216.4	7.65686	7.29994	7.97666	8.14321	1.78525	1.97323	2.07189	2.05341
									216.6	7.66119	7.29833	7.98172	8.14567	1.78629	1.97422	2.07361	2.05498
									216.8	7.66544	7.29637	7.98674	8.14811	1.78738	1.97509	2.07529	2.05649
									217	7.6696	7.29406	7.99169	8.15053	1.78853	1.97582	2.07692	2.05795
									217.2	7.67367	7.29139	7.99656	8.15294	1.78975	1.97639	2.0785	2.05936
									217.4	7.67765	7.28836	8.00132	8.15534	1.79105	1.97677	2.08002	2.06073
									217.6	7.68153	7.28496	8.00595	8.15773	1.79243	1.97695	2.08146	2.06206
									217.8	7.6853	7.28119	8.01042	8.16012	1.79388	1.97694	2.08281	2.06335
									218	7.68896	7.27706	8.01471	8.1625	1.7954	1.9768	2.08407	2.0646
									218.2	7.6925	7.27256	8.0188	8.16487	1.79696	1.97654	2.08524	2.06578
									218.4	7.69591	7.26771	8.02265	8.16722	1.79855	1.97622	2.08632	2.0669
									218.6	7.6992	7.2625	8.02622	8.16955	1.80014	1.97588	2.08731	2.06794
									218.8	7.70236	7.25696	8.02948	8.17184	1.80176	1.97554	2.08824	2.0689
									219	7.7054	7.25107	8.03242	8.17409	1.80343	1.97525	2.08913	2.06978
									219.2	7.70832	7.24487	8.03501	8.1763	1.80515	1.97501	2.08999	2.07056
									219.4	7.71111	7.23836	8.03724	8.17848	1.80693	1.97484	2.09084	2.07125
									219.6	7.71378	7.23158	8.03912	8.18062	1.80874	1.97474	2.0917	2.07184
									219.8	7.71633	7.22455	8.04067	8.18273	1.81055	1.97473	2.09258	2.07232
									220	7.71874	7.2173	8.04191	8.18482	1.81233	1.97482	2.09347	2.07268
									220.2	7.72103	7.20988	8.04288	8.18688	1.81405	1.97501	2.09438	2.07291
									220.4	7.72318	7.20232	8.04361	8.18893	1.81568	1.97532	2.0953	2.07302
									220.6	7.72521	7.19468	8.04415	8.19097	1.81718	1.97576	2.09622	2.07299
									220.8	7.72712	7.187	8.04454	8.193	1.81854	1.97633	2.09714	2.07282
									221	7.72892	7.17934	8.0448	8.19503	1.81974	1.97704	2.09804	2.07251
									221.2	7.73063	7.17178	8.04496	8.19705	1.82081	1.9779	2.09892	2.07203
									221.4	7.73227	7.16436	8.04507	8.19909	1.82175	1.9789	2.09976	2.07141
									221.6	7.73387	7.15718	8.04515	8.20112	1.82257	1.98002	2.10054	2.07065
									221.8	7.73546	7.15029	8.04521	8.20317	1.82329	1.98123	2.10123	2.0698
									222	7.73706	7.14376	8.04528	8.20523	1.82392	1.98251	2.10183	2.06888
									222.2	7.73872	7.13764	8.04535	8.20731	1.82444	1.98384	2.10231	2.06793
									222.4	7.74045	7.13198	8.04545	8.20941	1.82488	1.9852	2.10268	2.06697
									222.6	7.74229	7.12682	8.0456	8.21155	1.82522	1.98661	2.10293	2.06605
									222.8	7.74426	7.1222	8.04583	8.21374	1.82548	1.98805	2.10309	2.06517
									223	7.74639	7.11813	8.04615	8.21598	1.82565	1.98952	2.10318	2.06438
									223.2	7.74869	7.11465	8.04659	8.21828	1.82572	1.99102	2.10321	2.06368
									223.4	7.75117	7.11177	8.04717	8.22066	1.82569	1.9925	2.1032	2.06309
									223.6	7.75384	7.10952	8.0479	8.22313	1.82556	1.99397	2.10315	2.06259
									223.8	7.7567	7.10791	8.04876	8.22568	1.82533	1.99541	2.10304	2.0622
									224	7.75975	7.10695	8.04978	8.22833	1.82501	1.99678	2.10285	2.0619
									224.2	7.76298	7.10666	8.05094	8.23107	1.82458	1.99808	2.10255	2.06169
									224.4	7.76638	7.10707	8.05225	8.23389	1.82406	1.9993	2.10217	2.06157
									224.6	7.76993	7.10817	8.05371	8.2368	1.82344	2.00042	2.10169	2.06154
									224.8	7.77364	7.10998	8.05534	8.2398	1.82275	2.00144	2.10115	2.0616
									225	7.77748	7.11251	8.05715	8.24288	1.82201	2.00238	2.10054	2.06176
									225.2	7.78144	7.11576	8.05915	8.24603	1.82125	2.00323	2.09988	2.06203
									225.4	7.78552	7.11973	8.06134	8.24925	1.82051	2.00401	2.09918	2.06241
									225.6	7.7897	7.12443	8.06374	8.25252	1.81982	2.00471	2.09847	2.06289
									225.8	7.79398	7.12984	8.06632	8.25584	1.81922	2.00533	2.09777	2.06346
									226	7.79835	7.13596	8.06908	8.2592	1.81874	2.00586	2.09715	2.06409
									226.2	7.80282	7.14276	8.07201	8.26258	1.81844	2.0063	2.09664	2.06478
									226.4	7.80738	7.1502	8.07506	8.26599	1.81837	2.00667	2.09629	2.06552
									226.6	7.81202	7.15824	8.07821	8.26944	1.81856	2.00699	2.09613	2.06629
									226.8	7.81674	7.16683	8.08143	8.27291	1.81903	2.0073	2.09616	2.06709
									227	7.82151	7.17592	8.08468	8.27642	1.81975	2.00763	2.0964	2.0679
									227.2	7.82634	7.18544	8.08791	8.27997	1.82067	2.00801	2.09682	2.06874
									227.4	7.83119	7.19533	8.09109	8.28355	1.82174	2.00845	2.09744	2.06958
									227.6	7.83605	7.20553	8.09416	8.28716	1.82289	2.00896	2.09824	2.07043
									227.8	7.8409	7.21598	8.09708	8.29081	1.82407	2.00954	2.0992	2.07127
									228	7.84572	7.22661	8.09978	8.2945	1.82528	2.01018	2.1003	2.07209
									228.2	7.85049	7.23739	8.1022	8.29822	1.8265	2.01087	2.10152	2.07288
									228.4	7.8552	7.24826	8.1043	8.30198	1.82772	2.01163	2.10282	2.07362
									228.6	7.85984	7.25919	8.10603	8.30575	1.82894	2.01246	2.10417	2.07432
									228.8	7.8644	7.27014	8.10732	8.30956	1.83015	2.01337	2.10557	2.07497
									229	7.86888	7.28108	8.10815	8.31337	1.83135	2.01435	2.10698	2.07559
									229.2	7.87328	7.29197	8.10847	8.3172	1.83253	2.0154	2.10838	2.0762
									229.4	7.8776	7.30279	8.10823	8.32104	1.8337	2.01652	2.10977	2.07679
									229.6	7.88181	7.31351	8.10741	8.32487	1.83487	2.0177	2.11112	2.07738
									229.8	7.88592	7.3241	8.10597	8.3287	1.83605	2.01892	2.11244	2.07797
									230	7.8899	7.33453	8.1039	8.33251	1.83726	2.02015	2.11374	2.07856
									230.2	7.89375	7.34479	8.10119	8.33631	1.83849	2.02138	2.115	2.07915
									230.4	7.89747	7.35486	8.09785	8.34008	1.83972	2.02261	2.11623	2.07974
									230.6	7.90102	7.36474	8.0939	8.34381	1.84093	2.02383	2.11742	2.08033
									230.8	7.90442	7.37442	8.08938	8.34749	1.84211	2.02504	2.11858	2.08093
									231	7.90766	7.38391	8.08434	8.3511	1.84324	2.02624	2.11971	2.08154
									231.2	7.91071	7.39322	8.07884	8.35462	1.84433	2.02742	2.1208	2.0822
									231.4	7.91358	7.40236	8.07295	8.35803	1.84539	2.02857	2.12185	2.08292
									231.6	7.91626	7.41134	8.06673	8.36129	1.84641	2.02967	2.12285	2.08371
									231.8	7.91874	7.42017	8.06026	8.36438	1.84741	2.03071	2.12381	2.0846
									232	7.92101	7.42885	8.05364	8.36727	1.84842	2.03169	2.12474	2.08561
									232.2	7.92306	7.43741	8.04693	8.36992	1.84945	2.03261	2.12564	2.08673
									232.4	7.92486	7.44583	8.04021	8.37231	1.85052	2.03349	2.12655	2.08796
									232.6	7.9264	7.45413	8.03355	8.37439	1.85162	2.03433	2.12748	2.08929
									232.8	7.92768	7.46231	8.02702	8.37615	1.85275	2.03513	2.12842	2.09072
									233	7.92868	7.47037	8.02067	8.37756	1.85389	2.0359	2.12938	2.09223
									233.2	7.9294	7.47831	8.01457	8.3786	1.85505	2.03665	2.13036	2.0938
									233.4	7.92984	7.48614	8.00879	8.37925	1.85623	2.03738	2.13135	2.09542
									233.6	7.93002	7.49384	8.00339	8.37949	1.85743	2.03809	2.13232	2.09707
									233.8	7.92992	7.50141	7.99841	8.37931	1.85864	2.03878	2.13326	2.09876
									234	7.92958	7.50884	7.99392	8.37871	1.85987	2.03943	2.13416	2.10048
									234.2	7.92901	7.51612	7.98996	8.37767	1.86111	2.04003	2.135	2.10221
									234.4	7.92828	7.52324	7.98658	8.37622	1.86236	2.04056	2.13578	2.10394
									234.6	7.92743	7.53019	7.9838	8.37436	1.8636	2.041	2.1365	2.10565
									234.8	7.92655	7.53697	7.98166	8.37212	1.86482	2.04132	2.13715	2.1073
									235	7.92569	7.54358	7.98016	8.36954	1.86601	2.04153	2.13772	2.10887
									235.2	7.92494	7.55002	7.97931	8.36665	1.86712	2.04164	2.13823	2.11033
									235.4	7.92435	7.55628	7.97911	8.36351	1.86815	2.04166	2.13866	2.11167
									235.6	7.92399	7.56236	7.97956	8.36017	1.86906	2.04162	2.13903	2.11287
									235.8	7.92391	7.56826	7.98063	8.3567	1.86982	2.04155	2.13931	2.11392
									236	7.92414	7.57398	7.9823	8.35315	1.87042	2.04148	2.13949	2.11482
									236.2	7.92473	7.57951	7.98454	8.3496	1.87084	2.04145	2.13956	2.11555
									236.4	7.92568	7.58485	7.98729	8.34612	1.87108	2.04148	2.13949	2.1161
									236.6	7.92702	7.58997	7.9905	8.34275	1.87118	2.04158	2.13927	2.11647
									236.8	7.92873	7.59487	7.9941	8.33956	1.87121	2.04177	2.13891	2.11668
									237	7.93081	7.59954	7.99804	8.3366	1.87126	2.04204	2.13844	2.11673
									237.2	7.93324	7.60395	8.00225	8.33389	1.8714	2.04239	2.13792	2.11665
									237.4	7.93599	7.60809	8.00668	8.33148	1.8717	2.0428	2.13737	2.11647
									237.6	7.93902	7.61194	8.01128	8.32938	1.87221	2.04326	2.13684	2.11621
									237.8	7.94231	7.61546	8.01601	8.32761	1.87292	2.04376	2.13635	2.11589
									238	7.94582	7.61864	8.02081	8.32618	1.87383	2.04429	2.13594	2.11554
									238.2	7.9495	7.62143	8.02566	8.32512	1.8749	2.04484	2.13565	2.11516
									238.4	7.9533	7.62378	8.03052	8.32443	1.87607	2.04542	2.1355	2.11476
									238.6	7.95719	7.62566	8.03536	8.32411	1.87731	2.04599	2.13551	2.11435
									238.8	7.96111	7.62703	8.04016	8.32417	1.87858	2.04657	2.13569	2.11395
									239	7.96504	7.62784	8.04492	8.32459	1.87987	2.04715	2.13606	2.11355
									239.2	7.96893	7.62806	8.04963	8.32537	1.88115	2.04774	2.13661	2.11317
									239.4	7.97275	7.62765	8.05431	8.3265	1.88243	2.04832	2.13737	2.1128
									239.6	7.97647	7.62656	8.05897	8.32797	1.8837	2.04891	2.13833	2.11244
									239.8	7.98005	7.62477	8.06362	8.32977	1.88496	2.04949	2.13949	2.11209
									240	7.98348	7.62224	8.06829	8.33187	1.8862	2.05006	2.14085	2.11173
									240.2	7.98673	7.61896	8.07298	8.33427	1.88744	2.0506	2.14239	2.11139
									240.4	7.98982	7.61492	8.07771	8.33693	1.88867	2.05109	2.1441	2.11107
									240.6	7.99274	7.61014	8.08247	8.33985	1.88989	2.05152	2.14597	2.11079
									240.8	7.99549	7.60466	8.08726	8.343	1.89106	2.05188	2.14797	2.11055
									241	7.99809	7.59852	8.09208	8.34637	1.89215	2.05215	2.15011	2.11037
									241.2	8.00055	7.59179	8.09692	8.34993	1.89313	2.05231	2.15235	2.11027
									241.4	8.00288	7.58455	8.10177	8.35367	1.89393	2.05237	2.15468	2.11025
									241.6	8.00512	7.57688	8.10664	8.35755	1.89452	2.05234	2.15706	2.11033
									241.8	8.00729	7.56888	8.11151	8.36155	1.89487	2.05221	2.15946	2.11052
									242	8.0094	7.56064	8.11637	8.36566	1.89497	2.052	2.16185	2.11084
									242.2	8.01148	7.55227	8.12124	8.36986	1.89483	2.05171	2.16418	2.11128
									242.4	8.01357	7.54389	8.12611	8.37413	1.89449	2.05136	2.16643	2.11184
									242.6	8.0157	7.53561	8.13099	8.37845	1.89399	2.05095	2.16855	2.11248
									242.8	8.01788	7.52755	8.13587	8.38282	1.89334	2.05051	2.17053	2.11319
									243	8.02016	7.51984	8.14076	8.38722	1.89258	2.05005	2.17233	2.11393
									243.2	8.02257	7.51258	8.14566	8.39164	1.89174	2.04956	2.17396	2.11471
									243.4	8.02516	7.50586	8.15058	8.39606	1.89085	2.04906	2.1754	2.11551
									243.6	8.02795	7.49978	8.15553	8.40047	1.88994	2.04853	2.17665	2.11634
									243.8	8.03096	7.4944	8.1605	8.40486	1.88906	2.04797	2.17771	2.11722
									244	8.03421	7.48977	8.1655	8.40923	1.88824	2.04738	2.17857	2.11815
									244.2	8.03769	7.48592	8.17053	8.41356	1.88751	2.04678	2.17923	2.11914
									244.4	8.04139	7.48288	8.17561	8.41785	1.88691	2.04618	2.17968	2.12018
									244.6	8.04529	7.48062	8.18073	8.42209	1.88646	2.04559	2.1799	2.12129
									244.8	8.04938	7.47915	8.1859	8.42627	1.88618	2.04503	2.17987	2.12245
									245	8.05364	7.47843	8.19112	8.43037	1.88606	2.04452	2.17961	2.12366
									245.2	8.05804	7.47843	8.19639	8.43439	1.88609	2.04408	2.17914	2.12494
									245.4	8.06256	7.47909	8.20172	8.43832	1.88626	2.04372	2.17851	2.12626
									245.6	8.06719	7.48034	8.20709	8.44214	1.88655	2.04347	2.1778	2.12761
									245.8	8.0719	7.48212	8.21252	8.44584	1.88696	2.04335	2.17706	2.12897
									246	8.07667	7.48433	8.21799	8.44942	1.88748	2.04338	2.17634	2.1303
									246.2	8.08147	7.48691	8.22349	8.45283	1.88811	2.04357	2.17566	2.13158
									246.4	8.08629	7.48978	8.229	8.45608	1.88883	2.04393	2.17504	2.1328
									246.6	8.0911	7.49287	8.23451	8.45912	1.88962	2.04448	2.1745	2.13395
									246.8	8.09587	7.49614	8.23999	8.46194	1.89047	2.04519	2.17403	2.13501
									247	8.10058	7.49956	8.24542	8.4645	1.89135	2.04605	2.17364	2.13598
									247.2	8.10522	7.50309	8.25079	8.46678	1.89224	2.04702	2.17334	2.13687
									247.4	8.10977	7.50675	8.25609	8.46875	1.89315	2.04807	2.17312	2.13769
									247.6	8.11421	7.51053	8.2613	8.47038	1.89408	2.04919	2.17299	2.13845
									247.8	8.11855	7.51446	8.26641	8.47166	1.89504	2.05035	2.17292	2.13915
									248	8.12276	7.51855	8.2714	8.47255	1.89604	2.05153	2.17291	2.1398
									248.2	8.12686	7.52283	8.27627	8.47306	1.89711	2.05272	2.17293	2.1404
									248.4	8.13086	7.52731	8.28102	8.47316	1.89822	2.0539	2.17296	2.14095
									248.6	8.13475	7.532	8.28564	8.47287	1.89936	2.05507	2.173	2.14146
									248.8	8.13855	7.5369	8.29013	8.47221	1.9005	2.05622	2.17302	2.14194
									249	8.14228	7.54201	8.29449	8.4712	1.90161	2.05736	2.17304	2.14239
									249.2	8.14593	7.5473	8.29872	8.46986	1.90267	2.05849	2.17307	2.14282
									249.4	8.14951	7.55277	8.30282	8.46825	1.90367	2.05961	2.1731	2.14324
									249.6	8.15301	7.55838	8.3068	8.46639	1.90459	2.06074	2.17315	2.14366
									249.8	8.15644	7.5641	8.31065	8.46434	1.9054	2.06187	2.17322	2.14406
									250	8.15979	7.5699	8.31439	8.46213	1.90609	2.06301	2.1733	2.14444
									250.2	8.16306	7.57573	8.318	8.45982	1.90662	2.06415	2.17339	2.14481
									250.4	8.16623	7.58155	8.32151	8.45745	1.90701	2.06527	2.17349	2.14516
									250.6	8.1693	7.58732	8.32489	8.45508	1.90725	2.06637	2.17359	2.14549
									250.8	8.17225	7.59298	8.32817	8.45275	1.90739	2.06743	2.17369	2.14581
									251	8.17507	7.59848	8.33132	8.45051	1.90746	2.06844	2.17377	2.14611
									251.2	8.17775	7.60377	8.33434	8.44841	1.90749	2.06938	2.17382	2.14641
									251.4	8.18027	7.60879	8.33721	8.44648	1.90752	2.07022	2.17384	2.14671
									251.6	8.18263	7.61351	8.33992	8.44475	1.90756	2.07097	2.17381	2.14702
									251.8	8.18482	7.61786	8.34244	8.44326	1.90766	2.07163	2.17374	2.14733
									252	8.18681	7.62181	8.34475	8.44205	1.90784	2.07219	2.17364	2.14765
									252.2	8.18861	7.62533	8.34683	8.44114	1.90812	2.07268	2.17353	2.148
									252.4	8.19021	7.62841	8.34867	8.44056	1.90853	2.0731	2.17342	2.14837
									252.6	8.1916	7.63104	8.35024	8.44034	1.9091	2.07347	2.17334	2.14876
									252.8	8.1928	7.63323	8.35156	8.4405	1.90985	2.07381	2.1733	2.14919
									253	8.19379	7.63501	8.35263	8.44105	1.91078	2.07415	2.17335	2.14964
									253.2	8.1946	7.63641	8.35345	8.44199	1.91185	2.0745	2.17349	2.15011
									253.4	8.19523	7.63747	8.35402	8.44332	1.91302	2.07488	2.17377	2.15057
									253.6	8.19569	7.63826	8.35437	8.44503	1.91425	2.07531	2.17419	2.151
									253.8	8.19598	7.63887	8.35449	8.44712	1.91551	2.07582	2.17478	2.15138
									254	8.19612	7.63938	8.35441	8.44956	1.91678	2.07641	2.17553	2.1517
									254.2	8.19614	7.63989	8.35412	8.45233	1.91803	2.07707	2.17642	2.15194
									254.4	8.19606	7.64046	8.35366	8.4554	1.91926	2.07782	2.17742	2.15214
									254.6	8.19592	7.64119	8.35303	8.45872	1.92044	2.07863	2.17849	2.15229
									254.8	8.19576	7.64212	8.35224	8.46227	1.92158	2.07951	2.1796	2.15243
									255	8.19563	7.6433	8.35131	8.46599	1.92268	2.08045	2.18073	2.15257
									255.2	8.19557	7.64477	8.35025	8.46984	1.92374	2.08144	2.18187	2.15271
									255.4	8.19561	7.64656	8.3491	8.47376	1.92479	2.08247	2.18302	2.15287
									255.6	8.19578	7.64864	8.34789	8.47771	1.9258	2.08354	2.18416	2.15304
									255.8	8.19612	7.65102	8.34666	8.48164	1.92678	2.08463	2.18529	2.15325
									256	8.19664	7.65365	8.34547	8.48549	1.9277	2.08574	2.18641	2.15348
									256.2	8.19737	7.65651	8.34438	8.48924	1.92856	2.08686	2.18752	2.15374
									256.4	8.19835	7.65954	8.34344	8.49284	1.92933	2.088	2.18861	2.15403
									256.6	8.19958	7.66271	8.34271	8.49626	1.93003	2.08915	2.18969	2.15432
									256.8	8.20109	7.66597	8.34225	8.49948	1.93062	2.09029	2.19076	2.15464
									257	8.20288	7.66928	8.3421	8.50247	1.9311	2.09142	2.19184	2.15496
									257.2	8.20495	7.6726	8.34231	8.50524	1.93146	2.09251	2.19294	2.15531
									257.4	8.2073	7.6759	8.3429	8.50778	1.93169	2.09359	2.19408	2.15568
									257.6	8.20993	7.67915	8.34389	8.5101	1.93179	2.09464	2.19528	2.15609
									257.8	8.21282	7.68235	8.34528	8.51222	1.93177	2.09567	2.19655	2.15653
									258	8.21597	7.6855	8.34706	8.51416	1.93162	2.09668	2.19787	2.15701
									258.2	8.21934	7.68858	8.34921	8.51596	1.93134	2.09766	2.19922	2.15753
									258.4	8.22293	7.69161	8.35173	8.51763	1.93093	2.0986	2.20059	2.15809
									258.6	8.22669	7.69461	8.35459	8.5192	1.9304	2.0995	2.20195	2.15869
									258.8	8.23061	7.69758	8.35777	8.52071	1.92978	2.10033	2.20328	2.15932
									259	8.23466	7.70055	8.36125	8.52217	1.92909	2.10107	2.20459	2.15996
									259.2	8.23879	7.70357	8.36501	8.5236	1.92836	2.10171	2.20584	2.16061
									259.4	8.24299	7.70665	8.36902	8.525	1.92763	2.10224	2.20703	2.16126
									259.6	8.24722	7.70983	8.37327	8.52639	1.92694	2.10266	2.20816	2.16187
									259.8	8.25147	7.71312	8.37771	8.52777	1.92632	2.10297	2.20921	2.16243
									260	8.2557	7.71653	8.38231	8.52915	1.92581	2.10317	2.21019	2.1629
									260.2	8.25991	7.72005	8.38702	8.53054	1.92544	2.10326	2.21109	2.16326
									260.4	8.26407	7.72365	8.39182	8.53193	1.92524	2.10323	2.21192	2.16347
									260.6	8.26819	7.72731	8.39666	8.53333	1.9252	2.10311	2.2127	2.16351
									260.8	8.27223	7.731	8.40151	8.53473	1.92531	2.10288	2.21343	2.16338
									261	8.27621	7.73468	8.40634	8.53613	1.92555	2.10258	2.21414	2.16307
									261.2	8.2801	7.73834	8.41111	8.53753	1.92592	2.10223	2.21481	2.16262
									261.4	8.28389	7.74194	8.4158	8.53893	1.92642	2.10184	2.21545	2.16205
									261.6	8.28757	7.74548	8.42038	8.54035	1.92706	2.10143	2.21607	2.16138
									261.8	8.29113	7.74893	8.42484	8.54178	1.92783	2.10103	2.21667	2.16064
									262	8.29458	7.75229	8.42914	8.54324	1.92874	2.10067	2.21728	2.15985
									262.2	8.29791	7.75557	8.43328	8.54473	1.92978	2.10035	2.2179	2.15905
									262.4	8.30112	7.75875	8.43724	8.54627	1.93095	2.1001	2.21858	2.15825
									262.6	8.30423	7.76185	8.44102	8.54788	1.93225	2.09992	2.21932	2.15751
									262.8	8.30725	7.76487	8.44463	8.54957	1.93367	2.09982	2.22015	2.15685
									263	8.3102	7.76781	8.44806	8.55135	1.93519	2.09981	2.22108	2.15631
									263.2	8.31307	7.77068	8.45134	8.55323	1.93681	2.09994	2.22211	2.15594
									263.4	8.31588	7.77347	8.45447	8.55523	1.93849	2.1002	2.22325	2.15579
									263.6	8.31863	7.77618	8.45746	8.55734	1.94023	2.10061	2.22451	2.15591
									263.8	8.32134	7.77881	8.46032	8.55956	1.94199	2.10116	2.22586	2.15634
									264	8.324	7.78136	8.46306	8.56189	1.94375	2.10182	2.22727	2.1571
									264.2	8.32662	7.78382	8.46567	8.56431	1.9455	2.10258	2.22869	2.15813
									264.4	8.3292	7.7862	8.46816	8.56681	1.94722	2.1034	2.23006	2.15936
									264.6	8.33173	7.78848	8.47052	8.56939	1.94893	2.10426	2.23131	2.16071
									264.8	8.33422	7.79068	8.47273	8.57202	1.9506	2.10513	2.23242	2.16212
									265	8.33668	7.79279	8.4748	8.57471	1.95222	2.106	2.23337	2.16354
									265.2	8.33911	7.7948	8.47674	8.57746	1.9538	2.10684	2.23417	2.16493
									265.4	8.34152	7.79674	8.47854	8.58025	1.95533	2.10766	2.23483	2.16627
									265.6	8.34391	7.79861	8.48023	8.5831	1.95681	2.10844	2.23538	2.16751
									265.8	8.34629	7.80042	8.4818	8.58599	1.95824	2.10917	2.23582	2.16865
									266	8.34867	7.80218	8.48325	8.58894	1.95964	2.10988	2.23619	2.16967
									266.2	8.35106	7.8039	8.48459	8.59192	1.96097	2.11056	2.2365	2.17058
									266.4	8.35346	7.8056	8.48582	8.59495	1.96222	2.11122	2.23678	2.17139
									266.6	8.35589	7.8073	8.48695	8.59801	1.9634	2.11187	2.23703	2.17211
									266.8	8.35835	7.80901	8.48799	8.60111	1.96449	2.1125	2.23728	2.17274
									267	8.36084	7.81074	8.48894	8.60424	1.96553	2.11313	2.23752	2.17329
									267.2	8.36337	7.81249	8.48982	8.6074	1.96653	2.11375	2.23776	2.17377
									267.4	8.36594	7.81424	8.49061	8.61059	1.96752	2.11438	2.23796	2.17417
									267.6	8.36856	7.81599	8.49133	8.61382	1.96853	2.11506	2.23812	2.1745
									267.8	8.37124	7.81772	8.49199	8.61706	1.96959	2.11578	2.23821	2.17478
									268	8.37399	7.81939	8.49258	8.62031	1.9707	2.11652	2.23822	2.17501
									268.2	8.37681	7.821	8.49311	8.62358	1.97185	2.11727	2.23815	2.17519
									268.4	8.37972	7.8225	8.4936	8.62687	1.97303	2.11801	2.23802	2.17533
									268.6	8.38272	7.82388	8.49405	8.63016	1.97421	2.11872	2.23784	2.17543
									268.8	8.38582	7.82511	8.49448	8.63347	1.97538	2.11939	2.23765	2.1755
									269	8.38902	7.82618	8.49489	8.63679	1.97651	2.12002	2.23746	2.17553
									269.2	8.3923	7.82706	8.49531	8.64013	1.97761	2.12061	2.23729	2.17554
									269.4	8.39567	7.82775	8.49577	8.64347	1.97864	2.12115	2.23715	2.17554
									269.6	8.3991	7.82824	8.4963	8.6468	1.97959	2.12164	2.23707	2.17553
									269.8	8.4026	7.82855	8.49693	8.65013	1.98046	2.12205	2.23705	2.17553
									270	8.40614	7.82868	8.49769	8.65344	1.98124	2.12239	2.23713	2.17553
									270.2	8.4097	7.82866	8.49861	8.65672	1.98191	2.12264	2.23729	2.17553
									270.4	8.41326	7.82854	8.4997	8.65997	1.98246	2.12283	2.23755	2.17552
									270.6	8.41682	7.82835	8.50098	8.66319	1.9829	2.12295	2.23788	2.17551
									270.8	8.42035	7.82815	8.50247	8.66637	1.98325	2.12302	2.2383	2.17548
									271	8.42383	7.82798	8.50418	8.66951	1.98352	2.12307	2.23879	2.17546
									271.2	8.42727	7.82789	8.50612	8.67262	1.98373	2.1231	2.23935	2.17543
									271.4	8.43064	7.82791	8.50826	8.6757	1.98388	2.12314	2.23998	2.17541
									271.6	8.43393	7.82807	8.51061	8.67874	1.98399	2.12319	2.24065	2.17539
									271.8	8.43713	7.82837	8.51315	8.68175	1.98404	2.12328	2.24134	2.1754
									272	8.44023	7.82883	8.51586	8.68472	1.98406	2.12339	2.24202	2.17542
									272.2	8.44324	7.82945	8.51874	8.68766	1.98404	2.12354	2.24267	2.17547
									272.4	8.44614	7.83025	8.52177	8.69056	1.98399	2.12372	2.24329	2.17554
									272.6	8.44894	7.83122	8.52492	8.69344	1.98392	2.12393	2.24387	2.17565
									272.8	8.45163	7.83237	8.52817	8.69628	1.98383	2.1242	2.24443	2.17581
									273	8.45423	7.83369	8.53153	8.69909	1.98375	2.12453	2.24496	2.17601
									273.2	8.45676	7.83517	8.53497	8.70188	1.98368	2.12493	2.24545	2.17628
									273.4	8.4592	7.83679	8.5385	8.70464	1.98365	2.1254	2.24591	2.17661
									273.6	8.46158	7.83856	8.54211	8.7074	1.98369	2.12596	2.24634	2.177
									273.8	8.46388	7.84046	8.54579	8.71014	1.98381	2.1266	2.24672	2.17744
									274	8.4661	7.84248	8.54954	8.71288	1.98402	2.12731	2.24707	2.17793
									274.2	8.46824	7.84462	8.55333	8.71561	1.98433	2.12808	2.24739	2.17847
									274.4	8.47028	7.84687	8.55715	8.71834	1.98472	2.12891	2.24768	2.17903
									274.6	8.47222	7.84926	8.56099	8.72107	1.98519	2.12979	2.24796	2.17963
									274.8	8.47403	7.85178	8.56482	8.7238	1.98575	2.1307	2.24823	2.18024
									275	8.47571	7.85447	8.56863	8.72652	1.9864	2.13165	2.24848	2.18086
									275.2	8.47723	7.85733	8.5724	8.72925	1.98715	2.13264	2.24872	2.18149
									275.4	8.47857	7.86038	8.57609	8.73198	1.98798	2.13366	2.24894	2.18212
									275.6	8.47972	7.86365	8.57968	8.73471	1.98887	2.1347	2.24917	2.18273
									275.8	8.48067	7.86712	8.58314	8.73746	1.9898	2.13576	2.2494	2.18333
									276	8.48139	7.87081	8.58645	8.74021	1.99078	2.13683	2.24964	2.18391
									276.2	8.4819	7.8747	8.58959	8.74297	1.99178	2.13791	2.24989	2.18446
									276.4	8.48216	7.87878	8.59256	8.74574	1.99279	2.13899	2.25016	2.18499
									276.6	8.48219	7.88304	8.59536	8.74853	1.99378	2.14007	2.25046	2.1855
									276.8	8.48198	7.88748	8.59801	8.75133	1.99473	2.14113	2.25082	2.186
									277	8.48154	7.89209	8.60052	8.75415	1.99561	2.14215	2.25126	2.18653
									277.2	8.48088	7.89686	8.60292	8.757	1.99639	2.14312	2.25181	2.18711
									277.4	8.48004	7.90179	8.60523	8.75988	1.99704	2.14401	2.2525	2.18775
									277.6	8.47903	7.90685	8.60747	8.76281	1.99754	2.14483	2.25332	2.18848
									277.8	8.47786	7.91204	8.60967	8.76579	1.99788	2.14555	2.25428	2.18928
									278	8.47657	7.91734	8.61186	8.76882	1.99804	2.14617	2.25539	2.19017
									278.2	8.47515	7.92273	8.61405	8.77191	1.99802	2.14671	2.25662	2.19115
									278.4	8.47365	7.92819	8.61625	8.77507	1.99783	2.14714	2.25797	2.1922
									278.6	8.47206	7.93369	8.61848	8.77828	1.99749	2.14747	2.25941	2.19332
									278.8	8.47042	7.9392	8.62075	8.78156	1.99703	2.14771	2.26092	2.19446
									279	8.46874	7.94466	8.62308	8.78491	1.9965	2.14787	2.26248	2.19562
									279.2	8.46704	7.95004	8.62545	8.78833	1.99594	2.14796	2.26405	2.19677
									279.4	8.46533	7.95529	8.62789	8.79182	1.99539	2.148	2.26563	2.1979
									279.6	8.46361	7.96037	8.63039	8.79538	1.9949	2.14801	2.26717	2.19901
									279.8	8.46191	7.96523	8.63295	8.79902	1.99448	2.14801	2.26865	2.20007
									280	8.46022	7.96984	8.63556	8.80272	1.99414	2.14802	2.27006	2.20109
									280.2	8.45857	7.97416	8.63822	8.8065	1.99388	2.14805	2.27137	2.20206
									280.4	8.45695	7.97815	8.64093	8.81035	1.99368	2.14813	2.27255	2.20296
									280.6	8.45539	7.98179	8.64367	8.81427	1.99353	2.14826	2.2736	2.2038
									280.8	8.45389	7.98506	8.64646	8.81823	1.99345	2.14849	2.27449	2.20458
									281	8.45247	7.98792	8.64928	8.82224	1.99343	2.14883	2.27521	2.20532
									281.2	8.45112	7.99038	8.65212	8.82627	1.9935	2.1493	2.27579	2.20602
									281.4	8.44987	7.99241	8.65496	8.83031	1.99366	2.14991	2.27622	2.20669
									281.6	8.44871	7.99401	8.6578	8.83436	1.99394	2.15068	2.27654	2.20733
									281.8	8.44764	7.99517	8.66062	8.83839	1.99433	2.15158	2.27678	2.20795
									282	8.44665	7.99591	8.6634	8.84241	1.99482	2.15264	2.27694	2.20857
									282.2	8.44574	7.99624	8.66613	8.84641	1.99539	2.15383	2.27707	2.20919
									282.4	8.44487	7.99618	8.66878	8.85037	1.99602	2.15516	2.27715	2.20983
									282.6	8.44403	7.99578	8.67136	8.85428	1.99668	2.15661	2.2772	2.21046
									282.8	8.44319	7.99507	8.67385	8.85812	1.99732	2.15816	2.27724	2.2111
									283	8.44232	7.99413	8.67625	8.8619	1.99792	2.15978	2.27728	2.21174
									283.2	8.44141	7.99299	8.67858	8.86561	1.99847	2.16145	2.27732	2.21235
									283.4	8.44044	7.99174	8.68084	8.86925	1.99897	2.16313	2.27737	2.21296
									283.6	8.4394	7.99044	8.68305	8.87282	1.99944	2.1648	2.27744	2.21356
									283.8	8.43827	7.98915	8.6852	8.87631	1.99988	2.16644	2.27753	2.21417
									284	8.43705	7.98796	8.68729	8.87973	2.00034	2.16805	2.27763	2.21481
									284.2	8.43572	7.98692	8.68933	8.88305	2.00084	2.16958	2.27777	2.21548
									284.4	8.43427	7.98609	8.69132	8.88628	2.00142	2.17103	2.27792	2.21621
									284.6	8.43271	7.98552	8.69327	8.8894	2.00211	2.17237	2.27809	2.21699
									284.8	8.43103	7.98521	8.69519	8.89241	2.00296	2.1736	2.27827	2.21787
									285	8.42922	7.98518	8.69709	8.8953	2.00399	2.17471	2.27846	2.21884
									285.2	8.42729	7.98541	8.69899	8.89807	2.00522	2.1757	2.27867	2.21993
									285.4	8.42524	7.98589	8.7009	8.90071	2.00662	2.17657	2.27887	2.22114
									285.6	8.4231	7.9866	8.70283	8.90323	2.00816	2.17734	2.27904	2.22245
									285.8	8.42088	7.9875	8.7048	8.90562	2.00979	2.17804	2.27918	2.22386
									286	8.4186	7.98856	8.70681	8.9079	2.01149	2.17868	2.27927	2.22535
									286.2	8.4163	7.98975	8.70888	8.91006	2.01319	2.17928	2.27932	2.22688
									286.4	8.41401	7.99104	8.71101	8.91212	2.01489	2.17983	2.27934	2.22844
									286.6	8.41174	7.99239	8.71318	8.91408	2.01654	2.18034	2.27936	2.23
									286.8	8.40953	7.99375	8.71541	8.91594	2.01814	2.1808	2.2794	2.23153
									287	8.40739	7.99508	8.71768	8.91772	2.0197	2.18122	2.27949	2.23299
									287.2	8.40535	7.99636	8.71998	8.91942	2.02121	2.1816	2.27968	2.23436
									287.4	8.40341	7.99756	8.72231	8.92105	2.02268	2.18193	2.27999	2.2356
									287.6	8.4016	7.99865	8.72465	8.92262	2.0241	2.18222	2.28044	2.23673
									287.8	8.39992	7.99962	8.72698	8.92413	2.02547	2.18247	2.28101	2.23774
									288	8.39838	8.00046	8.72931	8.9256	2.02678	2.18267	2.28171	2.23863
									288.2	8.39698	8.00118	8.73159	8.92703	2.02804	2.18283	2.28251	2.23941
									288.4	8.39571	8.00177	8.73383	8.92843	2.02924	2.18294	2.28338	2.24009
									288.6	8.39456	8.00225	8.73599	8.92981	2.03038	2.18301	2.28432	2.24066
									288.8	8.39352	8.00262	8.73807	8.93118	2.03147	2.18305	2.28531	2.24114
									289	8.39258	8.00288	8.74003	8.93255	2.03251	2.18304	2.28635	2.24153
									289.2	8.39172	8.00304	8.74186	8.93393	2.0335	2.183	2.28744	2.24184
									289.4	8.39092	8.00311	8.74355	8.93534	2.03446	2.18292	2.28857	2.24206
									289.6	8.39019	8.00309	8.74507	8.93678	2.03539	2.1828	2.28975	2.24222
									289.8	8.38949	8.00299	8.74641	8.93826	2.03628	2.18265	2.29097	2.2423
									290	8.38881	8.00283	8.74756	8.9398	2.03715	2.18249	2.2922	2.24231
									290.2	8.38814	8.00262	8.74847	8.9414	2.03802	2.18233	2.29345	2.24227
									290.4	8.38746	8.00239	8.74914	8.94308	2.0389	2.18221	2.29468	2.24219
									290.6	8.38678	8.00217	8.74953	8.94483	2.03981	2.18212	2.2959	2.24208
									290.8	8.38608	8.00198	8.74964	8.94665	2.04078	2.18209	2.29711	2.24195
									291	8.38539	8.00186	8.74945	8.94856	2.04183	2.18212	2.29831	2.2418
									291.2	8.3847	8.00182	8.74893	8.95054	2.04299	2.18221	2.29949	2.24162
									291.4	8.38403	8.00187	8.74809	8.95259	2.04427	2.18236	2.30065	2.24142
									291.6	8.38339	8.00201	8.74692	8.95472	2.04567	2.18258	2.30179	2.2412
									291.8	8.38279	8.00224	8.74542	8.95692	2.04717	2.18286	2.30289	2.24097
									292	8.38224	8.00253	8.74359	8.95918	2.04875	2.18322	2.30395	2.24076
									292.2	8.38175	8.00289	8.74143	8.9615	2.0504	2.18366	2.30497	2.24058
									292.4	8.38133	8.00327	8.73896	8.96386	2.05211	2.1842	2.30595	2.24044
									292.6	8.38097	8.00364	8.73618	8.96626	2.05384	2.18482	2.30688	2.24035
									292.8	8.38067	8.00399	8.73311	8.96867	2.05558	2.18556	2.30777	2.24033
									293	8.38043	8.00426	8.72977	8.97109	2.0573	2.1864	2.30862	2.24039
									293.2	8.38025	8.00445	8.72619	8.97351	2.05898	2.18734	2.30943	2.24052
									293.4	8.38014	8.00452	8.7224	8.9759	2.0606	2.18838	2.31021	2.24072
									293.6	8.38012	8.00447	8.71841	8.97826	2.06214	2.18949	2.31099	2.24099
									293.8	8.38021	8.00429	8.71425	8.98057	2.06356	2.19068	2.31179	2.24132
									294	8.38044	8.00401	8.70994	8.98282	2.06484	2.19192	2.31261	2.2417
									294.2	8.38084	8.00365	8.70548	8.985	2.06594	2.19321	2.31348	2.24212
									294.4	8.38143	8.00326	8.70089	8.98711	2.06686	2.19453	2.31442	2.24257
									294.6	8.38225	8.0029	8.69618	8.98914	2.06756	2.19587	2.31543	2.24302
									294.8	8.38332	8.00263	8.69138	8.9911	2.06804	2.19721	2.31652	2.24347
									295	8.38465	8.00248	8.6865	8.99299	2.06828	2.19852	2.31771	2.24392
									295.2	8.38626	8.00252	8.68158	8.9948	2.0683	2.19978	2.31899	2.24434
									295.4	8.38815	8.00278	8.67663	8.99654	2.06812	2.20097	2.32036	2.24474
									295.6	8.39033	8.0033	8.67169	8.99819	2.0678	2.20207	2.3218	2.2451
									295.8	8.39281	8.00411	8.66678	8.99974	2.06738	2.20306	2.32329	2.24541
									296	8.39559	8.00523	8.66194	9.0012	2.06691	2.20394	2.32479	2.24569
									296.2	8.39865	8.00667	8.65719	9.00255	2.06643	2.2047	2.32629	2.2459
									296.4	8.40199	8.00843	8.65257	9.0038	2.06596	2.20533	2.32778	2.24606
									296.6	8.40559	8.0105	8.64811	9.00492	2.06554	2.20584	2.32922	2.24616
									296.8	8.40943	8.01286	8.64383	9.00592	2.06518	2.2062	2.33062	2.24621
									297	8.41349	8.01551	8.63976	9.0068	2.06491	2.20643	2.33194	2.24622
									297.2	8.41775	8.01841	8.63592	9.00754	2.06472	2.20651	2.33318	2.24621
									297.4	8.42217	8.02153	8.63233	9.00814	2.06462	2.20647	2.33432	2.24616
									297.6	8.42675	8.02483	8.62898	9.00861	2.06459	2.20631	2.33534	2.24607
									297.8	8.43145	8.02826	8.62591	9.00894	2.06464	2.20606	2.33625	2.24592
									298	8.43624	8.03177	8.62311	9.00914	2.06476	2.20574	2.33706	2.24571
									298.2	8.44112	8.03531	8.62061	9.00918	2.06494	2.20539	2.33777	2.24545
									298.4	8.44606	8.03884	8.61844	9.00907	2.06516	2.20504	2.33838	2.24514
									298.6	8.45105	8.0423	8.61661	9.0088	2.0654	2.2047	2.3389	2.24482
									298.8	8.45607	8.04565	8.61516	9.00835	2.06568	2.2044	2.33934	2.24449
									299	8.4611	8.04886	8.61411	9.00773	2.06599	2.20413	2.33973	2.24418
									299.2	8.46613	8.05188	8.61348	9.00692	2.06634	2.20389	2.3401	2.2439
									299.4	8.47114	8.05468	8.6133	9.00594	2.06673	2.20369	2.34048	2.24365
									299.6	8.47611	8.05723	8.61358	9.00477	2.06716	2.20351	2.34091	2.24346
									299.8	8.48104	8.05953	8.61431	9.00343	2.06762	2.20336	2.34142	2.24332
									300	8.48589	8.06155	8.61549	9.00192	2.0681	2.20322	2.34203	2.24327
									300.2	8.49065	8.06332	8.6171	9.00025	2.06858	2.2031	2.34276	2.24328
									300.4	8.49532	8.06483	8.61911	8.99845	2.06907	2.203	2.34362	2.24337
									300.6	8.49989	8.06612	8.62148	8.99653	2.06957	2.20292	2.3446	2.24352
									300.8	8.50433	8.06721	8.62416	8.9945	2.07008	2.20287	2.34567	2.24372
									301	8.50865	8.06814	8.62712	8.99239	2.07062	2.20288	2.34681	2.24395
									301.2	8.51283	8.06896	8.6303	8.99021	2.0712	2.20296	2.34797	2.24422
									301.4	8.51685	8.06971	8.63365	8.98797	2.07182	2.20313	2.34914	2.24451
									301.6	8.52072	8.07046	8.63713	8.98566	2.07249	2.2034	2.3503	2.24482
									301.8	8.52443	8.07127	8.64069	8.98329	2.07323	2.20377	2.35142	2.24516
									302	8.52796	8.0722	8.64429	8.98087	2.07403	2.20427	2.35252	2.24553
									302.2	8.53131	8.07333	8.64789	8.97839	2.0749	2.2049	2.35359	2.24592
									302.4	8.53445	8.07468	8.65146	8.97584	2.07582	2.20567	2.35463	2.24634
									302.6	8.53737	8.0763	8.65499	8.97324	2.07678	2.20658	2.35567	2.2468
									302.8	8.54005	8.0782	8.65846	8.97059	2.07776	2.20763	2.35669	2.2473
									303	8.54248	8.08038	8.66186	8.96787	2.07875	2.20879	2.3577	2.24787
									303.2	8.54465	8.08283	8.66516	8.9651	2.07972	2.21007	2.35871	2.2485
									303.4	8.54655	8.08554	8.66837	8.96227	2.08066	2.21143	2.3597	2.2492
									303.6	8.54815	8.08849	8.67149	8.95939	2.08158	2.21285	2.3607	2.24998
									303.8	8.54946	8.09166	8.67453	8.95645	2.08246	2.2143	2.36169	2.25085
									304	8.55046	8.09504	8.6775	8.95347	2.0833	2.21574	2.3627	2.25179
									304.2	8.55115	8.09862	8.6804	8.95044	2.08408	2.21715	2.36373	2.25282
									304.4	8.55153	8.10239	8.68325	8.94736	2.08479	2.21849	2.36476	2.2539
									304.6	8.55157	8.10633	8.68608	8.94426	2.08543	2.21973	2.36581	2.25503
									304.8	8.5513	8.11042	8.68889	8.94114	2.08601	2.22086	2.36684	2.25619
									305	8.55069	8.11465	8.69172	8.93801	2.08655	2.22186	2.36785	2.25738
									305.2	8.54976	8.11901	8.69458	8.93489	2.08703	2.22272	2.36882	2.25858
									305.4	8.54852	8.12345	8.6975	8.93181	2.08749	2.22345	2.36973	2.25979
									305.6	8.54698	8.12796	8.70047	8.92877	2.08794	2.22407	2.37058	2.261
									305.8	8.54517	8.13251	8.70351	8.92578	2.08839	2.22459	2.37138	2.26219
									306	8.54313	8.13708	8.70661	8.92288	2.08888	2.22503	2.37214	2.26336
									306.2	8.54088	8.14164	8.70977	8.92007	2.08941	2.2254	2.37286	2.26447
									306.4	8.53847	8.14618	8.71298	8.91737	2.09001	2.22572	2.37355	2.26552
									306.6	8.53594	8.15067	8.71621	8.91479	2.0907	2.226	2.37421	2.2665
									306.8	8.53332	8.15509	8.71946	8.91236	2.09151	2.22627	2.37485	2.26742
									307	8.53064	8.15941	8.72269	8.91008	2.09244	2.22651	2.37548	2.26827
									307.2	8.52795	8.16362	8.72589	8.90797	2.0935	2.22674	2.3761	2.26905
									307.4	8.52527	8.1677	8.72902	8.90604	2.09471	2.22696	2.37672	2.26976
									307.6	8.52262	8.17164	8.73205	8.9043	2.09605	2.22714	2.37731	2.27043
									307.8	8.52002	8.17542	8.73496	8.90276	2.09751	2.2273	2.37787	2.27108
									308	8.51749	8.17904	8.73774	8.90142	2.09906	2.22743	2.3784	2.27172
									308.2	8.51503	8.18252	8.74034	8.90029	2.10067	2.22751	2.37889	2.27238
									308.4	8.51265	8.18584	8.74278	8.89937	2.10227	2.22755	2.37932	2.27305
									308.6	8.51033	8.18904	8.74504	8.89864	2.10381	2.22753	2.3797	2.27373
									308.8	8.50808	8.19212	8.74712	8.8981	2.10523	2.22746	2.38004	2.27443
									309	8.50587	8.19508	8.74901	8.89774	2.10649	2.22734	2.38033	2.27512
									309.2	8.50372	8.19794	8.75074	8.89752	2.10754	2.22715	2.3806	2.27579
									309.4	8.50162	8.20071	8.75228	8.89742	2.10836	2.2269	2.38083	2.2764
									309.6	8.49955	8.20338	8.75365	8.89743	2.10894	2.22661	2.38105	2.27692
									309.8	8.49752	8.20596	8.75485	8.8975	2.10925	2.22628	2.38125	2.27735
									310	8.49554	8.20846	8.75589	8.8976	2.10928	2.22593	2.38143	2.27765
									310.2	8.49361	8.2109	8.75675	8.89768	2.10903	2.22558	2.3816	2.27784
									310.4	8.49175	8.21329	8.75746	8.8977	2.10848	2.22522	2.38177	2.27791
									310.6	8.48996	8.21566	8.75801	8.89764	2.10766	2.22487	2.38197	2.27786
									310.8	8.48827	8.21805	8.75843	8.89744	2.10661	2.22451	2.38219	2.2777
									311	8.4867	8.22049	8.75873	8.89709	2.10537	2.22416	2.38245	2.27744
									311.2	8.48526	8.22301	8.75893	8.89655	2.10402	2.22383	2.38275	2.2771
									311.4	8.48397	8.22564	8.75907	8.8958	2.10258	2.22354	2.38309	2.27668
									311.6	8.48286	8.22841	8.75916	8.89482	2.1011	2.22329	2.38346	2.27621
									311.8	8.48195	8.23134	8.75922	8.89359	2.0996	2.22309	2.38387	2.27569
									312	8.48127	8.23446	8.7593	8.89212	2.0981	2.22297	2.38434	2.27514
									312.2	8.48083	8.23778	8.7594	8.89039	2.09663	2.22292	2.38487	2.27456
									312.4	8.48065	8.24132	8.75953	8.88839	2.09521	2.22296	2.38546	2.27398
									312.6	8.48074	8.2451	8.75972	8.88614	2.0939	2.2231	2.38613	2.2734
									312.8	8.48111	8.24912	8.75998	8.88364	2.09274	2.22336	2.38688	2.27285
									313	8.48175	8.25337	8.76029	8.8809	2.09175	2.22374	2.3877	2.27232
									313.2	8.48266	8.25785	8.76067	8.87796	2.09099	2.22425	2.38861	2.27185
									313.4	8.48381	8.2625	8.76112	8.87485	2.09048	2.22491	2.38957	2.27143
									313.6	8.48518	8.26729	8.76163	8.87161	2.09025	2.22573	2.39058	2.27108
									313.8	8.48672	8.27218	8.7622	8.86827	2.09031	2.22672	2.39161	2.2708
									314	8.48839	8.27712	8.76281	8.86489	2.09068	2.2279	2.39262	2.2706
									314.2	8.49012	8.28207	8.76347	8.8615	2.09139	2.22925	2.39362	2.2705
									314.4	8.49186	8.28699	8.76417	8.85812	2.09243	2.23073	2.39459	2.27049
									314.6	8.49352	8.29182	8.76489	8.85479	2.09378	2.23231	2.39553	2.27058
									314.8	8.49504	8.29654	8.76563	8.85153	2.09542	2.23397	2.39644	2.27075
									315	8.49636	8.30111	8.76637	8.84837	2.09729	2.23567	2.39729	2.27101
									315.2	8.49742	8.30548	8.76711	8.84532	2.09933	2.2374	2.39809	2.27133
									315.4	8.49815	8.30963	8.76785	8.84243	2.10146	2.23912	2.39881	2.27171
									315.6	8.4985	8.31351	8.76856	8.83971	2.10362	2.24082	2.39945	2.27213
									315.8	8.49842	8.3171	8.76927	8.83718	2.10574	2.24248	2.40004	2.27259
									316	8.49789	8.32038	8.76995	8.83489	2.10775	2.24408	2.40059	2.27308
									316.2	8.49686	8.32333	8.77063	8.83283	2.1096	2.24562	2.40111	2.27361
									316.4	8.49531	8.32593	8.77127	8.83104	2.11126	2.24709	2.40162	2.27419
									316.6	8.49323	8.32817	8.77187	8.82954	2.1127	2.24847	2.40213	2.27481
									316.8	8.49061	8.33003	8.7724	8.82833	2.11393	2.24976	2.40264	2.27547
									317	8.48745	8.33153	8.77286	8.82743	2.11498	2.25094	2.40318	2.27615
									317.2	8.48375	8.33267	8.77323	8.82683	2.11589	2.252	2.40374	2.27686
									317.4	8.47954	8.33345	8.77351	8.82655	2.11671	2.25293	2.40431	2.27756
									317.6	8.47482	8.33389	8.7737	8.82657	2.11748	2.25374	2.4049	2.27826
									317.8	8.46963	8.33398	8.77383	8.82687	2.11821	2.25443	2.40547	2.27894
									318	8.46399	8.33373	8.77389	8.82745	2.11891	2.25501	2.40602	2.27961
									318.2	8.45794	8.33314	8.77393	8.82828	2.11959	2.2555	2.40652	2.28027
									318.4	8.45153	8.33219	8.77398	8.82935	2.12025	2.25592	2.40695	2.28093
									318.6	8.44482	8.33088	8.77408	8.83062	2.1209	2.25629	2.40731	2.28158
									318.8	8.43785	8.32917	8.77427	8.8321	2.12154	2.25662	2.40761	2.28222
									319	8.4307	8.32704	8.77461	8.83375	2.12218	2.25692	2.40786	2.28283
									319.2	8.42344	8.32446	8.77515	8.83556	2.12282	2.25718	2.40807	2.28341
									319.4	8.41612	8.32139	8.77593	8.83753	2.12349	2.25742	2.40825	2.28395
									319.6	8.40882	8.31784	8.77699	8.83962	2.12418	2.25761	2.40841	2.28446
									319.8	8.40159	8.31381	8.77835	8.84182	2.1249	2.25776	2.40855	2.28491
									320	8.39449	8.3093	8.78003	8.84412	2.12565	2.25787	2.40868	2.28532
									320.2	8.38754	8.30433	8.78204	8.8465	2.12646	2.25795	2.40882	2.28569
									320.4	8.38079	8.29896	8.78436	8.84894	2.12733	2.258	2.40897	2.28602
									320.6	8.37427	8.29323	8.78699	8.85143	2.12825	2.25804	2.40915	2.28633
									320.8	8.36798	8.28719	8.78989	8.85395	2.12923	2.25808	2.40937	2.28662
									321	8.36193	8.28094	8.79303	8.85649	2.13026	2.25812	2.40961	2.28687
									321.2	8.35615	8.27455	8.79638	8.85904	2.13131	2.25817	2.40988	2.28709
									321.4	8.35064	8.26812	8.79987	8.86156	2.13237	2.25823	2.41016	2.28728
									321.6	8.34541	8.26174	8.80346	8.86404	2.13343	2.2583	2.41045	2.28743
									321.8	8.34046	8.25551	8.80708	8.86647	2.13451	2.25838	2.41076	2.28755
									322	8.3358	8.24952	8.81067	8.86882	2.13561	2.25847	2.41106	2.28767
									322.2	8.33145	8.24387	8.81417	8.87108	2.13673	2.25857	2.41136	2.2878
									322.4	8.32742	8.23862	8.81752	8.87323	2.13787	2.25867	2.41165	2.28795
									322.6	8.3237	8.23385	8.82065	8.87527	2.13901	2.25877	2.41192	2.28816
									322.8	8.3203	8.22961	8.82352	8.87718	2.14014	2.25887	2.41219	2.28843
									323	8.31725	8.22594	8.82606	8.87898	2.14122	2.25896	2.41245	2.28876
									323.2	8.31452	8.22289	8.82823	8.88065	2.14223	2.25904	2.41273	2.28918
									323.4	8.31214	8.22047	8.83	8.8822	2.14313	2.2591	2.41306	2.28966
									323.6	8.31007	8.2187	8.83136	8.88364	2.14388	2.25914	2.41345	2.29023
									323.8	8.30833	8.21759	8.83227	8.88496	2.14446	2.25916	2.41392	2.29085
									324	8.3069	8.21714	8.83275	8.88617	2.14487	2.25919	2.41446	2.29152
									324.2	8.30578	8.21735	8.83279	8.8873	2.14514	2.25922	2.41505	2.29222
									324.4	8.30497	8.21821	8.83241	8.88834	2.14529	2.25928	2.41568	2.29295
									324.6	8.30444	8.21971	8.83162	8.88933	2.14535	2.25937	2.41633	2.29368
									324.8	8.30421	8.22183	8.83045	8.89026	2.14536	2.25951	2.417	2.29438
									325	8.30425	8.22454	8.82895	8.89116	2.14533	2.25969	2.4177	2.29502
									325.2	8.30456	8.22781	8.82716	8.89205	2.1453	2.25991	2.41842	2.29559
									325.4	8.30512	8.23158	8.82512	8.89294	2.14532	2.26017	2.41918	2.29609
									325.6	8.30593	8.23584	8.82288	8.89384	2.14541	2.26047	2.41996	2.29652
									325.8	8.30696	8.24052	8.82047	8.89476	2.1456	2.26083	2.42077	2.29689
									326	8.30821	8.24558	8.81795	8.89572	2.14588	2.26126	2.42159	2.2972
									326.2	8.30965	8.25098	8.81537	8.89671	2.14626	2.26177	2.42243	2.29745
									326.4	8.31129	8.25668	8.81278	8.89774	2.14671	2.26236	2.42329	2.29766
									326.6	8.31311	8.26264	8.81023	8.8988	2.14723	2.26302	2.42415	2.29782
									326.8	8.31511	8.2688	8.80779	8.89991	2.14778	2.26373	2.42501	2.29794
									327	8.31729	8.27513	8.80551	8.90104	2.14832	2.26446	2.42585	2.29805
									327.2	8.31965	8.28159	8.80345	8.9022	2.14885	2.26518	2.42667	2.29814
									327.4	8.32221	8.28814	8.80167	8.90339	2.14936	2.26589	2.42746	2.29825
									327.6	8.32494	8.29477	8.80022	8.90461	2.14985	2.26656	2.42824	2.29836
									327.8	8.32787	8.30147	8.79911	8.90583	2.15032	2.26717	2.42903	2.29848
									328	8.33099	8.30821	8.79838	8.90708	2.15075	2.26772	2.42985	2.29859
									328.2	8.33428	8.31499	8.79802	8.90833	2.15115	2.26819	2.43071	2.29868
									328.4	8.33775	8.32178	8.79805	8.9096	2.15148	2.26858	2.43164	2.29871
									328.6	8.34137	8.32856	8.79847	8.91088	2.15175	2.26891	2.43262	2.2987
									328.8	8.34513	8.33531	8.79928	8.91217	2.15197	2.26919	2.43368	2.29862
									329	8.34901	8.34201	8.80046	8.91345	2.15217	2.26944	2.4348	2.29849
									329.2	8.35298	8.34864	8.80203	8.91474	2.15236	2.26966	2.43598	2.29829
									329.4	8.35703	8.35517	8.80397	8.91602	2.15256	2.26989	2.43721	2.29802
									329.6	8.36115	8.36159	8.80627	8.91728	2.15277	2.27011	2.4385	2.29768
									329.8	8.36534	8.36786	8.80891	8.91855	2.153	2.27036	2.43982	2.29727
									330	8.3696	8.37397	8.81188	8.91981	2.15325	2.27064	2.44117	2.29681
									330.2	8.37394	8.3799	8.81514	8.92107	2.15353	2.27094	2.44253	2.29633
									330.4	8.37836	8.38563	8.81867	8.92235	2.15385	2.27128	2.44389	2.29587
									330.6	8.38289	8.39117	8.82246	8.92365	2.15423	2.27165	2.44523	2.29544
									330.8	8.38752	8.39649	8.82646	8.92498	2.15467	2.27205	2.44652	2.29505
									331	8.39226	8.40158	8.83067	8.92636	2.15514	2.27247	2.44775	2.29472
									331.2	8.39712	8.40642	8.83506	8.92779	2.15561	2.27292	2.4489	2.29446
									331.4	8.40209	8.41102	8.8396	8.92927	2.15605	2.2734	2.44995	2.29425
									331.6	8.40718	8.41535	8.84427	8.9308	2.15644	2.27389	2.45091	2.29411
									331.8	8.41237	8.41939	8.84904	8.93237	2.15678	2.27438	2.4518	2.29403
									332	8.41767	8.42312	8.8539	8.93399	2.15704	2.27485	2.45262	2.29401
									332.2	8.42305	8.42651	8.85881	8.93565	2.15724	2.27531	2.45337	2.29406
									332.4	8.42852	8.42955	8.86375	8.93734	2.15736	2.27577	2.45407	2.29416
									332.6	8.43405	8.43219	8.86871	8.93905	2.15745	2.27625	2.45471	2.29433
									332.8	8.43965	8.43442	8.87365	8.94079	2.15754	2.27677	2.45529	2.29457
									333	8.44528	8.4362	8.87856	8.94255	2.15768	2.27732	2.45582	2.29489
									333.2	8.45094	8.43751	8.88341	8.94431	2.1579	2.27791	2.4563	2.29528
									333.4	8.45659	8.43833	8.88818	8.94606	2.15819	2.27854	2.45675	2.29575
									333.6	8.46224	8.43866	8.89285	8.9478	2.15854	2.27922	2.45715	2.29626
									333.8	8.46784	8.43849	8.89739	8.94952	2.15889	2.27995	2.45749	2.29682
									334	8.4734	8.43783	8.90179	8.95122	2.1592	2.28075	2.45777	2.29741
									334.2	8.47889	8.43668	8.90603	8.9529	2.15944	2.28164	2.45798	2.29802
									334.4	8.48429	8.43506	8.91009	8.95457	2.1596	2.28263	2.45812	2.29862
									334.6	8.4896	8.433	8.91395	8.95624	2.15971	2.28372	2.4582	2.29922
									334.8	8.49481	8.43054	8.91763	8.95792	2.15977	2.2849	2.45822	2.29979
									335	8.49993	8.42773	8.9211	8.95961	2.1598	2.28615	2.45818	2.30034
									335.2	8.50496	8.42461	8.92437	8.96133	2.15983	2.28744	2.45807	2.30085
									335.4	8.5099	8.42127	8.92745	8.96307	2.15985	2.28874	2.4579	2.30133
									335.6	8.51477	8.41775	8.93034	8.96485	2.1599	2.29005	2.4577	2.30178
									335.8	8.51957	8.41414	8.93304	8.96666	2.15998	2.29133	2.45746	2.30219
									336	8.52433	8.41048	8.93556	8.96852	2.16013	2.29258	2.4572	2.30258
									336.2	8.52906	8.40685	8.93792	8.9704	2.16035	2.29377	2.45692	2.30295
									336.4	8.53377	8.40328	8.94012	8.97231	2.16066	2.29488	2.45663	2.30331
									336.6	8.5385	8.39983	8.94217	8.97424	2.16106	2.29588	2.45634	2.30367
									336.8	8.54326	8.39652	8.94408	8.97617	2.16153	2.29676	2.45605	2.30403
									337	8.54807	8.39338	8.94586	8.9781	2.16208	2.29748	2.45577	2.30438
									337.2	8.55295	8.39043	8.94753	8.98002	2.16267	2.29804	2.45552	2.30473
									337.4	8.5579	8.38769	8.94909	8.98194	2.16327	2.29845	2.4553	2.30506
									337.6	8.56295	8.38516	8.95055	8.98386	2.16389	2.29869	2.45512	2.3054
									337.8	8.5681	8.38284	8.95193	8.98577	2.16452	2.29877	2.45496	2.30573
									338	8.57336	8.38073	8.95322	8.9877	2.16516	2.2987	2.45483	2.30607
									338.2	8.57875	8.3788	8.95444	8.98963	2.16585	2.29849	2.45472	2.3064
									338.4	8.58426	8.37705	8.9556	8.99158	2.16658	2.29814	2.45463	2.30671
									338.6	8.58986	8.37546	8.95671	8.99355	2.16739	2.29767	2.45458	2.30701
									338.8	8.59555	8.374	8.95778	8.99555	2.16829	2.29711	2.45458	2.30729
									339	8.60128	8.37266	8.95879	8.99758	2.16931	2.29648	2.45462	2.30755
									339.2	8.60704	8.37143	8.95976	8.99966	2.17044	2.29581	2.45471	2.3078
									339.4	8.6128	8.37032	8.96067	9.00178	2.17169	2.29511	2.45484	2.30805
									339.6	8.61852	8.36929	8.96153	9.00397	2.17302	2.29441	2.455	2.30831
									339.8	8.62419	8.36836	8.96232	9.00621	2.17441	2.29371	2.45517	2.30859
									340	8.62978	8.3675	8.96306	9.0085	2.17582	2.29303	2.45535	2.30891
									340.2	8.63526	8.3667	8.96376	9.01085	2.17724	2.29238	2.45553	2.30927
									340.4	8.64061	8.36596	8.96442	9.01323	2.17865	2.29177	2.45568	2.30968
									340.6	8.64583	8.36527	8.96504	9.01563	2.18005	2.29122	2.45581	2.31017
									340.8	8.65089	8.36463	8.96565	9.01804	2.18143	2.29073	2.45589	2.31075
									341	8.65579	8.36404	8.96624	9.02042	2.18276	2.29031	2.45591	2.31144
									341.2	8.66053	8.3635	8.96681	9.02277	2.18405	2.28997	2.45588	2.31226
									341.4	8.66512	8.36303	8.96736	9.02504	2.18528	2.28971	2.45581	2.31322
									341.6	8.66955	8.36263	8.96787	9.02723	2.18643	2.28951	2.45571	2.31433
									341.8	8.67382	8.36233	8.96836	9.0293	2.1875	2.28937	2.4556	2.31557
									342	8.67794	8.36215	8.96883	9.03123	2.1885	2.28929	2.45548	2.31693
									342.2	8.68191	8.36209	8.9693	9.03302	2.18942	2.28926	2.45538	2.31842
									342.4	8.68574	8.36217	8.96978	9.03466	2.19029	2.28928	2.4553	2.32002
									342.6	8.68942	8.36242	8.97029	9.03616	2.19111	2.28937	2.45526	2.32172
									342.8	8.69297	8.36283	8.97082	9.0375	2.19191	2.28952	2.45529	2.3235
									343	8.69639	8.36343	8.97141	9.03871	2.19271	2.28973	2.45544	2.32533
									343.2	8.6997	8.36424	8.97204	9.03979	2.19352	2.29001	2.4557	2.32718
									343.4	8.70293	8.36526	8.97272	9.04075	2.19435	2.29033	2.45608	2.32903
									343.6	8.70611	8.3665	8.97346	9.04161	2.1952	2.2907	2.45655	2.33085
									343.8	8.70925	8.36796	8.97425	9.04239	2.19608	2.29111	2.4571	2.33264
									344	8.71237	8.36966	8.97508	9.04311	2.19701	2.29154	2.45769	2.33438
									344.2	8.71551	8.37159	8.97595	9.04379	2.19799	2.292	2.45832	2.33607
									344.4	8.71866	8.37375	8.97686	9.04445	2.19904	2.29248	2.45898	2.33772
									344.6	8.72184	8.37612	8.9778	9.04512	2.20015	2.29299	2.45967	2.3393
									344.8	8.72506	8.3787	8.97877	9.04581	2.20132	2.29353	2.46038	2.34079
									345	8.72833	8.38146	8.97978	9.04654	2.20254	2.29411	2.46111	2.34218
									345.2	8.73166	8.3844	8.98083	9.04732	2.20378	2.29474	2.46187	2.34342
									345.4	8.73505	8.3875	8.98192	9.04816	2.205	2.2954	2.46266	2.34451
									345.6	8.7385	8.39075	8.98308	9.04909	2.20618	2.29608	2.4635	2.34544
									345.8	8.74199	8.39414	8.98431	9.0501	2.2073	2.29678	2.4644	2.3462
									346	8.74554	8.39767	8.98564	9.05121	2.20832	2.2975	2.46538	2.3468
									346.2	8.74914	8.40133	8.98709	9.05241	2.20924	2.29824	2.46645	2.34722
									346.4	8.75276	8.40513	8.98869	9.05372	2.21004	2.29898	2.46761	2.34747
									346.6	8.75641	8.40904	8.99045	9.05512	2.2107	2.29975	2.46886	2.34755
									346.8	8.76007	8.41305	8.99237	9.05661	2.21121	2.30052	2.47017	2.34745
									347	8.76373	8.41714	8.99444	9.05819	2.21155	2.30129	2.4715	2.34719
									347.2	8.7674	8.42129	8.99668	9.05984	2.21173	2.30207	2.47283	2.3468
									347.4	8.77106	8.42549	8.99905	9.06156	2.21177	2.30286	2.4741	2.3463
									347.6	8.77471	8.42972	9.00155	9.06335	2.21168	2.30365	2.47527	2.34572
									347.8	8.77835	8.43394	9.00416	9.06518	2.21152	2.30443	2.47632	2.34508
									348	8.78196	8.43814	9.00687	9.06705	2.21133	2.30522	2.4772	2.34441
									348.2	8.78553	8.44228	9.00964	9.06895	2.21114	2.30598	2.4779	2.34371
									348.4	8.78905	8.44633	9.01247	9.07088	2.21097	2.30672	2.47842	2.34301
									348.6	8.7925	8.45022	9.01533	9.07281	2.21081	2.30741	2.47875	2.34233
									348.8	8.79589	8.45392	9.01818	9.07476	2.21065	2.30806	2.47893	2.3417
									349	8.79921	8.45737	9.02102	9.07671	2.21047	2.30864	2.47894	2.34113
									349.2	8.80246	8.46052	9.0238	9.07866	2.21026	2.30914	2.47883	2.34065
									349.4	8.80562	8.46333	9.02652	9.08061	2.21	2.30956	2.4786	2.34026
									349.6	8.8087	8.46574	9.02914	9.08256	2.20967	2.30989	2.47829	2.33997
									349.8	8.81169	8.46772	9.03165	9.0845	2.20926	2.31011	2.47792	2.33979
									350	8.81456	8.46925	9.03401	9.08643	2.20878	2.31023	2.47752	2.33973
									350.2	8.81733	8.47032	9.03621	9.08836	2.20823	2.31026	2.47713	2.33977
									350.4	8.81996	8.47092	9.03823	9.09028	2.20763	2.31021	2.47677	2.33991
									350.6	8.82246	8.47105	9.04005	9.0922	2.207	2.31008	2.47647	2.34013
									350.8	8.82481	8.47074	9.04167	9.09411	2.20638	2.30988	2.47625	2.34041
									351	8.82702	8.47	9.04306	9.09604	2.20579	2.30963	2.4761	2.34074
									351.2	8.82909	8.46888	9.04422	9.09797	2.20525	2.30934	2.47606	2.34113
									351.4	8.83104	8.46742	9.04513	9.09992	2.20479	2.309	2.47612	2.34157
									351.6	8.83287	8.46567	9.04579	9.10188	2.20443	2.30863	2.47629	2.34206
									351.8	8.83462	8.46371	9.04621	9.10386	2.2042	2.30821	2.47655	2.34262
									352	8.83629	8.46162	9.04641	9.10586	2.20413	2.30776	2.47689	2.34322
									352.2	8.8379	8.45947	9.04641	9.10788	2.20423	2.30728	2.47732	2.34387
									352.4	8.83949	8.45736	9.04625	9.10991	2.20452	2.30678	2.47784	2.34456
									352.6	8.84105	8.45539	9.04595	9.11196	2.20499	2.30629	2.47845	2.34528
									352.8	8.84261	8.45363	9.04557	9.11401	2.20564	2.30582	2.47912	2.34603
									353	8.84417	8.45217	9.04512	9.11608	2.20644	2.30539	2.47984	2.3468
									353.2	8.84576	8.45108	9.04465	9.11815	2.20735	2.30503	2.48061	2.34756
									353.4	8.84735	8.45041	9.0442	9.12024	2.20834	2.30475	2.48141	2.3483
									353.6	8.84896	8.4502	9.0438	9.12233	2.20935	2.30455	2.48225	2.34899
									353.8	8.85059	8.45045	9.04348	9.12443	2.21036	2.30443	2.48314	2.34962
									354	8.85221	8.45116	9.04326	9.12655	2.21132	2.3044	2.48407	2.35017
									354.2	8.85383	8.45231	9.04317	9.12869	2.21222	2.30446	2.48505	2.35067
									354.4	8.85541	8.45387	9.04321	9.13084	2.213	2.30461	2.48609	2.3511
									354.6	8.85695	8.4558	9.04339	9.13303	2.21365	2.30484	2.4872	2.35149
									354.8	8.85844	8.45804	9.04374	9.13527	2.21415	2.30517	2.48837	2.35183
									355	8.85984	8.46053	9.04426	9.13755	2.2145	2.30558	2.48962	2.35213
									355.2	8.86117	8.46321	9.04497	9.13988	2.21471	2.3061	2.49095	2.35241
									355.4	8.86238	8.46599	9.04588	9.14228	2.2148	2.30671	2.49235	2.35266
									355.6	8.86348	8.4688	9.047	9.14473	2.21481	2.30743	2.4938	2.3529
									355.8	8.86444	8.47154	9.04834	9.14724	2.21474	2.30827	2.49526	2.3531
									356	8.86524	8.47413	9.04988	9.14981	2.21461	2.30922	2.49669	2.35329
									356.2	8.86586	8.47646	9.05163	9.15244	2.21445	2.31027	2.49807	2.35347
									356.4	8.86628	8.47843	9.05358	9.15511	2.21428	2.31138	2.49933	2.35365
									356.6	8.86649	8.47993	9.05572	9.15781	2.21415	2.31254	2.50045	2.35383
									356.8	8.86646	8.48084	9.05802	9.16056	2.2141	2.31373	2.50139	2.35403
									357	8.86617	8.48106	9.06045	9.16334	2.21418	2.31492	2.50213	2.35423
									357.2	8.8656	8.48049	9.063	9.16614	2.21442	2.31611	2.50265	2.35442
									357.4	8.86473	8.47902	9.06563	9.16898	2.21485	2.31728	2.50295	2.35461
									357.6	8.86355	8.4766	9.06832	9.17185	2.2155	2.31842	2.50305	2.35478
									357.8	8.86207	8.47314	9.07104	9.17475	2.21636	2.3195	2.50296	2.35494
									358	8.86026	8.46862	9.07378	9.17768	2.21743	2.32051	2.50272	2.35509
									358.2	8.85815	8.46302	9.07654	9.18065	2.21871	2.32144	2.50235	2.35524
									358.4	8.85572	8.45638	9.07929	9.18365	2.22016	2.32229	2.50189	2.35536
									358.6	8.853	8.44874	9.08202	9.18668	2.22177	2.32306	2.50135	2.35545
									358.8	8.85	8.44019	9.08473	9.18974	2.2235	2.32375	2.50076	2.3555
									359	8.84671	8.43082	9.08741	9.19282	2.22529	2.32438	2.50011	2.3555
									359.2	8.84316	8.42075	9.09006	9.19591	2.22711	2.32494	2.4994	2.35544
									359.4	8.83936	8.4101	9.09267	9.19902	2.22891	2.32543	2.49865	2.35533
									359.6	8.83533	8.39901	9.09524	9.20214	2.23067	2.32584	2.49788	2.35516
									359.8	8.83111	8.38762	9.09776	9.20525	2.23239	2.32617	2.49712	2.35495
									360	8.82674	8.37606	9.10024	9.20836	2.23406	2.32644	2.4964	2.35473
									360.2	8.82225	8.36447	9.10267	9.21146	2.23569	2.32666	2.49575	2.35449
									360.4	8.81768	8.35298	9.10504	9.21455	2.23727	2.32683	2.49519	2.35426
									360.6	8.81309	8.3417	9.10735	9.21763	2.2388	2.32695	2.49473	2.35403
									360.8	8.80852	8.33076	9.10959	9.22069	2.24027	2.32703	2.4944	2.35384
									361	8.80402	8.32023	9.11176	9.22374	2.24168	2.32705	2.49419	2.3537
									361.2	8.79964	8.31019	9.11385	9.22677	2.24301	2.32699	2.49409	2.35362
									361.4	8.79542	8.30072	9.11584	9.22977	2.24426	2.32687	2.49412	2.3536
									361.6	8.7914	8.29185	9.11774	9.23272	2.24543	2.32665	2.49425	2.35365
									361.8	8.78762	8.28361	9.11952	9.23563	2.24653	2.32636	2.49447	2.35376
									362	8.78412	8.27603	9.12119	9.23847	2.24755	2.326	2.49476	2.3539
									362.2	8.78091	8.26912	9.12274	9.24124	2.24852	2.32559	2.49509	2.35405
									362.4	8.77801	8.26287	9.12419	9.24392	2.24943	2.32514	2.49545	2.35421
									362.6	8.77541	8.25731	9.12552	9.24651	2.25026	2.32468	2.49582	2.35437
									362.8	8.7731	8.2524	9.12675	9.249	2.25101	2.32422	2.49619	2.35452
									363	8.77109	8.24814	9.12788	9.25138	2.25164	2.32378	2.49656	2.35467
									363.2	8.76936	8.24449	9.12892	9.25365	2.25216	2.32339	2.49692	2.3548
									363.4	8.76791	8.24141	9.12989	9.2558	2.25254	2.32307	2.49726	2.35493
									363.6	8.76675	8.23885	9.1308	9.25784	2.25281	2.32284	2.4976	2.35504
									363.8	8.76586	8.23679	9.13165	9.25977	2.25298	2.32273	2.49791	2.35515
									364	8.76526	8.23516	9.13245	9.26159	2.25307	2.32275	2.4982	2.35526
									364.2	8.76492	8.23393	9.13322	9.26333	2.2531	2.32293	2.49846	2.35538
									364.4	8.76484	8.23307	9.13397	9.26497	2.2531	2.32328	2.49868	2.35549
									364.6	8.76501	8.23254	9.13472	9.26653	2.25308	2.32379	2.49884	2.35561
									364.8	8.76543	8.2323	9.1355	9.26802	2.25307	2.32446	2.49892	2.35575
									365	8.76609	8.23235	9.13631	9.26944	2.25308	2.32529	2.49892	2.35592
									365.2	8.76697	8.23266	9.1372	9.27079	2.2531	2.32625	2.49883	2.35613
									365.4	8.76807	8.23323	9.13819	9.27208	2.25313	2.32733	2.49865	2.35638
									365.6	8.76937	8.23407	9.13928	9.27329	2.25314	2.32852	2.49837	2.35665
									365.8	8.77087	8.23518	9.14049	9.27444	2.25314	2.3298	2.49802	2.35695
									366	8.77258	8.23657	9.14182	9.27553	2.25314	2.33117	2.4976	2.35725
									366.2	8.77447	8.23827	9.14328	9.27658	2.25312	2.33261	2.49714	2.35755
									366.4	8.77657	8.24031	9.14486	9.27758	2.2531	2.3341	2.49666	2.35783
									366.6	8.77886	8.2427	9.14655	9.27856	2.25307	2.33563	2.49618	2.35808
									366.8	8.78135	8.24547	9.14833	9.27951	2.25302	2.33717	2.49572	2.35829
									367	8.78402	8.24862	9.15018	9.28044	2.25295	2.3387	2.4953	2.35846
									367.2	8.78687	8.25215	9.15208	9.28135	2.25286	2.3402	2.49494	2.35858
									367.4	8.78989	8.25605	9.15403	9.28223	2.25276	2.34165	2.49464	2.35865
									367.6	8.79306	8.26028	9.15601	9.2831	2.25263	2.34302	2.49442	2.35866
									367.8	8.79636	8.26484	9.15802	9.28395	2.25249	2.3443	2.49428	2.3586
									368	8.79977	8.26969	9.16008	9.28478	2.25236	2.34549	2.49421	2.35846
									368.2	8.80328	8.27477	9.16218	9.28559	2.25227	2.34658	2.49422	2.35822
									368.4	8.80687	8.28006	9.16433	9.28637	2.25224	2.34755	2.4943	2.35788
									368.6	8.81052	8.28551	9.16652	9.28713	2.25229	2.34841	2.49445	2.35741
									368.8	8.81423	8.29109	9.16872	9.28786	2.25245	2.34916	2.49466	2.3568
									369	8.81799	8.29673	9.17094	9.28856	2.25273	2.34979	2.49493	2.35605
									369.2	8.82179	8.30241	9.17314	9.28921	2.25316	2.35034	2.49525	2.35513
									369.4	8.8256	8.30808	9.17533	9.28982	2.25375	2.35082	2.49562	2.35404
									369.6	8.82942	8.31368	9.17747	9.29038	2.2545	2.35125	2.49602	2.35277
									369.8	8.8332	8.31917	9.17957	9.29088	2.25539	2.35165	2.49645	2.35133
									370	8.83692	8.32451	9.1816	9.29131	2.25641	2.35203	2.49689	2.34976
									370.2	8.84055	8.32967	9.18355	9.29169	2.25753	2.35241	2.49733	2.34809
									370.4	8.84406	8.33461	9.18542	9.292	2.25876	2.35279	2.49775	2.34641
									370.6	8.84743	8.33928	9.18719	9.29226	2.26009	2.35318	2.49816	2.34477
									370.8	8.85064	8.34368	9.18886	9.29246	2.26151	2.35357	2.49855	2.34322
									371	8.85367	8.34778	9.19042	9.29261	2.263	2.35397	2.49895	2.34182
									371.2	8.8565	8.35158	9.19186	9.29271	2.26457	2.35437	2.49934	2.34061
									371.4	8.85912	8.35506	9.19318	9.29277	2.26619	2.35477	2.49975	2.33965
									371.6	8.86153	8.35825	9.19439	9.29278	2.26786	2.35515	2.50018	2.339
									371.8	8.86371	8.36113	9.19547	9.29275	2.26954	2.3555	2.50062	2.33873
									372	8.86568	8.36373	9.19645	9.29267	2.27123	2.35583	2.50106	2.33889
									372.2	8.86745	8.36607	9.19734	9.29255	2.2729	2.35611	2.50148	2.33952
									372.4	8.86903	8.36818	9.19817	9.29238	2.27453	2.35634	2.50187	2.34057
									372.6	8.87044	8.37008	9.19893	9.29215	2.27612	2.35652	2.50223	2.34197
									372.8	8.87168	8.37181	9.19966	9.29185	2.27764	2.35664	2.50254	2.34364
									373	8.87277	8.37339	9.20035	9.29147	2.27909	2.35669	2.50281	2.34548
									373.2	8.87373	8.37487	9.20101	9.29099	2.28047	2.35667	2.50303	2.34742
									373.4	8.87456	8.37625	9.20163	9.29041	2.28176	2.35658	2.50318	2.34939
									373.6	8.8753	8.37757	9.20219	9.28972	2.28297	2.35644	2.50326	2.35132
									373.8	8.87596	8.37885	9.20269	9.28889	2.28407	2.35626	2.50329	2.35318
									374	8.87655	8.38011	9.20308	9.28793	2.28506	2.35606	2.50327	2.35493
									374.2	8.8771	8.38137	9.20336	9.28683	2.28595	2.35585	2.50323	2.35656
									374.4	8.87762	8.38264	9.20351	9.28557	2.28675	2.35566	2.50318	2.35806
									374.6	8.8781	8.38396	9.20349	9.28415	2.28745	2.35548	2.50312	2.3594
									374.8	8.87857	8.38535	9.20328	9.28256	2.28805	2.35532	2.50303	2.36058
									375	8.87902	8.38685	9.20286	9.2808	2.28853	2.35517	2.50292	2.36161
									375.2	8.87945	8.3885	9.20219	9.27888	2.28886	2.35504	2.5028	2.36249
									375.4	8.87984	8.39032	9.20125	9.27681	2.28904	2.35493	2.5027	2.36323
									375.6	8.8802	8.39236	9.20001	9.27462	2.28903	2.35482	2.50263	2.36387
									375.8	8.88049	8.39463	9.19845	9.27235	2.28882	2.3547	2.50263	2.36442
									376	8.88069	8.39717	9.19653	9.27002	2.28839	2.35455	2.50274	2.3649
									376.2	8.88079	8.39997	9.19426	9.26768	2.28773	2.35438	2.50297	2.36534
									376.4	8.88076	8.40304	9.19162	9.26539	2.28683	2.35416	2.50332	2.36575
									376.6	8.88056	8.40637	9.18861	9.26319	2.28573	2.3539	2.50379	2.36616
									376.8	8.88016	8.40997	9.18526	9.26112	2.28447	2.3536	2.50436	2.36656
									377	8.87956	8.41382	9.1816	9.25923	2.28308	2.35326	2.50503	2.36697
									377.2	8.87873	8.4179	9.17766	9.25754	2.28162	2.35288	2.50577	2.36739
									377.4	8.87766	8.42217	9.17349	9.2561	2.28014	2.35248	2.50657	2.36783
									377.6	8.87635	8.4266	9.16913	9.25492	2.2787	2.35205	2.5074	2.36831
									377.8	8.8748	8.43115	9.16465	9.25402	2.27735	2.35163	2.50824	2.36884
									378	8.87302	8.43577	9.16012	9.25339	2.27617	2.35122	2.50907	2.36944
									378.2	8.87103	8.44041	9.15558	9.25303	2.2752	2.35085	2.50989	2.37009
									378.4	8.86883	8.44502	9.1511	9.25293	2.2745	2.35053	2.51071	2.37081
									378.6	8.86645	8.44955	9.14673	9.25305	2.27409	2.35029	2.51153	2.37158
									378.8	8.86391	8.45397	9.14251	9.25337	2.274	2.35014	2.51235	2.37239
									379	8.86125	8.45822	9.13847	9.25385	2.27423	2.35011	2.51318	2.3732
									379.2	8.85851	8.46229	9.13466	9.25444	2.27474	2.3502	2.51402	2.374
									379.4	8.85573	8.46613	9.13108	9.25509	2.2755	2.35042	2.51489	2.37476
									379.6	8.85295	8.46973	9.12776	9.25576	2.27647	2.35077	2.51579	2.37546
									379.8	8.85021	8.47305	9.12471	9.25641	2.27761	2.35127	2.5167	2.37608
									380	8.84755	8.47608	9.12191	9.25699	2.27886	2.35189	2.51764	2.3766
									380.2	8.84502	8.4788	9.11938	9.25746	2.28019	2.35264	2.51863	2.377
									380.4	8.84266	8.48122	9.11709	9.25777	2.28154	2.35348	2.51968	2.37726
									380.6	8.84051	8.48334	9.11502	9.2579	2.28288	2.3544	2.52081	2.37738
									380.8	8.83863	8.48517	9.11315	9.2578	2.2842	2.35537	2.52203	2.37735
									381	8.83704	8.48674	9.11145	9.25744	2.28547	2.35635	2.52332	2.37717
									381.2	8.83577	8.48807	9.10989	9.25679	2.28669	2.35733	2.52469	2.37684
									381.4	8.83482	8.48918	9.10843	9.25582	2.28785	2.35828	2.52612	2.37635
									381.6	8.83421	8.49011	9.10703	9.2545	2.28893	2.35917	2.52756	2.37572
									381.8	8.83392	8.4909	9.10566	9.25283	2.28991	2.35997	2.52897	2.37496
									382	8.83395	8.49158	9.10426	9.25078	2.29078	2.3607	2.53032	2.3741
									382.2	8.83427	8.49221	9.10281	9.24834	2.29154	2.36135	2.53156	2.37319
									382.4	8.83486	8.49286	9.10127	9.24552	2.29218	2.36194	2.53267	2.3723
									382.6	8.83569	8.49359	9.09958	9.24233	2.29273	2.36251	2.53362	2.37147
									382.8	8.83674	8.49447	9.09774	9.23878	2.29322	2.36306	2.53442	2.37076
									383	8.83796	8.49556	9.09571	9.2349	2.29367	2.36365	2.53505	2.3702
									383.2	8.83933	8.49692	9.09351	9.23072	2.29412	2.36429	2.53551	2.36986
									383.4	8.84079	8.49859	9.09114	9.22626	2.29455	2.36499	2.53579	2.36976
									383.6	8.8423	8.50059	9.08861	9.22158	2.29497	2.36577	2.53591	2.36996
									383.8	8.84383	8.50295	9.08597	9.2167	2.29537	2.36663	2.53586	2.37045
									384	8.84534	8.50564	9.08324	9.21166	2.29576	2.36756	2.53566	2.37119
									384.2	8.84679	8.50863	9.08048	9.20651	2.29613	2.36855	2.53532	2.37213
									384.4	8.84816	8.51191	9.07775	9.20128	2.2965	2.3696	2.53486	2.37319
									384.6	8.84944	8.51541	9.07511	9.19604	2.29687	2.3707	2.53429	2.37433
									384.8	8.8506	8.5191	9.07263	9.19082	2.29723	2.37184	2.53361	2.3755
									385	8.85163	8.52293	9.0704	9.18568	2.29758	2.373	2.53287	2.37666
									385.2	8.85252	8.52684	9.06847	9.18064	2.29792	2.37416	2.53207	2.37778
									385.4	8.85326	8.53079	9.0669	9.17575	2.29824	2.37528	2.53125	2.37885
									385.6	8.85387	8.53472	9.06574	9.17102	2.29856	2.37633	2.53041	2.37984
									385.8	8.85437	8.53858	9.06505	9.16649	2.29887	2.37731	2.52957	2.38075
									386	8.85477	8.54233	9.06485	9.16218	2.29917	2.37819	2.52873	2.38158
									386.2	8.85512	8.54592	9.06514	9.1581	2.29947	2.37897	2.5279	2.38233
									386.4	8.85544	8.54932	9.06593	9.15428	2.29974	2.37966	2.5271	2.38302
									386.6	8.85579	8.55248	9.06719	9.15074	2.29996	2.38025	2.52635	2.38364
									386.8	8.85617	8.55537	9.06889	9.14748	2.30012	2.38076	2.52567	2.38421
									387	8.85662	8.55794	9.07099	9.14453	2.30018	2.38119	2.52509	2.38473
									387.2	8.85712	8.56018	9.07344	9.14188	2.30017	2.38158	2.5246	2.38523
									387.4	8.85768	8.56205	9.0762	9.13955	2.3001	2.38193	2.52424	2.3857
									387.6	8.8583	8.56354	9.07923	9.13754	2.30001	2.38229	2.524	2.38615
									387.8	8.85898	8.56461	9.08247	9.13585	2.29991	2.38265	2.52388	2.38658
									388	8.85971	8.56527	9.08588	9.13447	2.29983	2.38302	2.5239	2.38699
									388.2	8.86048	8.5655	9.08941	9.13341	2.29979	2.38342	2.52407	2.3874
									388.4	8.8613	8.5653	9.09301	9.13265	2.2998	2.38383	2.5244	2.3878
									388.6	8.86215	8.56471	9.09662	9.13221	2.2999	2.38426	2.52491	2.38818
									388.8	8.86301	8.56372	9.1002	9.13207	2.30009	2.38472	2.5256	2.38852
									389	8.86388	8.5624	9.10371	9.13224	2.30039	2.3852	2.52647	2.38881
									389.2	8.86475	8.56077	9.10711	9.1327	2.30079	2.38572	2.52749	2.38902
									389.4	8.86561	8.5589	9.1104	9.13346	2.30127	2.38626	2.52864	2.38915
									389.6	8.86644	8.55686	9.11356	9.13451	2.30183	2.38682	2.52992	2.3892
									389.8	8.86724	8.55471	9.11659	9.13583	2.30245	2.38741	2.53127	2.38915
									390	8.86798	8.55253	9.11949	9.13743	2.30312	2.38802	2.53269	2.38903
									390.2	8.86867	8.55038	9.12227	9.13929	2.30384	2.38864	2.53413	2.38884
									390.4	8.8693	8.54833	9.12493	9.14139	2.30459	2.38928	2.53559	2.3886
									390.6	8.86988	8.54643	9.12748	9.14372	2.30535	2.38994	2.53705	2.38831
									390.8	8.87038	8.54473	9.12992	9.14627	2.3061	2.39061	2.53851	2.38799
									391	8.87082	8.54328	9.13226	9.14901	2.30678	2.39129	2.53996	2.38765
									391.2	8.87116	8.54211	9.13453	9.15193	2.30738	2.39198	2.54141	2.3873
									391.4	8.87142	8.54124	9.13675	9.15499	2.30786	2.39268	2.54284	2.38695
									391.6	8.87158	8.54069	9.13895	9.15818	2.30824	2.39341	2.54423	2.38662
									391.8	8.87164	8.54046	9.14116	9.16147	2.30851	2.39414	2.54558	2.38633
									392	8.87161	8.54056	9.1434	9.16483	2.30871	2.39489	2.54687	2.3861
									392.2	8.87148	8.54098	9.14571	9.16825	2.30887	2.39563	2.54809	2.38594
									392.4	8.87125	8.5417	9.14809	9.17171	2.30903	2.39635	2.54921	2.38589
									392.6	8.87091	8.54272	9.15057	9.17517	2.3092	2.39705	2.55021	2.38593
									392.8	8.87047	8.54402	9.15313	9.17863	2.30938	2.39772	2.55106	2.38608
									393	8.86989	8.54559	9.1558	9.18207	2.3096	2.39833	2.55173	2.38632
									393.2	8.86918	8.5474	9.15855	9.18546	2.30985	2.39887	2.55219	2.38665
									393.4	8.86831	8.54945	9.16139	9.1888	2.31014	2.39934	2.55241	2.38706
									393.6	8.86724	8.55171	9.16428	9.19207	2.31045	2.39972	2.55236	2.38754
									393.8	8.86596	8.55416	9.16722	9.19525	2.31078	2.40001	2.55201	2.38808
									394	8.86444	8.55679	9.17018	9.19835	2.31111	2.40021	2.55133	2.38867
									394.2	8.86267	8.55956	9.17314	9.20134	2.31142	2.40034	2.55033	2.38932
									394.4	8.86062	8.56245	9.17608	9.20422	2.31171	2.40039	2.54904	2.39002
									394.6	8.85829	8.56545	9.17898	9.20697	2.31196	2.40035	2.5475	2.39075
									394.8	8.85568	8.56852	9.18183	9.20959	2.31218	2.40023	2.54577	2.39153
									395	8.8528	8.57164	9.18461	9.21205	2.31238	2.40004	2.5439	2.39235
									395.2	8.84966	8.5748	9.18729	9.21434	2.31259	2.39979	2.54193	2.39322
									395.4	8.84631	8.57797	9.18986	9.21646	2.31284	2.39947	2.53991	2.39412
									395.6	8.84277	8.58115	9.19232	9.21839	2.31318	2.39911	2.53787	2.39506
									395.8	8.83907	8.58432	9.19464	9.22013	2.31362	2.39869	2.53584	2.39604
									396	8.83526	8.58745	9.19682	9.2217	2.31419	2.39822	2.53386	2.39706
									396.2	8.83138	8.59054	9.19883	9.2231	2.31488	2.39772	2.53194	2.39812
									396.4	8.82746	8.59355	9.20068	9.22433	2.31572	2.39719	2.53012	2.39925
									396.6	8.82356	8.59647	9.20235	9.2254	2.3167	2.39667	2.52842	2.40045
									396.8	8.81972	8.59928	9.20383	9.22632	2.31784	2.39618	2.52685	2.40177
									397	8.81598	8.60197	9.20513	9.22709	2.31915	2.39576	2.52543	2.40323
									397.2	8.81238	8.6045	9.20625	9.22774	2.32066	2.39542	2.52417	2.40484
										8.80895	8.60687			2.32237	2.3952	2.52305	2.40662
														2.3243	2.39512	2.52207	2.40855
														2.32645	2.39518	2.52123	2.41064
														2.3288	2.3954	2.52051	2.41289
														2.33133	2.39579	2.5199	2.41528
														2.33402	2.39635	2.5194	2.41782
														2.33684	2.39706	2.51898	2.42048
														2.33974	2.3979	2.51863	2.42322
														2.34266	2.39885	2.51836	2.42601
														2.34553	2.39988	2.51813	2.42881
														2.34828	2.40098	2.51794
														2.35088	2.40212	2.51777

## Sheet: Supp. Fig. 7
	Hotplate Temp (ε=0.91)	Heater (ε = 0.618)			Sensor (ε = 0.773)			Hotplate (ε = 0.91)			Kapton tape (ε = 0.973)			Glass slide (ε = 0.876)			Adhesive (ε = 0.93)
1	23.2667	24.3	24.3	24.4	23.7	23.7	23.8	23.2	23.3	23.3	23.4	23.4	23.4	23.4	23.4	23.5
2	23.1667	24.2	24.3	24.3	23.6	23.6	23.7	23.1	23.2	23.2	23.2	23.2	23.2	23.3	23.3	23.3
3	23.7333	24.7	24.7	24.7	24	24	24.7	23.6	23.6	24	23.6	23.6	23.5	23.7	23.7	23.7
4	30.3333	31.4	31.6	31.6	30.6	30.8	30.8	30.3	30.4	30.3	30.2	30.3	30.4	30.3	30.5	30.5
5	43.5667	44	44	44.1	43.9	43.9	44	43.5	43.6	43.6	42.9	42.9	43.1	43.3	43.4	43.5
6	57.1333	57.4	57.2	57.2	57.7	57.5	57.3	57.2	56.9	57.3	56.8	56.8	56.9	57.1	56.9	57
7	65.8667	65.8	65.9	66	65.9	65.9	66.1	65.8	65.8	66	65.5	65.7	65.7	65.6	65.8	65.9
8	76.8667	76.6	76.7	76.5	76.6	76.8	76.5	76.6	77	77	76.6	76.9	76.6	76.7	76.8	76.7
9	61.3667	62.2	62.1	62.2	61.4	61.3	61.5	61.3	61.3	61.5	62.1	62.1	62.3	61.8	61.8	61.9
10	52.2667	53.8	53.7	53.5	52.8	52.8	52.7	52.4	52.3	52.1	53	52.9	52.8	52.9	52.8	52.7
11	37.7333	39.9	39.8	37.9	39	39	37.6	38.2	38.2	36.8	38.3	38.2	37	38.6	38.5	37.2
12	28.3333	29.9	29.9	29.8	29.2	29.1	29	28.4	28.3	28.3	28.5	28.5	28.4	28.7	28.6	28.6
13	25.6	26.7	26.6	26.6	26.3	26.2	26.1	25.6	25.6	25.6	25.8	25.8	25.8	25.9	25.8	25.8
14	25.8	27.4	27.4	27.4	26.6	26.6	26.6	25.8	25.8	25.8	25.8	25.8	25.8	26	26	26
15	25.0667	26.7	26.5	26.6	25.9	25.8	25.9	25.1	25	25.1	25.1	24.9	25	25.3	25.2	25.3
1	23.2																23.4	23.4	23.4
2	23.4																23.5	23.6	23.6
3	23.4																23.5	23.5	23.5
4	30.3333																30.6	30.4	30.5
5	42.7333																43.2	43	42.7
6	55.1667																54.9	54.2	54.2
7	66.2333																64.6	65	65.2
8	78.1333																76.6	76.6	76.4
9	60.8667																59.8	59.7	59.8
10	53.6667																53.5	53.3	53.2
11	44.4333																44.3	44.1	43.7
12	37.4																37.2	37	36.9
13	34.4667																34.1	34.1	34
14	28.5333																28.5	28.5	28.4

## Sheet: Supp. Fig. 8
Time (s)	Temperature (°C)		time (s)	ΔV (mV)	ΔRheater (ohms)	ΔRsensor (ohms)	T_act (°C)	T_NTC (°C)		ΔV (mV)	T_act (°C)
0	22.5		0.2	0	3.44307	0				165.233	24.8			T_act (°C)
0.198	22.5		0.4	165.233	4.04484	-167.694				194.112	25.7		Line
0.418	22.5		0.6	194.112	4.53157	-305.373				217.47	26.5		Best-fit values
0.618	22.5		0.8	217.47	4.94697	-417.296				237.405	27.1		YIntercept	22.04
0.818	22.5		1	237.405	5.31465	-510.144				255.05	27.5		Slope	0.02348
0.998	22.6		1.2	255.05	5.6459	-589.024				270.947	28		95% Confidence Intervals
1.198	22.5		1.4	270.947	5.94911	-656.798				285.498	28.3		YIntercept	21.91 to 22.17
1.418	22.5		1.6	285.498	6.22863	-718.489				298.912	28.7		Slope	0.02330 to 0.02367
1.617	22.5		1.8	298.912	6.48741	-776.482				311.331	29		Goodness of Fit
1.817	22.5		2	311.331	6.73236	-831.23				323.086	29.3		Degrees of Freedom	248
1.998	22.5		2.2	323.086	6.96197	-881.962				334.105	29.6		R square	0.996
2.199	22.5		2.4	334.105	7.17664	-928.389				344.407	29.8		Adjusted R square	0.996
2.398	22.5		2.6	344.407	7.38114	-971.321				354.221	30.1		Absolute Sum of Squares	15.62
2.617	22.5		2.8	354.221	7.57422	-1011.05				363.487	30.3		Runs test
2.818	22.6		3	363.487	7.75914	-1047.83				372.361	30.5		Points above curve	122
3.018	22.8		3.2	372.361	7.93313	-1081.39				380.711	30.8		Points below curve	128
3.197	23.1		3.4	380.711	8.09817	-1112.06				388.631	31		Number of runs	15
3.396	23.3		3.6	388.631	8.25912	-1141.69				396.355	31.2		P value (runs test)	< 0.0001
3.597	23.6		3.8	396.355	8.4155	-1168.35				403.86	31.3		Deviation from Model	Significant
3.817	23.8		4	403.86	8.55918	-1196.1				410.755	31.5
4.016	24		4.2	410.755	8.69281	-1224.23				417.168	31.7		Number of points
4.196	24.2		4.4	417.168	8.82167	-1251.97				423.352	31.9		Analyzed	250
4.397	24.3		4.6	423.352	8.94872	-1278.82				429.449	32
4.597	24.5		4.8	429.449	9.07401	-1303.56				435.462	32.2
4.816	24.7		5	435.462	9.20202	-1326.64				441.605	32.3
5.016	24.8		5.2	441.605	9.32723	-1351.08				447.614	32.5
5.216	25		5.4	447.614	9.44547	-1373.33				453.288	32.6
5.397	25.1		5.6	453.288	9.56116	-1389.34				458.84	32.8
5.596	25.3		5.8	458.84	9.67835	-1405.2				464.464	32.9
5.796	25.4		6	464.464	9.7901	-1423.51				469.827	33.1
6.016	25.5		6.2	469.827	9.88941	-1446.67				474.593	33.2
6.216	25.6		6.4	474.593	9.9846	-1473.19				479.161	33.3
6.414	25.7		6.6	479.161	10.0796	-1492.49				483.718	33.4
6.596	25.8		6.8	483.718	10.1787	-1507.87				488.477	33.5
6.795	25.9		7	488.477	10.2789	-1522.11				493.282	33.6
7.015	26		7.2	493.282	10.3774	-1535.8				498.01	33.7
7.214	26.1		7.4	498.01	10.4722	-1551.43				502.561	33.9
7.414	26.2		7.6	502.561	10.565	-1570.27				507.015	34
7.595	26.2		7.8	507.015	10.6603	-1587.76				511.59	34.1
7.795	26.3		8	511.59	10.7544	-1607.52				516.105	34.2
7.994	26.4		8.2	516.105	10.848	-1625.13				520.597	34.3
8.214	26.5		8.4	520.597	10.9412	-1639.65				525.068	34.4
8.415	26.5		8.6	525.068	11.0252	-1652.8				529.099	34.5
8.614	26.6		8.8	529.099	11.1076	-1665.01				533.054	34.6
8.794	26.7		9	533.054	11.1864	-1674.41				536.834	34.7
8.994	26.8		9.2	536.834	11.2613	-1680.74				540.428	34.8
9.194	26.8		9.4	540.428	11.3349	-1687.33				543.964	34.9
9.414	26.9		9.6	543.964	11.4167	-1695.59				547.889	35
9.613	27		9.8	547.889	11.502	-1703.92				551.979	35.2
9.794	27		10	551.979	11.5846	-1712.57				555.945	35.3
9.994	27.1		10.2	555.945	11.6669	-1720				559.897	35.4
10.193	27.2		10.4	559.897	11.7455	-1727.4				563.665	35.5
10.413	27.2		10.6	563.665	11.8244	-1737.45				567.454	35.6
10.613	27.3		10.8	567.454	11.9	-1749.71				571.082	35.7
10.813	27.4		11	571.082	11.9776	-1762.03				574.805	35.8
10.993	27.4		11.2	574.805	12.0525	-1774.31				578.4	35.8
11.192	27.4		11.4	578.4	12.1269	-1785.8				581.971	35.9
11.393	27.4		11.6	581.971	12.1999	-1796.8				585.472	36
11.613	27.5		11.8	585.472	12.2694	-1806.48				588.808	36.1
11.812	27.6		12	588.808	12.3371	-1815.63				592.06	36.2
11.992	27.6		12.2	592.06	12.4029	-1825.76				595.214	36.3
12.193	27.7		12.4	595.214	12.4692	-1836.88				598.395	36.3
12.393	27.7		12.6	598.395	12.533	-1849.71				601.457	36.4
12.612	27.8		12.8	601.457	12.5978	-1865.25				604.568	36.5
12.812	27.8		13	604.568	12.6639	-1879.35				607.74	36.6
13.012	27.9		13.2	607.74	12.7282	-1892.35				610.828	36.7
13.193	27.9		13.4	610.828	12.7954	-1904.83				614.052	36.7
13.392	28		13.6	614.052	12.8597	-1916.31				617.139	36.8
13.591	28		13.8	617.139	12.9237	-1925.94				620.206	36.9
13.812	28.1		14	620.206	12.9885	-1934.79				623.319	37
14.012	28.1		14.2	623.319	13.0494	-1944.79				626.242	37.1
14.21	28.1		14.4	626.242	13.1069	-1954.84				628.999	37.1
14.391	28.2		14.6	628.999	13.1679	-1962.79				631.926	37.2
14.591	28.2		14.8	631.926	13.2275	-1973.42				634.788	37.3
14.811	28.3		15	634.788	13.2848	-1986.65				637.536	37.4
15.01	28.3		15.2	637.536	13.3417	-1999.43				640.269	37.4
15.21	28.4		15.4	640.269	13.397	-2010.82				642.92	37.5
15.391	28.4		15.6	642.92	13.4551	-2025.8				645.709	37.5
15.591	28.4		15.8	645.709	13.512	-2038.23				648.441	37.6
15.79	28.5		16	648.441	13.563	-2050.41				650.889	37.6
16.01	28.5		16.2	650.889	13.6092	-2064.8				653.106	37.7
16.211	28.6		16.4	653.106	13.6544	-2074.91				655.274	37.8
16.41	28.7		16.6	655.274	13.7053	-2079.05				657.717	37.9
16.59	28.7		16.8	657.717	13.7592	-2079.39				660.305	37.9
16.789	28.7		17	660.305	13.8141	-2079.3				662.941	38
16.99	28.8		17.2	662.941	13.8681	-2082.51				665.529	38
17.209	28.8		17.4	665.529	13.9206	-2086.68				668.051	38.1
17.408	28.8		17.6	668.051	13.9741	-2091.66				670.615	38.1
17.589	28.9		17.8	670.615	14.0278	-2098.48				673.195	38.2
17.79	28.9		18	673.195	14.0808	-2110.87				675.738	38.2
17.989	29		18.2	675.738	14.1316	-2125.22				678.175	38.3
18.208	29		18.4	678.175	14.1773	-2138.41				680.369	38.4
18.409	29		18.6	680.369	14.2254	-2143.24				682.678	38.4
18.609	29.1		18.8	682.678	14.2775	-2144.96				685.178	38.5
18.789	29.1		19	685.178	14.329	-2148.56				687.649	38.6
18.988	29.1		19.2	687.649	14.3802	-2153.42				690.105	38.6
19.189	29.2		19.4	690.105	14.4273	-2159.98				692.365	38.7
19.409	29.2		19.6	692.365	14.4742	-2168.97				694.616	38.7
19.608	29.2		19.8	694.616	14.5216	-2179.89				696.891	38.7
19.788	29.3		20	696.891	14.5701	-2191.74				699.221	38.8
19.989	29.3		20.2	699.221	14.6147	-2202.05				701.359	38.8
20.188	29.3		20.4	701.359	14.66	-2209.99				703.534	38.9
20.408	29.4		20.6	703.534	14.7053	-2218.19				705.706	38.9
20.607	29.4		20.8	705.706	14.7569	-2230.43				708.181	38.9
20.807	29.4		21	708.181	14.8015	-2245.04				710.324	39
20.988	29.5		21.2	710.324	14.8412	-2251.98				712.227	39
21.187	29.5		21.4	712.227	14.8846	-2254.68				714.314	39.1
21.387	29.6		21.6	714.314	14.9328	-2259.96				716.625	39.1
21.607	29.6		21.8	716.625	14.9771	-2269.8				718.751	39.2
21.807	29.6		22	718.751	15.0196	-2279.59				720.792	39.2
22.006	29.7		22.2	720.792	15.0652	-2285.81				722.979	39.3
22.187	29.7		22.4	722.979	15.1099	-2289.27				725.122	39.3
22.387	29.7		22.6	725.122	15.1539	-2295.18				727.236	39.4
22.607	29.7		22.8	727.236	15.1964	-2299.24				729.277	39.4
22.806	29.7		23	729.277	15.2394	-2304.61				731.339	39.5
23.006	29.5		23.2	731.339	15.2798	-2314.06				733.278	39.6
23.187	29.3		23.4	733.278	15.3171	-2316.94				735.065	39.6
23.386	29		23.6	735.065	15.3574	-2317.53				737.003	39.7
23.585	28.8		23.8	737.003	15.3947	-2323.26				738.793	39.7
23.806	28.6		24	738.793	15.4291	-2331.93				740.44	39.7
24.006	28.4		24.2	740.44	15.4533	-2346.99				741.603	39.7
24.205	28.3		24.4	741.603	15.4713	-2360.88				742.467	39.7
24.385	28.1		24.6	742.467	15.4961	-2373.64				743.658	39.7
24.585	28		24.8	743.658	15.5261	-2386.08				745.097	39.7
24.786	27.9		25	745.097	15.559	-2390.85				746.675	39.8
25.005	27.7		25.2	746.675	15.5838	-2394.67				747.868	39.8
25.204	27.6		25.4	747.868	15.6097	-2402.6				749.111	39.8
25.385	27.5		25.6	749.111	15.6374	-2410.17				750.44	39.8
25.586	27.4		25.8	750.44	15.6647	-2416.07				751.75	39.8
25.785	27.3		26	751.75	15.6936	-2421.38				753.134	39.8
26.004	27.2		26.2	753.134	15.7139	-2428.5				754.112	39.9
26.205	27.2		26.4	754.112	15.7405	-2431.08				755.385	39.9
26.405	27.1		26.6	755.385	15.7706	-2432.57				756.832	39.9
26.585	27		26.8	756.832	15.8034	-2437.61				758.405	40
26.783	26.9		27	758.405	15.8377	-2442.5				760.053	40
26.984	26.8		27.2	760.053	15.8607	-2447.52				761.156	40
27.204	26.8		27.4	761.156	15.8899	-2450.44				762.558	40.1
27.403	26.7		27.6	762.558	15.9314	-2455.26				764.547	40.1
27.583	26.7		27.8	764.547	15.9749	-2470.71				766.636	40.1
27.784	26.6		28	766.636	16.018	-2484.3				768.702	40.2
27.984	26.5		28.2	768.702	16.0558	-2496.91				770.517	40.2
28.203	26.5		28.4	770.517	16.0869	-2507.85				772.009	40.2
28.403	26.4		28.6	772.009	16.1196	-2512.56				773.578	40.2
28.603	26.3		28.8	773.578	16.1578	-2523.55				775.412	40.2
28.784	26.3		29	775.412	16.1967	-2535.75				777.281	40.2
28.983	26.3		29.2	777.281	16.2337	-2541.61				779.056	40.3
29.183	26.2		29.4	779.056	16.2699	-2541.77				780.792	40.3
29.403	26.1		29.6	780.792	16.307	-2540.22				782.575	40.4
29.603	26.1		29.8	782.575	16.3461	-2537.36				784.449	40.4
29.802	26		30	784.449	16.3813	-2532.72				786.14	40.5
29.982	26		30.2	786.14	16.41	-2525.66				787.514	40.5
30.182	26		30.4	787.514	16.4412	-2522.33				789.014	40.5
30.403	25.9		30.6	789.014	16.4752	-2524.03				790.644	40.6
30.601	25.9		30.8	790.644	16.5098	-2527.93				792.306	40.6
30.801	25.8		31	792.306	16.5431	-2533.69				793.902	40.6
30.982	25.8		31.2	793.902	16.576	-2541.48				795.483	40.7
31.182	25.8		31.4	795.483	16.6111	-2550.68				797.167	40.7
31.381	25.7		31.6	797.167	16.6466	-2560.09				798.868	40.7
31.601	25.7		31.8	798.868	16.6652	-2567.51				799.762	40.8
31.802	25.6		32	799.762	16.6893	-2570.88				800.92	40.8
32.001	25.6		32.2	800.92	16.7037	-2569.46				801.613	40.9
32.181	25.6		32.4	801.613	16.71	-2578.33				801.915	40.9
32.381	25.5		32.6	801.915	16.7212	-2586.79				802.449	40.9
32.581	25.5		32.8	802.449	16.7471	-2591.51				803.691	40.9
32.801	25.5		33	803.691	16.7797	-2595.82				805.256	41
33.001	25.5		33.2	805.256	16.8168	-2597.63				807.04	41
33.181	25.4		33.4	807.04	16.8558	-2599.2				808.908	41
33.381	25.4		33.6	808.908	16.885	-2600.72				810.309	41.1
33.581	25.4		33.8	810.309	16.9109	-2602.32				811.552	41.1
			34	811.552	16.9377	-2605.95				812.839	41.1
			34.2	812.839	16.9539	-2617.59				813.619	41.2
			34.4	813.619	16.9647	-2622.8				814.134	41.2
			34.6	814.134	16.9796	-2627.54				814.851	41.2
			34.8	814.851	16.996	-2636.53				815.639	41.2
			35	815.639	17.0086	-2645.63				816.243	41.2
			35.2	816.243	17.0338	-2650.04				817.451	41.2
			35.4	817.451	17.0644	-2651.86				818.92	41.2
			35.6	818.92	17.0976	-2656.34				820.515	41.3
			35.8	820.515	17.133	-2661.44				822.213	41.3
			36	822.213	17.1741	-2665.53				824.187	41.3
			36.2	824.187	17.2026	-2666.97				825.553	41.4
			36.4	825.553	17.2258	-2669.28				826.666	41.4
			36.6	826.666	17.2446	-2676.38				827.567	41.4
			36.8	827.567	17.2667	-2687.52				828.631	41.4
			37	828.631	17.2953	-2691.81				830	41.4
			37.2	830	17.3291	-2698.56				831.625	41.4
			37.4	831.625	17.3624	-2706.9				833.22	41.5
			37.6	833.22	17.3848	-2714.89				834.296	41.5
			37.8	834.296	17.4052	-2716.74				835.274	41.5
			38	835.274	17.4301	-2717.33				836.471	41.5
			38.2	836.471	17.46	-2723.33				837.907	41.6
			38.4	837.907	17.4963	-2732.84				839.647	41.6
			38.6	839.647	17.5218	-2740.79				840.871	41.7
			38.8	840.871	17.5388	-2743.49				841.687	41.7
			39	841.687	17.5466	-2745.85				842.061	41.7
			39.2	842.061	17.5581	-2749.1				842.612	41.7
			39.4	842.612	17.586	-2748.09				843.952	41.7
			39.6	843.952	17.617	-2746.12				845.442	41.8
			39.8	845.442	17.643	-2746.47				846.688	41.8
			40	846.688	17.6603	-2750.18				847.516	41.8
			40.2	847.516	17.672	-2755.84				848.079	41.8
			40.4	848.079	17.6961	-2761.23				849.238	41.8
			40.6	849.238	17.7239	-2768.46				850.569	41.8
			40.8	850.569	17.757	-2774.83				852.16	41.8
			41	852.16	17.7926	-2777.29				853.869	41.9
			41.2	853.869	17.8207	-2776.32				855.216	41.9
			41.4	855.216	17.8514	-2775.07				856.687	41.9
			41.6	856.687	17.8857	-2779.08				858.333	41.9
			41.8	858.333	17.9178	-2784.53				859.875	41.9
			42	859.875	17.9504	-2788.32				861.439	42
			42.2	861.439	17.9817	-2790.54				862.943	42
			42.4	862.943	18.0053	-2795.41				864.074	42.1
			42.6	864.074	18.0306	-2798.59				865.29	42.1
			42.8	865.29	18.0533	-2797.22				866.38	42.1
			43	866.38	18.0686	-2803.09				867.113	42.2
			43.2	867.113	18.0871	-2809.71				867.998	42.2
			43.4	867.998	18.1149	-2809.85				869.332	42.2
			43.6	869.332	18.1461	-2805.47				870.833	42.3
			43.8	870.833	18.1783	-2802.26				872.378	42.3
			44	872.378	18.2066	-2799.55				873.733	42.3
			44.2	873.733	18.2204	-2805.58				874.399	42.4
			44.4	874.399	18.2268	-2814.75				874.704	42.4
			44.6	874.704	18.2473	-2818.87				875.687	42.4
			44.8	875.687	18.2776	-2820.56				877.141	42.5
			45	877.141	18.3064	-2821.78				878.525	42.5
			45.2	878.525	18.3333	-2820.65				879.816	42.5
			45.4	879.816	18.3627	-2817.76				881.228	42.5
			45.6	881.228	18.3923	-2816.92				882.644	42.5
			45.8	882.644	18.4224	-2825.41				884.09	42.6
			46	884.09	18.4497	-2838.15				885.401	42.6
			46.2	885.401	18.4707	-2851.79				886.408	42.6
			46.4	886.408	18.491	-2859.69				887.383	42.6
			46.6	887.383	18.5099	-2865.86				888.288	42.6
			46.8	888.288	18.5224	-2875.42				888.891	42.6
			47	888.891	18.5219	-2876.83				888.865	42.6
			47.2	888.865	18.5184	-2878.17				888.698	42.6
			47.4	888.698	18.5238	-2880.73				888.957	42.6
			47.6	888.957	18.5406	-2886.53				889.762	42.6
			47.8	889.762	18.5592	-2891.18				890.657	42.6
			48	890.657	18.578	-2893.4				891.56	42.6
			48.2	891.56	18.5958	-2897.2				892.411	42.6
			48.4	892.411	18.6117	-2905.89				893.173	42.6
			48.6	893.173	18.6094	-2905.97				893.063	42.7
			48.8	893.063	18.6086	-2908.16				893.027	42.7
			49	893.027	18.6228	-2912.32				893.708	42.7
			49.2	893.708	18.647	-2909.94				894.869	42.7
			49.4	894.869	18.6575	-2909.19				895.373	42.8
			49.6	895.373	18.6766	-2911.64				896.292	42.8
			49.8	896.292	18.7065	-2912.37				897.726	42.8
			50	897.726	18.742	-2912.09				899.427	42.8
			50.2	899.427	18.7804	-2912.04
			50.4	901.274	18.8172	-2915.68
			50.6	903.035	18.8432	-2918.74
			50.8	904.285	18.8707	-2919.43
			51	905.605	18.9025	-2924.21
			51.2	907.132	18.9347	-2929.45
			51.4	908.676	18.9648	-2936.87
			51.6	910.123	18.992	-2940.98
			51.8	911.426	19.0133	-2943.47
			52	912.45	19.0302	-2947.1
			52.2	913.258	19.0468	-2952.18
			52.4	914.056	19.0627	-2952.67
			52.6	914.82	19.0829	-2950.89
			52.8	915.787	19.1058	-2954.06
			53	916.889	19.1332	-2965.39
			53.2	918.203	19.154	-2977.97
			53.4	919.202	19.1654	-2984.36
			53.6	919.75	19.168	-2987.56
			53.8	919.871	19.168	-2996.81
			54	919.871	19.1804	-2995.66
			54.2	920.465	19.202	-2998.92
			54.4	921.506	19.2158	-3003.89
			54.6	922.167	19.2337	-3006.36
			54.8	923.024	19.2531	-3008.4
			55	923.955	19.271	-3009.49
			55.2	924.816	19.2855	-3014.53
			55.4	925.509	19.3034	-3021.05
			55.6	926.369	19.319	-3023.64
			55.8	927.12	19.33	-3024.31
			56	927.648	19.3388	-3027.12
			56.2	928.068	19.34	-3028.92
			56.4	928.124	19.3541	-3029.94
			56.6	928.803	19.3836	-3027.17
			56.8	930.217	19.4125	-3021.84
			57	931.604	19.4319	-3019.61
			57.2	932.537	19.4456	-3020.13
			57.4	933.194	19.4561	-3027.42
			57.6	933.696	19.4655	-3042.57
			57.8	934.148	19.4802	-3046.9
			58	934.853	19.4962	-3047.45
			58.2	935.624	19.5197	-3049.01
			58.4	936.749	19.5444	-3050.91
			58.6	937.934	19.5651	-3052.12
			58.8	938.931	19.5796	-3054.13
			59	939.623	19.5879	-3060.01
			59.2	940.023	19.5978	-3071.62
			59.4	940.496	19.6149	-3076.84
			59.6	941.318	19.6369	-3078.56
			59.8	942.377	19.6579	-3083.62
			60	943.384	19.675	-3087.14
			60.2	944.204	19.6956	-3082.61
			60.4	945.19	19.7184	-3082.76
			60.6	946.286	19.7441	-3086.76
			60.8	947.521	19.7528	-3090.98
			61	947.938	19.7424	-3096.71
			61.2	947.436	19.7417	-3103.77
			61.4	947.404	19.7523	-3106.32
			61.6	947.914	19.7711	-3107.75
			61.8	948.815	19.7933	-3112.81
			62	949.881	19.8145	-3119.91
			62.2	950.899	19.8333	-3126.7
			62.4	951.799	19.8451	-3131.01
			62.6	952.368	19.852	-3127.97
			62.8	952.7	19.8636	-3122.64
			63	953.253	19.8812	-3121.64
			63.2	954.098	19.8989	-3124.03
			63.4	954.948	19.914	-3127.45
			63.6	955.674	19.9264	-3130.43
			63.8	956.267	19.9382	-3132.9
			64	956.835	19.9463	-3138.72
			64.2	957.223	19.9508	-3147.44
			64.4	957.439	19.9583	-3155.13
			64.6	957.798	19.9694	-3153
			64.8	958.331	19.9792	-3148.56
			65	958.802	19.9836	-3145.91
			65.2	959.012	19.9875	-3148.74
			65.4	959.199	19.9971	-3148.97
			65.6	959.659	20.0204	-3144.47
			65.8	960.78	20.048	-3142.28
			66	962.106	20.0789	-3143.97
			66.2	963.587	20.1013	-3149.97
			66.4	964.662	20.1144	-3156.04
			66.6	965.291	20.127	-3159.51
			66.8	965.893	20.1379	-3161.38
			67	966.417	20.1443	-3162.56
			67.2	966.726	20.1475	-3165.96
			67.4	966.88	20.1382	-3169.96
			67.6	966.433	20.1408	-3168.41
			67.8	966.559	20.1658	-3165.34
			68	967.756	20.1835	-3162.36
			68.2	968.606	20.2003	-3159.48
			68.4	969.41	20.2182	-3169.66
			68.6	970.269	20.2321	-3180.59
			68.8	970.938	20.2297	-3189.12
			69	970.824	20.2223	-3195.93
			69.2	970.468	20.2224	-3202.02
			69.4	970.475	20.2378	-3201.12
			69.6	971.213	20.2527	-3202.05
			69.8	971.927	20.2708	-3204.48
			70	972.796	20.2913	-3207.38
			70.2	973.78	20.3105	-3209.68
			70.4	974.702	20.3262	-3209.56
			70.6	975.453	20.3338	-3210.85
			70.8	975.817	20.3339	-3219.21
			71	975.823	20.3405	-3223.33
			71.2	976.14	20.3524	-3228.32
			71.4	976.712	20.3645	-3228.7
			71.6	977.291	20.3756	-3228.36
			71.8	977.826	20.3828	-3236.73
			72	978.169	20.4014	-3241.25
			72.2	979.062	20.4321	-3234.77
			72.4	980.535	20.4572	-3233.95
			72.6	981.74	20.4733	-3236.94
			72.8	982.512	20.4892	-3240.61
			73	983.278	20.505	-3243.78
			73.2	984.034	20.5289	-3247.85
			73.4	985.18	20.5498	-3252.27
			73.6	986.184	20.5581	-3256.79
			73.8	986.584	20.56	-3264.11
			74	986.673	20.563	-3270.68
			74.2	986.818	20.5744	-3268.15
			74.4	987.366	20.5852	-3261.34
			74.6	987.882	20.5922	-3262.6
			74.8	988.218	20.6042	-3265
			75	988.794	20.6198	-3266.02
			75.2	989.543	20.642	-3265.78
			75.4	990.61	20.6616	-3269.37
			75.6	991.551	20.6774	-3274.95
			75.8	992.307	20.6903	-3279.65
			76	992.926	20.7063	-3283.53
			76.2	993.696	20.7178	-3288.02
			76.4	994.247	20.724	-3290.14
			76.6	994.547	20.7263	-3293.22
			76.8	994.656	20.728	-3297.03
			77	994.736	20.7354	-3298.44
			77.2	995.092	20.7372	-3300
			77.4	995.18	20.7388	-3303.32
			77.6	995.256	20.7385	-3302.07
			77.8	995.238	20.7376	-3294.73
			78	995.2	20.7382	-3293.95
			78.2	995.228	20.7438	-3295.27
			78.4	995.496	20.7584	-3293.01
			78.6	996.193	20.772	-3288.65
			78.8	996.849	20.7833	-3280.98
			79	997.39	20.794	-3270.21
			79.2	997.904	20.8045	-3267.85
			79.4	998.407	20.8157	-3273.34
			79.6	998.946	20.8268	-3278.56
			79.8	999.477	20.8442	-3278.46
			80	1000.31	20.8721	-3275.41
			80.2	1001.65	20.8934	-3273.46
			80.4	1002.67	20.9067	-3274.98
			80.6	1003.31	20.9086	-3280.52
			80.8	1003.4	20.9075	-3289.87
			81	1003.35	20.9174	-3296.05
			81.2	1003.82	20.9338	-3288.29
			81.4	1004.61	20.9523	-3279.42
			81.6	1005.5	20.9698	-3273.24
			81.8	1006.34	20.9884	-3271.85
			82	1007.23	21.0037	-3274.84
			82.2	1007.97	21.0168	-3278.84
			82.4	1008.6	21.0244	-3283.79
			82.6	1008.96	21.0314	-3291.09
			82.8	1009.3	21.0434	-3298.4
			83	1009.88	21.0553	-3301.05
			83.2	1010.44	21.0626	-3305.82
			83.4	1010.79	21.0714	-3312.7
			83.6	1011.22	21.0762	-3320.23
			83.8	1011.45	21.0702	-3324.44
			84	1011.16	21.0612	-3329.49
			84.2	1010.73	21.0546	-3332.03
			84.4	1010.41	21.0487	-3331.2
			84.6	1010.13	21.0544	-3329.22
			84.8	1010.4	21.0502	-3331.86
			85	1010.2	21.0429	-3335.07
			85.2	1009.85	21.0549	-3334.3
			85.4	1010.42	21.085	-3329.81
			85.6	1011.87	21.1109	-3326.94
			85.8	1013.11	21.1299	-3324.42
			86	1014.02	21.1443	-3323.54
			86.2	1014.72	21.163	-3326.59
			86.4	1015.61	21.1797	-3330.26
			86.6	1016.41	21.1986	-3337.08
			86.8	1017.32	21.2075	-3345.19
			87	1017.75	21.2046	-3349.76
			87.2	1017.61	21.2053	-3350.71
			87.4	1017.64	21.2193	-3347.57
			87.6	1018.32	21.2414	-3348.59
			87.8	1019.38	21.2628	-3349.56
			88	1020.4	21.2829	-3346.28
			88.2	1021.37	21.3081	-3343.32
			88.4	1022.57	21.3283	-3341.42
			88.6	1023.54	21.3442	-3343.45
			88.8	1024.31	21.3584	-3341.95
			89	1024.99	21.3703	-3340.61
			89.2	1025.56	21.3709	-3339.23
			89.4	1025.59	21.3627	-3341.49
			89.6	1025.19	21.3576	-3346.43
			89.8	1024.95	21.3632	-3349.05
			90	1025.22	21.3681	-3349.55
			90.2	1025.46	21.3732	-3346.78
			90.4	1025.7	21.3796	-3342.38
			90.6	1026.01	21.3916	-3333.88
			90.8	1026.58	21.4104	-3327.11
			91	1027.49	21.4298	-3322.41
			91.2	1028.42	21.4278	-3322
			91.4	1028.32	21.4174	-3325.12
			91.6	1027.82	21.4067	-3334.59
			91.8	1027.31	21.401	-3340.7
			92	1027.04	21.4036	-3346.54
			92.2	1027.16	21.4146	-3351.33
			92.4	1027.69	21.4258	-3356.7
			92.6	1028.22	21.4443	-3353.39
			92.8	1029.11	21.4527	-3349.78
			93	1029.51	21.4653	-3354.18
			93.2	1030.12	21.4794	-3358.91
			93.4	1030.8	21.4899	-3360.08
			93.6	1031.3	21.4985	-3364.19
			93.8	1031.71	21.5069	-3364.78
			94	1032.12	21.5193	-3366.48
			94.2	1032.71	21.5337	-3369.7
			94.4	1033.4	21.5476	-3373.64
			94.6	1034.07	21.5524	-3373.45
			94.8	1034.3	21.5576	-3369.9
			95	1034.55	21.5703	-3381.21
			95.2	1035.16	21.5859	-3389.68
			95.4	1035.91	21.5947	-3392.61
			95.6	1036.33	21.6102	-3396.2
			95.8	1037.08	21.6313	-3403.69
			96	1038.09	21.6496	-3405.87
			96.2	1038.96	21.6675	-3410.2
			96.4	1039.82	21.6874	-3413.57
			96.6	1040.78	21.7112	-3410.92
			96.8	1041.92	21.7336	-3405.91
			97	1042.99	21.7475	-3400.87
			97.2	1043.66	21.7606	-3392.91
			97.4	1044.29	21.7658	-3393.41
			97.6	1044.54	21.7658	-3405.68
			97.8	1044.54	21.7622	-3415.96
			98	1044.37	21.7558	-3417.95
			98.2	1044.06	21.7554	-3417.65
			98.4	1044.04	21.7603	-3417.99
			98.6	1044.28	21.7668	-3417.42
			98.8	1044.59	21.7735	-3416.77
			99	1044.91	21.7809	-3414.97
			99.2	1045.27	21.7717	-3415.4
			99.4	1044.82	21.7817	-3412.69
			99.6	1045.3	21.8024	-3408.19
			99.8	1046.3	21.8194	-3403.25
			100	1047.11	21.8246	-3402.71
			100.2	1047.36	21.8289	-3406
			100.4	1047.57	21.8369	-3405.1
			100.6	1047.95	21.8472	-3402.55
			100.8	1048.45	21.8531	-3399.74
			101	1048.73	21.861	-3397.19
			101.2	1049.11	21.875	-3394.97
			101.4	1049.78	21.8928	-3392.57
			101.6	1050.63	21.9134	-3391.19
			101.8	1051.62	21.9309	-3391.96
			102	1052.46	21.9466	-3391.89
			102.2	1053.22	21.9585	-3391.24
			102.4	1053.79	21.9701	-3391.35
			102.6	1054.35	21.9819	-3393.72
			102.8	1054.91	21.9917	-3396.92
			103	1055.38	21.9918	-3400.08
			103.2	1055.39	22.0005	-3404.78
			103.4	1055.81	22.0164	-3412.22
			103.6	1056.57	22.0257	-3420.93
			103.8	1057.02	22.0359	-3426.81
			104	1057.5	22.0543	-3430.89
			104.2	1058.38	22.0792	-3434.92
			104.4	1059.58	22.0902	-3439.7
			104.6	1060.11	22.0951	-3445.74
			104.8	1060.34	22.0941	-3447.96
			105	1060.3	22.0911	-3443.32
			105.2	1060.15	22.0908	-3440.95
			105.4	1060.14	22.1017	-3433.67
			105.6	1060.66	22.108	-3432.4
			105.8	1060.96	22.1089	-3429.5
			106	1061.01	22.1154	-3433.19
			106.2	1061.32	22.1189	-3439.4
			106.4	1061.48	22.1118	-3442.02
			106.6	1061.14	22.1072	-3446.17
			106.8	1060.92	22.1139	-3451.18
			107	1061.25	22.1292	-3454.93
			107.2	1061.98	22.1429	-3456.56
			107.4	1062.64	22.1654	-3453.99
			107.6	1063.72	22.1936	-3449.63
			107.8	1065.07	22.2146	-3445.04
			108	1066.08	22.2354	-3442.94
			108.2	1067.08	22.2475	-3443.78
			108.4	1067.66	22.2536	-3441.56
			108.6	1067.95	22.2692	-3437.8
			108.8	1068.7	22.2883	-3437.98
			109	1069.61	22.3053	-3443.67
			109.2	1070.43	22.3068	-3454.97
			109.4	1070.5	22.2935	-3468.39
			109.6	1069.87	22.2747	-3475.89
			109.8	1068.96	22.269	-3472.84
			110	1068.69	22.2709	-3476.78
			110.2	1068.78	22.2826	-3481.19
			110.4	1069.34	22.2932	-3478.95
			110.6	1069.85	22.3035	-3475.8
			110.8	1070.34	22.3169	-3474.79
			111	1070.99	22.3306	-3483.59
			111.2	1071.65	22.3454	-3490.61
			111.4	1072.36	22.3593	-3494.59
			111.6	1073.02	22.3759	-3499.62
			111.8	1073.82	22.3931	-3506.83
			112	1074.65	22.4078	-3513.26
			112.2	1075.35	22.412	-3517.39
			112.4	1075.55	22.4134	-3519.22
			112.6	1075.62	22.4161	-3523
			112.8	1075.75	22.4167	-3530.45
			113	1075.78	22.4159	-3538.41
			113.2	1075.74	22.4242	-3543.37
			113.4	1076.13	22.4399	-3544.56
			113.6	1076.89	22.4535	-3545.16
			113.8	1077.54	22.4645	-3546.09
			114	1078.07	22.4677	-3547.74
			114.2	1078.22	22.4651	-3547.61
			114.4	1078.1	22.4741	-3542.84
			114.6	1078.53	22.4916	-3532.47
			114.8	1079.37	22.5054	-3523.63
			115	1080.03	22.5169	-3518.49
			115.2	1080.58	22.5262	-3516.8
			115.4	1081.03	22.5374	-3518.68
			115.6	1081.57	22.5484	-3523.81
			115.8	1082.1	22.5474	-3533.58
			116	1082.05	22.5469	-3541.5
			116.2	1082.03	22.5463	-3544.81
			116.4	1081.99	22.5483	-3548.03
			116.6	1082.09	22.5497	-3550.86
			116.8	1082.16	22.545	-3553.02
			117	1081.93	22.5533	-3555.31
			117.2	1082.33	22.5677	-3554.66
			117.4	1083.03	22.5824	-3552.91
			117.6	1083.73	22.5852	-3553.12
			117.8	1083.87	22.5846	-3556.6
			118	1083.84	22.5926	-3564.84
			118.2	1084.22	22.6076	-3566.91
			118.4	1084.94	22.6158	-3568.36
			118.6	1085.33	22.6209	-3568.37
			118.8	1085.58	22.6242	-3571.48
			119	1085.74	22.6268	-3576.95
			119.2	1085.86	22.6305	-3580.76
			119.4	1086.04	22.6324	-3583.96
			119.6	1086.13	22.64	-3582.19
			119.8	1086.49	22.6582	-3577.01
			120	1087.37	22.6772	-3573.64
			120.2	1088.28	22.6957	-3571.91
			120.4	1089.17	22.7142	-3569.6
			120.6	1090.05	22.7292	-3567.71
			120.8	1090.77	22.7426	-3568.73
			121	1091.42	22.7544	-3573.52
			121.2	1091.98	22.7566	-3579.69
			121.4	1092.09	22.7466	-3582.05
			121.6	1091.61	22.7433	-3579.19
			121.8	1091.45	22.7547	-3576.46
			122	1092	22.7712	-3576.26
			122.2	1092.79	22.7854	-3582.79
			122.4	1093.47	22.7976	-3586.22
			122.6	1094.06	22.8075	-3589.53
			122.8	1094.53	22.8238	-3592.73
			123	1095.32	22.8394	-3594.3
			123.2	1096.06	22.8431	-3594.55
			123.4	1096.24	22.8426	-3595.3
			123.6	1096.22	22.8452	-3594.85
			123.8	1096.34	22.8481	-3594.91
			124	1096.48	22.846	-3595.18
			124.2	1096.38	22.8519	-3591.76
			124.4	1096.66	22.8611	-3579.91
			124.6	1097.11	22.855	-3579.91
			124.8	1096.81	22.847	-3588.41
			125	1096.43	22.8459	-3594.02
			125.2	1096.37	22.8489	-3597.26
			125.4	1096.52	22.8572	-3600.56
			125.6	1096.92	22.8649	-3604.41
			125.8	1097.29	22.8713	-3603.6
			126	1097.59	22.8813	-3598.82
			126.2	1098.07	22.8883	-3594.21
			126.4	1098.41	22.8918	-3596.36
			126.6	1098.58	22.8899	-3605.34
			126.8	1098.48	22.8803	-3614.52
			127	1098.02	22.8676	-3614.43
			127.2	1097.42	22.8529	-3618.76
			127.4	1096.71	22.8469	-3621.57
			127.6	1096.42	22.8469	-3622.05
			127.8	1096.42	22.8557	-3621.81
			128	1096.85	22.8655	-3620.08
			128.2	1097.31	22.8775	-3616.23
			128.4	1097.89	22.8812	-3621.38
			128.6	1098.07	22.8874	-3626.06
			128.8	1098.37	22.8965	-3621.6
			129	1098.8	22.9042	-3615.48
			129.2	1099.17	22.9109	-3613.86
			129.4	1099.5	22.9164	-3619.92
			129.6	1099.76	22.9242	-3620.75
			129.8	1100.13	22.9349	-3619.27
			130	1100.64	22.9462	-3616.68
			130.2	1101.19	22.9498	-3613.38
			130.4	1101.36	22.9452	-3613.28
			130.6	1101.14	22.9445	-3622.25
			130.8	1101.11	22.9465	-3629.17
			131	1101.2	22.9469	-3630.12
			131.2	1101.22	22.9409	-3628.63
			131.4	1100.93	22.9377	-3626.36
			131.6	1100.78	22.9428	-3625.61
			131.8	1101.03	22.9604	-3622.37
			132	1101.87	22.9907	-3618.35
			132.2	1103.33	23.0123	-3607.37
			132.4	1104.36	23.0331	-3596.76
			132.6	1105.36	23.0431	-3590.79
			132.8	1105.84	23.0444	-3586.7
			133	1105.9	23.0418	-3592.16
			133.2	1105.77	23.0353	-3598.27
			133.4	1105.46	23.0239	-3598.86
			133.6	1104.92	23.021	-3598.75
			133.8	1104.78	23.0257	-3602.11
			134	1105.01	23.0412	-3602.49
			134.2	1105.75	23.0454	-3602.11
			134.4	1105.95	23.0446	-3604.35
			134.6	1105.91	23.0521	-3606.72
			134.8	1106.27	23.0574	-3610
			135	1106.53	23.062	-3612.37
			135.2	1106.75	23.0675	-3616.67
			135.4	1107.01	23.0763	-3614
			135.6	1107.43	23.0807	-3612.49
			135.8	1107.64	23.092	-3616.09
			136	1108.19	23.102	-3613.78
			136.2	1108.66	23.1096	-3613.96
			136.4	1109.03	23.1118	-3617.7
			136.6	1109.13	23.1181	-3622.59
			136.8	1109.44	23.1261	-3626.14
			137	1109.82	23.1415	-3625.29
			137.2	1110.56	23.156	-3619.51
			137.4	1111.26	23.1637	-3616.41
			137.6	1111.63	23.1762	-3615.59
			137.8	1112.23	23.1935	-3617.04
			138	1113.06	23.2032	-3620.93
			138.2	1113.52	23.1959	-3629.47
			138.4	1113.17	23.193	-3633
			138.6	1113.03	23.1891	-3631.76
			138.8	1112.85	23.1933	-3632.36
			139	1113.05	23.199	-3634.93
			139.2	1113.32	23.1993	-3639.58
			139.4	1113.33	23.1942	-3647.43
			139.6	1113.09	23.2013	-3655.37
			139.8	1113.43	23.2228	-3658.79
			140	1114.46	23.244	-3658.87
			140.2	1115.48	23.2663	-3657.76
			140.4	1116.55	23.2824	-3656.78
			140.6	1117.32	23.2962	-3653.23
			140.8	1117.98	23.3121	-3648.47
			141	1118.75	23.3269	-3647.61
			141.2	1119.46	23.3413	-3652.05
			141.4	1120.15	23.3563	-3655.29
			141.6	1120.87	23.3699	-3654.57
			141.8	1121.52	23.385	-3652.56
			142	1122.25	23.3997	-3650.97
			142.2	1122.95	23.4137	-3649.52
			142.4	1123.62	23.4233	-3648.44
			142.6	1124.09	23.4324	-3648.06
			142.8	1124.52	23.4412	-3649.54
			143	1124.94	23.4519	-3652.77
			143.2	1125.46	23.4647	-3654.84
			143.4	1126.07	23.469	-3655.44
			143.6	1126.28	23.463	-3656.78
			143.8	1125.99	23.452	-3665.89
			144	1125.46	23.4389	-3675.76
			144.2	1124.83	23.4325	-3679.61
			144.4	1124.53	23.4402	-3678.31
			144.6	1124.9	23.459	-3675.84
			144.8	1125.8	23.4734	-3677.9
			145	1126.49	23.4831	-3684.04
			145.2	1126.95	23.4979	-3685.94
			145.4	1127.66	23.5026	-3683.05
			145.6	1127.89	23.4982	-3680.15
			145.8	1127.68	23.4914	-3683.07
			146	1127.35	23.4848	-3686.17
			146.2	1127.04	23.4686	-3688.08
			146.4	1126.26	23.4587	-3692
			146.6	1125.78	23.4574	-3695.97
			146.8	1125.72	23.4711	-3698.31
			147	1126.38	23.4834	-3696.8
			147.2	1126.97	23.4994	-3695.17
			147.4	1127.74	23.5183	-3695.91
			147.6	1128.64	23.5387	-3696.18
			147.8	1129.62	23.5545	-3693.01
			148	1130.38	23.5711	-3687.55
			148.2	1131.18	23.5895	-3683.02
			148.4	1132.06	23.6066	-3679.29
			148.6	1132.88	23.6224	-3679.24
			148.8	1133.64	23.6381	-3679.22
			149	1134.39	23.6549	-3675.2
			149.2	1135.2	23.6697	-3670.23
			149.4	1135.91	23.6815	-3666.91
			149.6	1136.48	23.6852	-3666.11
			149.8	1136.65	23.6855	-3666.81
			150	1136.67	23.6855	-3661.44
			150.2	1136.67	23.6828	-3654.63
			150.4	1136.54	23.681	-3655.18
			150.6	1136.45	23.6784	-3658.03
			150.8	1136.33	23.6843	-3662.09
			151	1136.61	23.6954	-3665.19
			151.2	1137.14	23.703	-3668.18
			151.4	1137.51	23.7079	-3673.43
			151.6	1137.74	23.7131	-3678.44
			151.8	1137.99	23.7215	-3681.36
			152	1138.39	23.7266	-3686
			152.2	1138.64	23.7289	-3692.66
			152.4	1138.75	23.7349	-3698.12
			152.6	1139.04	23.7442	-3705.31
			152.8	1139.49	23.7395	-3710.64
			153	1139.26	23.727	-3710.44
			153.2	1138.66	23.712	-3709.51
			153.4	1137.94	23.6908	-3701.59
			153.6	1136.92	23.6756	-3690.12
			153.8	1136.19	23.6732	-3689.97
			154	1136.08	23.6797	-3687.49
			154.2	1136.39	23.6916	-3682.37
			154.4	1136.96	23.7029	-3679.15
			154.6	1137.5	23.6989	-3679.97
			154.8	1137.31	23.6998	-3685.17
			155	1137.35	23.7132	-3680.2
			155.2	1138	23.7318	-3671.87
			155.4	1138.89	23.7515	-3666.88
			155.6	1139.84	23.7677	-3666.52
			155.8	1140.61	23.7825	-3667.55
			156	1141.32	23.7966	-3671.38
			156.2	1142	23.8112	-3674.2
			156.4	1142.7	23.8255	-3675.16
			156.6	1143.39	23.8386	-3675.79
			156.8	1144.01	23.8494	-3676.17
			157	1144.53	23.8605	-3673.33
			157.2	1145.06	23.8653	-3671.46
			157.4	1145.3	23.8619	-3684.59
			157.6	1145.13	23.8531	-3703.17
			157.8	1144.71	23.8523	-3711.94
			158	1144.67	23.8528	-3709.18
			158.2	1144.7	23.8427	-3704.59
			158.4	1144.21	23.8319	-3697.13
			158.6	1143.69	23.8178	-3691.67
			158.8	1143.02	23.7991	-3699.7
			159	1142.12	23.7885	-3704.39
			159.2	1141.61	23.7839	-3705.67
			159.4	1141.39	23.7921	-3711.74
			159.6	1141.79	23.813	-3718.24
			159.8	1142.79	23.8231	-3723.53
			160	1143.27	23.8282	-3724.93
			160.2	1143.52	23.8314	-3727.79
			160.4	1143.67	23.8402	-3734.25
			160.6	1144.09	23.8564	-3738.98
			160.8	1144.87	23.8629	-3739.63
			161	1145.18	23.8741	-3742.37
			161.2	1145.72	23.8862	-3748.47
			161.4	1146.3	23.8938	-3753.07
			161.6	1146.66	23.8953	-3756.12
			161.8	1146.73	23.8895	-3749.36
			162	1146.46	23.8964	-3742.64
			162.2	1146.79	23.92	-3739.99
			162.4	1147.92	23.9403	-3739.36
			162.6	1148.89	23.9406	-3737.61
			162.8	1148.91	23.9243	-3737.32
			163	1148.12	23.9163	-3735.96
			163.2	1147.74	23.9179	-3729.67
			163.4	1147.82	23.9245	-3722.03
			163.6	1148.14	23.9396	-3715.65
			163.8	1148.86	23.9607	-3712
			164	1149.88	23.9794	-3710.08
			164.2	1150.77	24.0004	-3708.32
			164.4	1151.78	24.017	-3706.71
			164.6	1152.58	24.0313	-3706.27
			164.8	1153.26	24.0386	-3708.07
			165	1153.61	24.0494	-3710.81
			165.2	1154.13	24.0629	-3712.99
			165.4	1154.78	24.0672	-3718.05
			165.6	1154.99	24.0648	-3719.8
			165.8	1154.87	24.0702	-3713.6
			166	1155.13	24.0813	-3706.41
			166.2	1155.66	24.0819	-3704.33
			166.4	1155.69	24.0824	-3708.7
			166.6	1155.71	24.0806	-3719.97
			166.8	1155.63	24.0663	-3731.03
			167	1154.94	24.0421	-3740.55
			167.2	1153.78	24.0253	-3741.63
			167.4	1152.97	24.022	-3739.08
			167.6	1152.82	24.0271	-3738.04
			167.8	1153.06	24.0398	-3740.45
			168	1153.67	24.0472	-3745.04
			168.2	1154.02	24.052	-3750.29
			168.4	1154.26	24.0584	-3751.53
			168.6	1154.56	24.0513	-3756.13
			168.8	1154.22	24.0412	-3759.01
			169	1153.74	24.0344	-3756.83
			169.2	1153.41	24.0309	-3755.7
			169.4	1153.24	24.0282	-3753.49
			169.6	1153.11	24.017	-3752.35
			169.8	1152.57	24.0063	-3752.43
			170	1152.06	24.0004	-3754.98
			170.2	1151.78	23.9907	-3753.97
			170.4	1151.32	23.9864	-3754.18
			170.6	1151.11	23.9918	-3755.2
			170.8	1151.37	23.9787	-3756.24
			171	1150.74	23.9785	-3759.82
			171.2	1150.73	23.9737	-3761.69
			171.4	1150.5	23.9565	-3761.45
			171.6	1149.67	23.9509	-3759.4
			171.8	1149.4	23.9535	-3758.87
			172	1149.53	23.9518	-3763.47
			172.2	1149.45	23.9539	-3768.78
			172.4	1149.55	23.9617	-3762.03
			172.6	1149.92	23.9723	-3757.97
			172.8	1150.43	23.9858	-3755.78
			173	1151.08	23.9948	-3752.76
			173.2	1151.51	24.0045	-3751.02
			173.4	1151.97	24.0178	-3748.82
			173.6	1152.61	24.0309	-3745.45
			173.8	1153.24	24.0504	-3743.55
			174	1154.18	24.0716	-3744.48
			174.2	1155.19	24.0893	-3745.03
			174.4	1156.05	24.0951	-3744.41
			174.6	1156.32	24.0839	-3745.95
			174.8	1155.79	24.0699	-3754.8
			175	1155.12	24.0653	-3763.2
			175.2	1154.89	24.0689	-3764.13
			175.4	1155.07	24.0736	-3764.35
			175.6	1155.29	24.083	-3765.8
			175.8	1155.74	24.0974	-3764.25
			176	1156.43	24.105	-3761.47
			176.2	1156.8	24.1059	-3763.37
			176.4	1156.84	24.105	-3768.75
			176.6	1156.8	24.0964	-3770.85
			176.8	1156.38	24.0802	-3768.02
			177	1155.61	24.0668	-3767.57
			177.2	1154.96	24.0722	-3766.16
			177.4	1155.22	24.0781	-3764.35
			177.6	1155.51	24.083	-3766.61
			177.8	1155.74	24.0985	-3772.14
			178	1156.49	24.1288	-3778.64
			178.2	1157.94	24.1536	-3783.46
			178.4	1159.13	24.1728	-3784.69
			178.6	1160.05	24.1862	-3783.58
			178.8	1160.69	24.1919	-3786.55
			179	1160.97	24.1728	-3797.56
			179.2	1160.05	24.1666	-3803.55
			179.4	1159.76	24.1719	-3800.95
			179.6	1160.01	24.1795	-3803.05
			179.8	1160.38	24.1906	-3805.8
			180	1160.91	24.2095	-3804.15
			180.2	1161.81	24.2212	-3810.28
			180.4	1162.37	24.2357	-3819.4
			180.6	1163.07	24.2547	-3823.55
			180.8	1163.98	24.2701	-3827.2
			181	1164.72	24.2826	-3829.66
			181.2	1165.32	24.2946	-3832.68
			181.4	1165.9	24.3042	-3836.26
			181.6	1166.36	24.3089	-3837.22
			181.8	1166.59	24.309	-3837.33
			182	1166.59	24.306	-3836.58
			182.2	1166.44	24.3001	-3834.78
			182.4	1166.16	24.2983	-3832.73
			182.6	1166.08	24.302	-3837.46
			182.8	1166.26	24.3125	-3838.3
			183	1166.76	24.3228	-3835.99
			183.2	1167.25	24.3314	-3832.76
			183.4	1167.66	24.3391	-3830.01
			183.6	1168.03	24.3394	-3829.41
			183.8	1168.05	24.3471	-3830.83
			184	1168.42	24.358	-3838
			184.2	1168.94	24.3654	-3845.86
			184.4	1169.3	24.3653	-3852.21
			184.6	1169.29	24.358	-3857.42
			184.8	1168.94	24.3487	-3855.68
			185	1168.49	24.3398	-3850.52
			185.2	1168.07	24.3329	-3847.24
			185.4	1167.73	24.3266	-3844.91
			185.6	1167.43	24.3204	-3842.82
			185.8	1167.13	24.3173	-3841
			186	1166.99	24.3185	-3837.72
			186.2	1167.05	24.3359	-3840.36
			186.4	1167.88	24.3567	-3848.42
			186.6	1168.88	24.3543	-3861.19
			186.8	1168.76	24.3407	-3867.88
			187	1168.11	24.3367	-3865.65
			187.2	1167.92	24.3338	-3862.27
			187.4	1167.78	24.3206	-3858.65
			187.6	1167.14	24.3222	-3861.33
			187.8	1167.22	24.325	-3862.83
			188	1167.36	24.3332	-3864.34
			188.2	1167.75	24.3497	-3858.57
			188.4	1168.54	24.3655	-3849.61
			188.6	1169.3	24.3794	-3842.84
			188.8	1169.97	24.3811	-3840.44
			189	1170.05	24.3686	-3844.26
			189.2	1169.45	24.3591	-3849.5
			189.4	1168.99	24.3623	-3849.52
			189.6	1169.15	24.3641	-3854.39
			189.8	1169.23	24.3654	-3858.72
			190	1169.3	24.3724	-3859.69
			190.2	1169.63	24.3681	-3861.18
			190.4	1169.42	24.3787	-3859.18
			190.6	1169.93	24.3928	-3855.88
			190.8	1170.61	24.413	-3851.49
			191	1171.58	24.4311	-3848.97
			191.2	1172.45	24.4473	-3848.26
			191.4	1173.23	24.4672	-3848.8
			191.6	1174.18	24.4868	-3851.24
			191.8	1175.12	24.5054	-3851.7
			192	1176.01	24.5099	-3851.25
			192.2	1176.23	24.4917	-3853.45
			192.4	1175.36	24.4829	-3858.97
			192.6	1174.94	24.4961	-3865.52
			192.8	1175.57	24.5163	-3872.11
			193	1176.54	24.5168	-3874.72
			193.2	1176.56	24.5142	-3871.51
			193.4	1176.44	24.5167	-3868.79
			193.6	1176.56	24.5159	-3869.45
			193.8	1176.52	24.5173	-3871.36
			194	1176.59	24.5236	-3873.73
			194.2	1176.89	24.5151	-3875.38
			194.4	1176.48	24.4935	-3879.05
			194.6	1175.44	24.5019	-3878.45
			194.8	1175.85	24.4974	-3873
			195	1175.63	24.4906	-3864.13
			195.2	1175.31	24.4877	-3856.96
			195.4	1175.17	24.4773	-3855.1
			195.6	1174.66	24.4782	-3855.21
			195.8	1174.71	24.4918	-3851.93
			196	1175.36	24.5131	-3847.53
			196.2	1176.38	24.5355	-3845.93
			196.4	1177.46	24.5581	-3846.27
			196.6	1178.55	24.5703	-3846.48
			196.8	1179.13	24.574	-3843.25
			197	1179.31	24.5784	-3840.15
			197.2	1179.52	24.5802	-3846.45
			197.4	1179.6	24.5829	-3853.73
			197.6	1179.73	24.5902	-3851.39
			197.8	1180.08	24.6031	-3844.05
			198	1180.7	24.6222	-3836.61
			198.2	1181.62	24.645	-3831.63
			198.4	1182.71	24.6598	-3830.12
			198.6	1183.42	24.6643	-3835.27
			198.8	1183.64	24.6681	-3850.78
			199	1183.82	24.6724	-3865.52
			199.2	1184.03	24.6737	-3871.64
			199.4	1184.09	24.6857	-3868.68
			199.6	1184.67	24.7066	-3864.05
			199.8	1185.67	24.7174	-3859.8
			200	1186.19	24.7025	-3860.49
			200.2	1185.47	24.6853	-3865.51
			200.4	1184.65	24.6787	-3864.8
			200.6	1184.33	24.6745	-3860.99
			200.8	1184.13	24.6785	-3860.29
			201	1184.32	24.6914	-3856.16
			201.2	1184.94	24.714	-3844.59
			201.4	1186.03	24.7268	-3836.03
			201.6	1186.64	24.7294	-3829.28
			201.8	1186.76	24.7447	-3826.62
			202	1187.5	24.7597	-3835.73
			202.2	1188.22	24.7698	-3854.79
			202.4	1188.7	24.7812	-3870.32
			202.6	1189.25	24.7954	-3880.3
			202.8	1189.93	24.8096	-3885.47
			203	1190.61	24.8249	-3880.69
			203.2	1191.35	24.8188	-3879.26
			203.4	1191.05	24.7872	-3885.79
			203.6	1189.54	24.7489	-3893.23
			203.8	1187.7	24.7257	-3895.53
			204	1186.58	24.7184	-3901.26
			204.2	1186.24	24.7066	-3905.31
			204.4	1185.67	24.6942	-3904.41
			204.6	1185.07	24.683	-3901.37
			204.8	1184.54	24.6844	-3898.4
			205	1184.6	24.6928	-3889.63
			205.2	1185.01	24.7021	-3884.04
			205.4	1185.45	24.7041	-3883.95
			205.6	1185.55	24.7042	-3889.82
			205.8	1185.56	24.7128	-3887.42
			206	1185.97	24.7167	-3885.54
			206.2	1186.15	24.715	-3892.21
			206.4	1186.07	24.7132	-3896.02
			206.6	1185.99	24.7151	-3895.97
			206.8	1186.08	24.7255	-3888.72
			207	1186.58	24.7356	-3884.58
			207.2	1187.06	24.7308	-3885.14
			207.4	1186.83	24.7202	-3893.45
			207.6	1186.32	24.7212	-3887.19
			207.8	1186.37	24.7276	-3875.92
			208	1186.67	24.7236	-3876.74
			208.2	1186.48	24.7145	-3878.31
			208.4	1186.05	24.6975	-3875.81
			208.6	1185.23	24.7025	-3879.29
			208.8	1185.47	24.7118	-3886.94
			209	1185.92	24.7068	-3891.9
			209.2	1185.68	24.6867	-3899.81
			209.4	1184.72	24.6649	-3899.28
			209.6	1183.67	24.6612	-3896.81
			209.8	1183.49	24.6669	-3896.69
			210	1183.77	24.6855	-3898.25
			210.2	1184.66	24.707	-3896.16
			210.4	1185.69	24.7293	-3893.15
			210.6	1186.76	24.7382	-3890.26
			210.8	1187.18	24.7308	-3888.41
			211	1186.83	24.7299	-3886.5
			211.2	1186.79	24.7246	-3884.75
			211.4	1186.53	24.7303	-3883.66
			211.6	1186.81	24.7482	-3883.35
			211.8	1187.66	24.765	-3883.33
			212	1188.47	24.7716	-3879.71
			212.2	1188.79	24.7767	-3873.19
			212.4	1189.04	24.7945	-3869.86
			212.6	1189.89	24.822	-3871.8
			212.8	1191.21	24.8404	-3875.57
			213	1192.09	24.8439	-3876.93
			213.2	1192.26	24.8408	-3874.16
			213.4	1192.11	24.8431	-3871.38
			213.6	1192.22	24.8519	-3868.47
			213.8	1192.64	24.8619	-3868.95
			214	1193.12	24.8719	-3871.36
			214.2	1193.6	24.8839	-3874.16
			214.4	1194.18	24.8987	-3877.09
			214.6	1194.89	24.9185	-3878.07
			214.8	1195.84	24.9347	-3875.32
			215	1196.62	24.9521	-3871.97
			215.2	1197.45	24.9665	-3872.26
			215.4	1198.14	24.9811	-3876.57
			215.6	1198.84	24.9926	-3884.28
			215.8	1199.39	25.0045	-3894.54
			216	1199.97	25.0132	-3905.04
			216.2	1200.38	25.0206	-3910.66
			216.4	1200.74	25.0296	-3909.88
			216.6	1201.17	25.0353	-3911.3
			216.8	1201.45	25.0377	-3913.18
			217	1201.56	25.0378	-3916.29
			217.2	1201.57	25.0442	-3922.1
			217.4	1201.87	25.048	-3925.5
			217.6	1202.06	25.0469	-3921.97
			217.8	1202	25.0501	-3911.75
			218	1202.15	25.0633	-3902.3
			218.2	1202.79	25.0761	-3896.81
			218.4	1203.4	25.0828	-3896.84
			218.6	1203.72	25.0905	-3895.8
			218.8	1204.09	25.0943	-3893.06
			219	1204.28	25.0877	-3891.32
			219.2	1203.96	25.0814	-3888.91
			219.4	1203.66	25.0797	-3887.77
			219.6	1203.58	25.062	-3889.91
			219.8	1202.72	25.0379	-3897.41
			220	1201.57	25.0149	-3900.25
			220.2	1200.47	25.0219	-3899.87
			220.4	1200.8	25.0214	-3895.58
			220.6	1200.78	25.0089	-3896.72
			220.8	1200.17	24.9877	-3901.73
			221	1199.16	24.9733	-3906.59
			221.2	1198.47	24.9681	-3907.03
			221.4	1198.22	24.9685	-3910.24
			221.6	1198.24	24.9686	-3916.12
			221.8	1198.24	24.9752	-3918.41
			222	1198.56	24.9856	-3922.97
			222.2	1199.06	24.9702	-3930.94
			222.4	1198.32	24.9592	-3933.15
			222.6	1197.79	24.9613	-3931.24
			222.8	1197.89	24.9692	-3930.56
			223	1198.27	24.9726	-3929.6
			223.2	1198.43	24.9715	-3923.5
			223.4	1198.38	24.9751	-3918.91
			223.6	1198.56	24.9863	-3917.18
			223.8	1199.09	25.0034	-3918.88
			224	1199.91	25.0215	-3919.49
			224.2	1200.78	25.0331	-3922.71
			224.4	1201.34	25.0399	-3928.3
			224.6	1201.66	25.0429	-3933.79
			224.8	1201.81	25.0433	-3936.31
			225	1201.83	25.0471	-3935.1
			225.2	1202.01	25.0604	-3927.39
			225.4	1202.65	25.0776	-3920.11
			225.6	1203.47	25.0803	-3919.18
			225.8	1203.6	25.0923	-3924.14
			226	1204.18	25.1115	-3926.39
			226.2	1205.1	25.1307	-3933.45
			226.4	1206.02	25.1465	-3938.51
			226.6	1206.78	25.1494	-3940.97
			226.8	1206.92	25.1441	-3942.41
			227	1206.67	25.1409	-3940.68
			227.2	1206.51	25.1407	-3942.12
			227.4	1206.5	25.1356	-3946.5
			227.6	1206.26	25.1239	-3946.59
			227.8	1205.7	25.1186	-3947.65
			228	1205.44	25.1205	-3944.83
			228.2	1205.53	25.1242	-3937.44
			228.4	1205.71	25.1208	-3930.8
			228.6	1205.55	25.1129	-3930.45
			228.8	1205.17	25.1128	-3927.78
			229	1205.16	25.1179	-3933.32
			229.2	1205.41	25.122	-3946.28
			229.4	1205.6	25.1327	-3953.12
			229.6	1206.12	25.1452	-3948.41
			229.8	1206.72	25.1556	-3934.02
			230	1207.22	25.1457	-3932.49
			230.2	1206.74	25.1349	-3928.13
			230.4	1206.23	25.1359	-3921.32
			230.6	1206.27	25.1388	-3915.76
			230.8	1206.41	25.1366	-3916.16
			231	1206.3	25.1339	-3925.32
			231.2	1206.18	25.1411	-3928.21
			231.4	1206.52	25.1571	-3930.3
			231.6	1207.29	25.1807	-3938.6
			231.8	1208.42	25.2021	-3951.91
			232	1209.45	25.2149	-3951.99
			232.2	1210.06	25.2097	-3955.21
			232.4	1209.82	25.1941	-3967.52
			232.6	1209.06	25.1944	-3967.33
			232.8	1209.08	25.2069	-3959.32
			233	1209.68	25.2242	-3961.79
			233.2	1210.51	25.2382	-3963.25
			233.4	1211.18	25.2488	-3962.71
			233.6	1211.69	25.2518	-3963.95
			233.8	1211.83	25.2475	-3968.91
			234	1211.63	25.2407	-3977.76
			234.2	1211.3	25.2353	-3984.79
			234.4	1211.04	25.2374	-3983.89
			234.6	1211.14	25.2423	-3986.75
			234.8	1211.38	25.2428	-3992.12
			235	1211.4	25.2424	-3995.99
			235.2	1211.38	25.2397	-3998.26
			235.4	1211.26	25.2406	-3997.28
			235.6	1211.3	25.2509	-3996.07
			235.8	1211.79	25.2673	-3997.8
			236	1212.58	25.2713	-3999.11
			236.2	1212.77	25.2852	-3994.65
			236.4	1213.43	25.2883	-3994.69
			236.6	1213.59	25.268	-3996.59
			236.8	1212.61	25.2538	-3991
			237	1211.93	25.2637	-3982.14
			237.2	1212.4	25.2787	-3971.45
			237.4	1213.12	25.2937	-3961.26
			237.6	1213.85	25.2928	-3955.8
			237.8	1213.8	25.2847	-3958.49
			238	1213.41	25.2769	-3962.53
			238.2	1213.04	25.2779	-3961.5
			238.4	1213.09	25.2862	-3959.28
			238.6	1213.48	25.2924	-3956.08
			238.8	1213.78	25.3011	-3955.14
			239	1214.2	25.3135	-3954.6
			239.2	1214.8	25.3241	-3951.35
			239.4	1215.3	25.3324	-3950
			239.6	1215.7	25.3332	-3949.03
			239.8	1215.74	25.3214	-3949.15
			240	1215.17	25.3183	-3952.3
			240.2	1215.03	25.3345	-3953.38
			240.4	1215.8	25.3568	-3956.45
			240.6	1216.87	25.3665	-3958.28
			240.8	1217.34	25.3788	-3957.88
			241	1217.93	25.3709	-3958.72
			241.2	1217.55	25.3549	-3959.45
			241.4	1216.78	25.342	-3959.22
			241.6	1216.16	25.3336	-3960.88
			241.8	1215.76	25.3253	-3962.41
			242	1215.36	25.3206	-3962.11
			242.2	1215.14	25.3213	-3964.58
			242.4	1215.17	25.327	-3969.89
			242.6	1215.44	25.3359	-3971.63
			242.8	1215.87	25.3478	-3971.74
			243	1216.44	25.3517	-3974.74
			243.2	1216.63	25.3555	-3977.22
			243.4	1216.81	25.3693	-3979.39
			243.6	1217.47	25.3765	-3993.67
			243.8	1217.82	25.38	-3991.11
			244	1217.98	25.3801	-3998.58
			244.2	1217.99	25.3818	-4000.03
			244.4	1218.07	25.3657	-4004.73
			244.6	1217.3	25.3508	-4007.36
			244.8	1216.59	25.3384	-4009.98
			245	1215.99	25.3378	-4010.72
			245.2	1215.96	25.3393	-4003.4
			245.4	1216.03	25.3501	-4000.37
			245.6	1216.55	25.3671	-4005.74
			245.8	1217.37	25.3818	-4011.42
			246	1218.07	25.4011	-4013.98
			246.2	1219	25.418	-4015.55
			246.4	1219.81	25.4253	-4013.59
			246.6	1220.16	25.42	-4015.03
			246.8	1219.91	25.4127	-4018.48
			247	1219.55	25.4131	-4015.29
			247.2	1219.58	25.4241	-4006.95
			247.4	1220.1	25.4337	-3999.81
			247.6	1220.56	25.4432	-3993.58
			247.8	1221.02	25.448	-3997.02
			248	1221.25	25.4451	-4007.34
			248.2	1221.11	25.4373	-4013.73
			248.4	1220.73	25.4394	-4013.71
			248.6	1220.84	25.4458	-4013.03
			248.8	1221.15	25.4547	-4012.93
			249	1221.57	25.4704	-4014.2
			249.2	1222.32	25.4908	-4017.6
			249.4	1223.3	25.4985	-4020.88
			249.6	1223.67	25.4959	-4021.95
			249.8	1223.55	25.4914	-4022.83
			250	1223.33	25.4582	-4030.4
			250.2	1221.74	25.4398	-4029.58
			250.4	1220.86	25.4466	-4026.04
			250.6	1221.18	25.456	-4019.99
			250.8	1221.63	25.4619	-4016.11
			251	1221.92	25.4642	-4019.3
			251.2	1222.03	25.4709	-4020.13
			251.4	1222.35	25.4892	-4019.09
			251.6	1223.23	25.5058	-4026.2
			251.8	1224.02	25.5217	-4029.05
			252	1224.79	25.5332	-4031.82
			252.2	1225.34	25.518	-4033.25
			252.4	1224.61	25.5018	-4033.59
			252.6	1223.83	25.484	-4032.44
			252.8	1222.98	25.4668	-4030.62
			253	1222.15	25.451	-4030.51
			253.2	1221.39	25.4462	-4026.09
			253.4	1221.16	25.4479	-4022.43
			253.6	1221.24	25.4561	-4015.96
			253.8	1221.64	25.4666	-4013.3
			254	1222.14	25.4839	-4017.82
			254.2	1222.97	25.5011	-4025.02
			254.4	1223.8	25.5186	-4031.41
			254.6	1224.64	25.5222	-4037.42
			254.8	1224.81	25.5246	-4041.69
			255	1224.92	25.5255	-4045.31
			255.2	1224.97	25.53	-4048.97
			255.4	1225.18	25.5448	-4050.36
			255.6	1225.89	25.5657	-4048.95
			255.8	1226.9	25.5813	-4039.27
			256	1227.64	25.5771	-4029.94
			256.2	1227.44	25.5616	-4022.73
			256.4	1226.7	25.5488	-4016.41
			256.6	1226.09	25.5398	-4013.43
			256.8	1225.66	25.5281	-4008.39
			257	1225.09	25.5163	-4003.53
			257.2	1224.53	25.5127	-4003.61
			257.4	1224.35	25.5311	-4008.4
			257.6	1225.24	25.5461	-4011.56
			257.8	1225.96	25.5503	-4010.67
			258	1226.16	25.5619	-4010.47
			258.2	1226.72	25.5765	-4011.92
			258.4	1227.41	25.5812	-4011.42
			258.6	1227.64	25.5764	-4012.83
			258.8	1227.41	25.572	-4016.37
			259	1227.2	25.5769	-4016.38
			259.2	1227.43	25.579	-4013.71
			259.4	1227.54	25.5795	-4010.86
			259.6	1227.56	25.5789	-4010.46
			259.8	1227.53	25.5764	-4011.59
			260	1227.41	25.5739	-4012.26
			260.2	1227.29	25.5874	-4012.36
			260.4	1227.94	25.6036	-4013.24
			260.6	1228.72	25.6178	-4014.38
			260.8	1229.4	25.6337	-4015.57
			261	1230.16	25.654	-4017.81
			261.2	1231.13	25.6721	-4018.84
			261.4	1232	25.678	-4016.19
			261.6	1232.29	25.6787	-4012.57
			261.8	1232.32	25.6844	-4010.86
			262	1232.6	25.6882	-4013.17
			262.2	1232.78	25.6963	-4020.66
			262.4	1233.16	25.7141	-4027.22
			262.6	1234.02	25.7273	-4026.85
			262.8	1234.65	25.7281	-4022.53
			263	1234.69	25.7309	-4019.35
			263.2	1234.83	25.7416	-4018.54
			263.4	1235.34	25.7397	-4019.43
			263.6	1235.25	25.7396	-4024.84
			263.8	1235.24	25.7346	-4026.61
			264	1235	25.7159	-4027.77
			264.2	1234.11	25.7058	-4030.22
			264.4	1233.62	25.6977	-4032.45
			264.6	1233.23	25.684	-4034.2
			264.8	1232.58	25.6807	-4034.18
			265	1232.42	25.6751	-4033.43
			265.2	1232.15	25.6644	-4035.58
			265.4	1231.64	25.6482	-4037.33
			265.6	1230.86	25.64	-4037.16
			265.8	1230.46	25.6464	-4036.55
			266	1230.77	25.654	-4030.28
			266.2	1231.14	25.6677	-4026.59
			266.4	1231.79	25.6827	-4030.34
			266.6	1232.51	25.6885	-4043.43
			266.8	1232.79	25.6895	-4054.11
			267	1232.84	25.6859	-4056.75
			267.2	1232.66	25.6688	-4053.85
			267.4	1231.84	25.6439	-4049.6
			267.6	1230.65	25.6466	-4048.19
			267.8	1230.78	25.6456	-4054.74
			268	1230.73	25.6426	-4064.68
			268.2	1230.59	25.6482	-4060.49
			268.4	1230.86	25.6484	-4061.38
			268.6	1230.87	25.6533	-4062.1
			268.8	1231.1	25.6581	-4068.73
			269	1231.33	25.6507	-4077
			269.2	1230.98	25.6493	-4077.45
			269.4	1230.91	25.6587	-4066.51
			269.6	1231.36	25.6638	-4052.11
			269.8	1231.61	25.6647	-4041.36
			270	1231.65	25.6648	-4040.97
			270.2	1231.65	25.6555	-4046.99
			270.4	1231.21	25.6612	-4055.79
			270.6	1231.48	25.6714	-4054.87
			270.8	1231.97	25.66	-4064.61
			271	1231.42	25.6525	-4073.02
			271.2	1231.06	25.6584	-4075.51
			271.4	1231.35	25.6669	-4077.8
			271.6	1231.75	25.6643	-4073.34
			271.8	1231.63	25.6725	-4073.26
			272	1232.02	25.6873	-4073.67
			272.2	1232.73	25.6994	-4071.32
			272.4	1233.32	25.7095	-4065.78
			272.6	1233.8	25.7153	-4062.5
			272.8	1234.08	25.7253	-4066.64
			273	1234.56	25.746	-4070.69
			273.2	1235.55	25.7612	-4071.92
			273.4	1236.28	25.7658	-4075.3
			273.6	1236.5	25.7751	-4077.09
			273.8	1236.94	25.7963	-4068.9
			274	1237.97	25.8114	-4063.97
			274.2	1238.69	25.8194	-4054.93
			274.4	1239.07	25.8106	-4051.06
			274.6	1238.65	25.7975	-4056.6
			274.8	1238.02	25.7916	-4064.07
			275	1237.74	25.7858	-4071.31
			275.2	1237.46	25.7886	-4080.79
			275.4	1237.6	25.7965	-4088.27
			275.6	1237.97	25.808	-4092.79
			275.8	1238.53	25.8266	-4093.61
			276	1239.42	25.8403	-4093.52
			276.2	1240.08	25.8381	-4095.83
			276.4	1239.97	25.8306	-4098.97
			276.6	1239.61	25.8344	-4098.98
			276.8	1239.79	25.84	-4097.32
			277	1240.06	25.8478	-4093.83
			277.2	1240.43	25.8574	-4088.61
			277.4	1240.89	25.8693	-4082.35
			277.6	1241.47	25.8819	-4075.88
			277.8	1242.07	25.8908	-4069.6
			278	1242.5	25.9005	-4064.93
			278.2	1242.96	25.9093	-4062.54
			278.4	1243.39	25.9188	-4059.02
			278.6	1243.84	25.9309	-4054.04
			278.8	1244.42	25.9435	-4050.42
			279	1245.03	25.9458	-4049.72
			279.2	1245.14	25.9434	-4051.01
			279.4	1245.02	25.9425	-4055.14
			279.6	1244.98	25.9435	-4059.22
			279.8	1245.03	25.9471	-4062.87
			280	1245.2	25.9494	-4067.97
			280.2	1245.31	25.9505	-4075.14
			280.4	1245.36	25.945	-4084.16
			280.6	1245.1	25.9325	-4091.36
			280.8	1244.5	25.9282	-4091.44
			281	1244.3	25.9401	-4088.57
			281.2	1244.87	25.9289	-4090.13
			281.4	1244.33	25.915	-4089.44
			281.6	1243.66	25.9175	-4087.01
			281.8	1243.78	25.9377	-4088.59
			282	1244.75	25.9543	-4088.19
			282.2	1245.55	25.9617	-4091.57
			282.4	1245.9	25.9621	-4093.1
			282.6	1245.92	25.9671	-4093.03
			282.8	1246.16	25.9598	-4093.19
			283	1245.81	25.9335	-4092.93
			283.2	1244.55	25.8933	-4090.7
			283.4	1242.62	25.8863	-4093.98
			283.6	1242.28	25.8934	-4097.85
			283.8	1242.62	25.9001	-4098.63
			284	1242.95	25.9108	-4092.11
			284.2	1243.46	25.9196	-4086.19
			284.4	1243.88	25.9296	-4089.25
			284.6	1244.36	25.9319	-4101.07
			284.8	1244.47	25.9425	-4104.56
			285	1244.98	25.958	-4112.65
			285.2	1245.73	25.9754	-4113.01
			285.4	1246.56	25.9873	-4110.83
			285.6	1247.13	25.9862	-4111.88
			285.8	1247.08	25.996	-4112.77
			286	1247.55	26.0174	-4112.43
			286.2	1248.57	26.0364	-4115.92
			286.4	1249.48	26.0461	-4123.78
			286.6	1249.95	26.0464	-4130.09
			286.8	1249.97	26.0343	-4130.38
			287	1249.38	26.0089	-4128.68
			287.2	1248.17	25.9965	-4122.99
			287.4	1247.57	26.002	-4121.26
			287.6	1247.84	26.0195	-4114.66
			287.8	1248.68	26.0337	-4113.5
			288	1249.36	26.052	-4124.77
			288.2	1250.23	26.0641	-4126.09
			288.4	1250.82	26.0626	-4125.51
			288.6	1250.74	26.052	-4125.61
			288.8	1250.23	26.0439	-4126.19
			289	1249.85	26.0445	-4125.69
			289.2	1249.88	26.0438	-4126.07
			289.4	1249.84	26.0405	-4115.8
			289.6	1249.68	26.0354	-4111.89
			289.8	1249.44	26.0273	-4114.88
			290	1249.05	26.0162	-4124.09
			290.2	1248.52	26.0157	-4133.07
			290.4	1248.49	26.0299	-4134.43
			290.6	1249.17	26.0529	-4132.42
			290.8	1250.28	26.0743	-4132.85
			291	1251.31	26.0905	-4140.6
			291.2	1252.08	26.1015	-4148.56
			291.4	1252.61	26.1126	-4154.75
			291.6	1253.14	26.1171	-4152.23
			291.8	1253.36	26.1092	-4154.3
			292	1252.98	26.0996	-4156.59
			292.2	1252.52	26.101	-4157.28
			292.4	1252.59	26.1078	-4154.62
			292.6	1252.91	26.1118	-4145.97
			292.8	1253.11	26.1231	-4140.59
			293	1253.65	26.1375	-4136.7
			293.2	1254.34	26.1481	-4133.81
			293.4	1254.85	26.1481	-4134.93
			293.6	1254.85	26.1415	-4144.8
			293.8	1254.53	26.1397	-4148.17
			294	1254.44	26.143	-4151.62
			294.2	1254.6	26.1472	-4155.62
			294.4	1254.8	26.1563	-4158.83
			294.6	1255.24	26.1669	-4163.46
			294.8	1255.75	26.1818	-4166.1
			295	1256.46	26.1993	-4162.9
			295.2	1257.31	26.2125	-4159.49
			295.4	1257.94	26.2147	-4158.66
			295.6	1258.05	26.216	-4157.81
			295.8	1258.11	26.2181	-4154.55
			296	1258.2	26.2126	-4151.77
			296.2	1257.94	26.2068	-4151.61
			296.4	1257.66	26.196	-4154.06
			296.6	1257.15	26.1816	-4160.71
			296.8	1256.45	26.1786	-4158.5
			297	1256.31	26.1875	-4155.06
			297.2	1256.74	26.1925	-4157.67
			297.4	1256.98	26.187	-4162.02
			297.6	1256.72	26.1801	-4161.1
			297.8	1256.38	26.1749	-4155.52
			298	1256.13	26.1769	-4148.72
			298.2	1256.23	26.1781	-4140.58
			298.4	1256.29	26.1777	-4135.45
			298.6	1256.27	26.1733	-4138.42
			298.8	1256.06	26.176	-4139.44
			299	1256.19	26.1852	-4135.81
			299.2	1256.63	26.2014	-4130.97
			299.4	1257.4	26.2165	-4128.92
			299.6	1258.13	26.2258	-4125.8
			299.8	1258.58	26.2282	-4119.67
			300	1258.69	26.2303	-4124.96
			300.2	1258.79	26.2334	-4127.78
			300.4	1258.94	26.2272	-4131.11
			300.6	1258.64	26.2099	-4144.67
			300.8	1257.81	26.1943	-4149.3
			301	1257.06	26.1925	-4147.84
			301.2	1256.98	26.194	-4149.77
			301.4	1257.05	26.1933	-4155.28
			301.6	1257.02	26.1995	-4148.51
			301.8	1257.31	26.2082	-4146.83
			302	1257.73	26.2092	-4150.84
			302.2	1257.78	26.2057	-4152.24
			302.4	1257.61	26.2165	-4150.84
			302.6	1258.13	26.2328	-4147.8
			302.8	1258.91	26.2526	-4146.68
			303	1259.86	26.2694	-4144.7
			303.2	1260.67	26.2769	-4141.21
			303.4	1261.03	26.2762	-4144.38
			303.6	1260.99	26.2748	-4147.09
			303.8	1260.93	26.2765	-4138.46
			304	1261.01	26.283	-4130.49
			304.2	1261.32	26.2846	-4124.06
			304.4	1261.4	26.2816	-4123.46
			304.6	1261.26	26.2912	-4131.59
			304.8	1261.72	26.2986	-4143.93
			305	1262.07	26.2864	-4147.27
			305.2	1261.48	26.2759	-4148.04
			305.4	1260.98	26.2798	-4145.57
			305.6	1261.17	26.2863	-4145.86
			305.8	1261.48	26.2861	-4149.17
			306	1261.47	26.2786	-4150.67
			306.2	1261.11	26.2783	-4146.71
			306.4	1261.1	26.2872	-4139.84
			306.6	1261.52	26.3005	-4134.05
			306.8	1262.16	26.3177	-4129.65
			307	1262.99	26.32	-4132.2
			307.2	1263.1	26.314	-4138.47
			307.4	1262.81	26.3071	-4141.25
			307.6	1262.48	26.3022	-4141.43
			307.8	1262.24	26.2894	-4147.8
			308	1261.63	26.2798	-4150.82
			308.2	1261.17	26.2761	-4152.66
			308.4	1260.99	26.2778	-4148.07
			308.6	1261.07	26.2852	-4148.82
			308.8	1261.43	26.302	-4150.02
			309	1262.23	26.3255	-4153.77
			309.2	1263.36	26.3372	-4157.19
			309.4	1263.92	26.3348	-4164.92
			309.6	1263.81	26.3324	-4170.37
			309.8	1263.69	26.343	-4171.21
			310	1264.2	26.3642	-4169.49
			310.2	1265.22	26.3855	-4168.03
			310.4	1266.24	26.4001	-4168.99
			310.6	1266.94	26.4127	-4170.43
			310.8	1267.55	26.4226	-4165.88
			311	1268.02	26.4317	-4160.64
			311.2	1268.46	26.4381	-4163.2
			311.4	1268.76	26.4394	-4173.57
			311.6	1268.83	26.4436	-4175.76
			311.8	1269.03	26.4486	-4170.07
			312	1269.27	26.4569	-4160.89
			312.2	1269.67	26.4658	-4158.46
			312.4	1270.1	26.4648	-4160.56
			312.6	1270.05	26.4536	-4165.72
			312.8	1269.51	26.432	-4168.31
			313	1268.47	26.4063	-4165.68
			313.2	1267.24	26.3908	-4165.08
			313.4	1266.49	26.3781	-4162.94
			313.6	1265.88	26.3654	-4161.38
			313.8	1265.28	26.3624	-4161.51
			314	1265.13	26.3692	-4165.7
			314.2	1265.46	26.371	-4172.4
			314.4	1265.55	26.3591	-4175.9
			314.6	1264.97	26.3491	-4176.4
			314.8	1264.49	26.3518	-4176.7
			315	1264.62	26.3659	-4176.48
			315.2	1265.3	26.3823	-4176.69
			315.4	1266.09	26.3946	-4175.39
			315.6	1266.68	26.414	-4173.32
			315.8	1267.61	26.4364	-4172.11
			316	1268.68	26.4575	-4170.3
			316.2	1269.7	26.4716	-4166.08
			316.4	1270.37	26.4791	-4162.54
			316.6	1270.73	26.4849	-4165.87
			316.8	1271.01	26.4865	-4176.01
			317	1271.09	26.4845	-4178.14
			317.2	1270.99	26.4781	-4180.68
			317.4	1270.68	26.4756	-4181.45
			317.6	1270.56	26.4758	-4179.63
			317.8	1270.57	26.4815	-4178.62
			318	1270.85	26.4862	-4181.99
			318.2	1271.08	26.4879	-4188.44
			318.4	1271.16	26.4924	-4194.36
			318.6	1271.37	26.4933	-4197.52
			318.8	1271.42	26.4916	-4200.44
			319	1271.33	26.4996	-4199.1
			319.2	1271.71	26.5043	-4196.26
			319.4	1271.94	26.5022	-4194.61
			319.6	1271.84	26.4953	-4193.01
			319.8	1271.51	26.4915	-4190.35
			320	1271.33	26.4963	-4188.57
			320.2	1271.56	26.4975	-4186.88
			320.4	1271.62	26.4966	-4184.76
			320.6	1271.57	26.5018	-4184.88
			320.8	1271.82	26.508	-4183.51
			321	1272.12	26.522	-4176.59
			321.2	1272.79	26.5392	-4169.63
			321.4	1273.62	26.5574	-4164.31
			321.6	1274.49	26.5742	-4163.76
			321.8	1275.3	26.5724	-4168.42
			322	1275.21	26.5608	-4163.5
			322.2	1274.65	26.5635	-4160.95
			322.4	1274.78	26.5654	-4167.55
			322.6	1274.88	26.5696	-4170.42
			322.8	1275.07	26.5675	-4167.5
			323	1274.97	26.5625	-4166.08
			323.2	1274.73	26.5575	-4171.1
			323.4	1274.49	26.5572	-4178.51
			323.6	1274.48	26.5666	-4181.63
			323.8	1274.93	26.5787	-4182.59
			324	1275.51	26.5766	-4186.25
			324.2	1275.41	26.565	-4186.59
			324.4	1274.86	26.5662	-4185.69
			324.6	1274.91	26.5727	-4186.72
			324.8	1275.22	26.5899	-4190.68
			325	1276.05	26.6062	-4196.36
			325.2	1276.83	26.6172	-4203.21
			325.4	1277.36	26.6103	-4208.96
			325.6	1277.03	26.6051	-4211.33
			325.8	1276.78	26.6045	-4211.24
			326	1276.75	26.6018	-4208.85
			326.2	1276.62	26.59	-4204.6
			326.4	1276.05	26.5763	-4202.74
			326.6	1275.39	26.56	-4202.98
			326.8	1274.61	26.558	-4198.97
			327	1274.52	26.5728	-4195.06
			327.2	1275.23	26.597	-4195.05
			327.4	1276.39	26.6187	-4196.26
			327.6	1277.43	26.631	-4194.36
			327.8	1278.02	26.6285	-4190.15
			328	1277.9	26.62	-4189.52
			328.2	1277.5	26.6196	-4189.7
			328.4	1277.47	26.615	-4190.32
			328.6	1277.26	26.6091	-4191.08
			328.8	1276.97	26.603	-4191.15
			329	1276.68	26.5955	-4193.12
			329.2	1276.32	26.6053	-4191.54
			329.4	1276.79	26.6261	-4186.01
			329.6	1277.79	26.6449	-4181.5
			329.8	1278.69	26.6562	-4177.91
			330	1279.23	26.66	-4179.33
			330.2	1279.41	26.6603	-4181.91
			330.4	1279.43	26.6668	-4182.21
			330.6	1279.74	26.6746	-4183.76
			330.8	1280.11	26.6804	-4187.45
			331	1280.39	26.689	-4188.35
			331.2	1280.81	26.6995	-4185.98
			331.4	1281.31	26.7072	-4185.89
			331.6	1281.68	26.7122	-4190.16
			331.8	1281.92	26.7195	-4196.07
			332	1282.27	26.7216	-4201.3
			332.2	1282.37	26.7156	-4203.82
			332.4	1282.08	26.7013	-4203.32
			332.6	1281.4	26.6706	-4205.98
			332.8	1279.92	26.6395	-4210.81
			333	1278.43	26.6093	-4207.48
			333.2	1276.98	26.6	-4204.72
			333.4	1276.54	26.6119	-4199.14
			333.6	1277.1	26.607	-4196.91
			333.8	1276.87	26.613	-4193.85
			334	1277.16	26.6204	-4192.66
			334.2	1277.52	26.6311	-4194.4
			334.4	1278.03	26.6443	-4195.36
			334.6	1278.66	26.6561	-4194.65
			334.8	1279.22	26.6544	-4198.11
			335	1279.14	26.6371	-4200.62
			335.2	1278.31	26.6299	-4199
			335.4	1277.97	26.6374	-4191.87
			335.6	1278.33	26.6506	-4189.81
			335.8	1278.96	26.6586	-4193.02
			336	1279.35	26.6711	-4197.8
			336.2	1279.95	26.6863	-4204.52
			336.4	1280.67	26.7052	-4209.34
			336.6	1281.58	26.7247	-4210.51
			336.8	1282.52	26.7235	-4211.67
			337	1282.46	26.7116	-4217.61
			337.2	1281.89	26.6961	-4220.16
			337.4	1281.14	26.6991	-4221.48
			337.6	1281.29	26.7124	-4217.37
			337.8	1281.93	26.7124	-4216.42
			338	1281.93	26.7153	-4217.47
			338.2	1282.07	26.7185	-4220.62
			338.4	1282.22	26.7253	-4220.85
			338.6	1282.55	26.7279	-4220.08
			338.8	1282.67	26.721	-4217.74
			339	1282.34	26.713	-4215.96
			339.2	1281.96	26.6959	-4213.69
			339.4	1281.14	26.6719	-4211.58
			339.6	1279.98	26.6452	-4212.11
			339.8	1278.7	26.6079	-4210.71
			340	1276.91	26.5848	-4214.11
			340.2	1275.81	26.5741	-4216.2
			340.4	1275.29	26.5801	-4214.55
			340.6	1275.58	26.5914	-4211.05
			340.8	1276.12	26.6079	-4207.98
			341	1276.91	26.6257	-4204.39
			341.2	1277.77	26.6397	-4204.41
			341.4	1278.44	26.6539	-4210.74
			341.6	1279.12	26.6648	-4219.61
			341.8	1279.64	26.6743	-4223.14
			342	1280.1	26.6872	-4222.03
			342.2	1280.72	26.6953	-4224.5
			342.4	1281.11	26.6973	-4230.38
			342.6	1281.2	26.711	-4230.65
			342.8	1281.86	26.7266	-4228.9
			343	1282.61	26.7354	-4233.02
			343.2	1283.03	26.7381	-4239.77
			343.4	1283.16	26.7459	-4242.64
			343.6	1283.53	26.7573	-4243.77
			343.8	1284.08	26.7618	-4250.41
			344	1284.3	26.7606	-4252.78
			344.2	1284.24	26.753	-4255.55
			344.4	1283.88	26.7484	-4252.7
			344.6	1283.66	26.7492	-4257.23
			344.8	1283.69	26.7646	-4257.45
			345	1284.43	26.785	-4257.27
			345.2	1285.41	26.8005	-4263.01
			345.4	1286.15	26.8153	-4266.85
			345.6	1286.87	26.8201	-4264.64
			345.8	1287.1	26.8103	-4264.02
			346	1286.63	26.8023	-4263.01
			346.2	1286.24	26.7996	-4260.46
			346.4	1286.11	26.7915	-4259.24
			346.6	1285.72	26.7748	-4259.25
			346.8	1284.92	26.77	-4256.41
			347	1284.69	26.7779	-4253.59
			347.2	1285.07	26.7626	-4257.44
			347.4	1284.34	26.7457	-4260.91
			347.6	1283.53	26.7395	-4255.69
			347.8	1283.23	26.7376	-4252.09
			348	1283.14	26.7378	-4247.89
			348.2	1283.15	26.741	-4246.7
			348.4	1283.3	26.7472	-4247.86
			348.6	1283.6	26.7505	-4250.13
			348.8	1283.76	26.754	-4249.57
			349	1283.92	26.7477	-4246.06
			349.2	1283.62	26.7351	-4244.12
			349.4	1283.02	26.7317	-4237.99
			349.6	1282.86	26.7333	-4232.26
			349.8	1282.93	26.7394	-4227.98
			350	1283.22	26.7452	-4223.63
			350.2	1283.5	26.7391	-4224.16
			350.4	1283.21	26.7258	-4226.53
			350.6	1282.57	26.7255	-4230.16
			350.8	1282.56	26.7263	-4234.99
			351	1282.6	26.7094	-4240.08
			351.2	1281.78	26.696	-4247.23
			351.4	1281.14	26.6861	-4244.66
			351.6	1280.67	26.6811	-4237.2
			351.8	1280.42	26.6843	-4238.12
			352	1280.58	26.6933	-4239.68
			352.2	1281.01	26.6994	-4244.44
			352.4	1281.3	26.7105	-4248.77
			352.6	1281.84	26.7295	-4251.28
			352.8	1282.75	26.744	-4255.79
			353	1283.44	26.7512	-4257.82
			353.2	1283.79	26.7542	-4257.28
			353.4	1283.93	26.7574	-4256.43
			353.6	1284.09	26.7732	-4256.42
			353.8	1284.85	26.7956	-4255.08
			354	1285.92	26.8102	-4255.18
			354.2	1286.62	26.8168	-4259.15
			354.4	1286.94	26.8255	-4263.71
			354.6	1287.35	26.8389	-4264.99
			354.8	1288	26.8523	-4264.25
			355	1288.64	26.8579	-4264.14
			355.2	1288.91	26.8644	-4262.01
			355.4	1289.22	26.8792	-4262.09
			355.6	1289.93	26.8955	-4265.63
			355.8	1290.71	26.9074	-4270.35
			356	1291.29	26.9122	-4274.27
			356.2	1291.52	26.9157	-4276.52
			356.4	1291.68	26.9182	-4274.66
			356.6	1291.81	26.9192	-4272.62
			356.8	1291.85	26.9176	-4273.05
			357	1291.78	26.9137	-4277.53
			357.2	1291.59	26.914	-4276.48
			357.4	1291.6	26.9179	-4273.06
			357.6	1291.79	26.9283	-4272.31
			357.8	1292.29	26.9361	-4273.02
			358	1292.66	26.9421	-4275.41
			358.2	1292.95	26.9493	-4277.8
			358.4	1293.3	26.9536	-4275.76
			358.6	1293.51	26.9604	-4274.22
			358.8	1293.83	26.9555	-4276.1
			359	1293.6	26.9306	-4276.81
			359.2	1292.4	26.9153	-4274.64
			359.4	1291.66	26.918	-4268.64
			359.6	1291.79	26.9322	-4266.52
			359.8	1292.47	26.9508	-4263.09
			360	1293.37	26.9661	-4255.35
			360.2	1294.1	26.9713	-4254.2
			360.4	1294.35	26.9737	-4252.77
			360.6	1294.47	26.9808	-4247.42
			360.8	1294.81	26.9857	-4242.42
			361	1295.05	26.9884	-4242.64
			361.2	1295.17	26.9854	-4247.58
			361.4	1295.03	26.9859	-4252.22
			361.6	1295.05	26.9904	-4251.2
			361.8	1295.27	26.9995	-4245.97
			362	1295.7	26.9997	-4244.4
			362.2	1295.71	26.99	-4247.9
			362.4	1295.25	26.9789	-4255.04
			362.6	1294.72	26.9814	-4251.16
			362.8	1294.84	26.9875	-4254
			363	1295.13	26.9856	-4265.41
			363.2	1295.04	26.9857	-4267.62
			363.4	1295.04	26.9784	-4266.36
			363.6	1294.69	26.9631	-4268.15
			363.8	1293.96	26.9457	-4266.63
			364	1293.12	26.9349	-4263.97
			364.2	1292.61	26.9329	-4263.63
			364.4	1292.51	26.936	-4265.01
			364.6	1292.66	26.9412	-4266.88
			364.8	1292.91	26.9463	-4268.31
			365	1293.15	26.9558	-4269.08
			365.2	1293.61	26.9659	-4269.73
			365.4	1294.1	26.9784	-4270.47
			365.6	1294.7	26.9898	-4268.32
			365.8	1295.24	26.9946	-4269.11
			366	1295.47	26.9879	-4280.8
			366.2	1295.15	26.9749	-4288.4
			366.4	1294.53	26.9636	-4289.04
			366.6	1293.98	26.9689	-4285.11
			366.8	1294.24	26.988	-4277.4
			367	1295.15	27.011	-4271.82
			367.2	1296.26	27.0335	-4271.81
			367.4	1297.34	27.0455	-4277.5
			367.6	1297.91	27.0356	-4282.55
			367.8	1297.44	27.0191	-4285.33
			368	1296.65	27.0224	-4283.81
			368.2	1296.8	27.0374	-4281.34
			368.4	1297.52	27.0451	-4283.98
			368.6	1297.89	27.0388	-4290.32
			368.8	1297.59	27.0419	-4294.67
			369	1297.74	27.0575	-4297.13
			369.2	1298.49	27.072	-4296.9
			369.4	1299.19	27.0812	-4295.67
			369.6	1299.63	27.0851	-4293.05
			369.8	1299.81	27.0814	-4290.67
			370	1299.64	27.0789	-4291.44
			370.2	1299.52	27.0798	-4292.07
			370.4	1299.56	27.089	-4295.38
			370.6	1300	27.1052	-4299.85
			370.8	1300.78	27.1162	-4302.14
			371	1301.3	27.1199	-4300.38
			371.2	1301.48	27.1179	-4297.28
			371.4	1301.39	27.1136	-4299.74
			371.6	1301.18	27.1141	-4303.48
			371.8	1301.2	27.1156	-4303.12
			372	1301.28	27.1233	-4301.19
			372.2	1301.65	27.1349	-4298.69
			372.4	1302.2	27.1538	-4295.51
			372.6	1303.11	27.168	-4294.4
			372.8	1303.79	27.1759	-4293.93
			373	1304.17	27.1753	-4289.74
			373.2	1304.14	27.1761	-4282.14
			373.4	1304.18	27.1778	-4275.93
			373.6	1304.26	27.1741	-4271.76
			373.8	1304.09	27.1644	-4268.6
			374	1303.62	27.159	-4269.79
			374.2	1303.36	27.1595	-4275.6
			374.4	1303.38	27.1609	-4281.54
			374.6	1303.45	27.1641	-4284.38
			374.8	1303.61	27.1683	-4284.05
			375	1303.81	27.1742	-4280.49
			375.2	1304.09	27.1818	-4277.06
			375.4	1304.45	27.1955	-4274.8
			375.6	1305.11	27.2034	-4273.71
			375.8	1305.49	27.2088	-4271.18
			376	1305.75	27.1966	-4267.98
			376.2	1305.16	27.1776	-4266.8
			376.4	1304.26	27.161	-4271.93
			376.6	1303.46	27.1429	-4282.1
			376.8	1302.59	27.1273	-4290.42
			377	1301.84	27.1213	-4295.11
			377.2	1301.55	27.1192	-4293.49
			377.4	1301.45	27.1198	-4290.64
			377.6	1301.48	27.1213	-4289.03
			377.8	1301.55	27.1221	-4287.93
			378	1301.59	27.125	-4287.33
			378.2	1301.73	27.1288	-4288.03
			378.4	1301.91	27.1333	-4289.79
			378.6	1302.13	27.1334	-4294.41
			378.8	1302.13	27.1207	-4300.57
			379	1301.52	27.1014	-4304.51
			379.2	1300.6	27.1094	-4302.7
			379.4	1300.98	27.1237	-4300.5
			379.6	1301.66	27.1346	-4302.81
			379.8	1302.19	27.1414	-4307.08
			380	1302.52	27.1469	-4305.6
			380.2	1302.78	27.1554	-4300.55
			380.4	1303.19	27.1571	-4301.37
			380.6	1303.27	27.1662	-4300.79
			380.8	1303.7	27.167	-4297.33
			381	1303.74	27.163	-4292.95
			381.2	1303.55	27.1594	-4290.14
			381.4	1303.38	27.1646	-4291.49
			381.6	1303.63	27.1676	-4292.38
			381.8	1303.77	27.1739	-4291.81
			382	1304.08	27.1765	-4294.73
			382.2	1304.2	27.1833	-4297.61
			382.4	1304.53	27.1921	-4299.19
			382.6	1304.95	27.1896	-4303.17
			382.8	1304.83	27.1909	-4304.78
			383	1304.89	27.1901	-4306.11
			383.2	1304.85	27.1925	-4308.12
			383.4	1304.97	27.1899	-4310.57
			383.6	1304.85	27.1858	-4312.47
			383.8	1304.65	27.1817	-4312.15
			384	1304.45	27.1758	-4309.36
			384.2	1304.16	27.1685	-4306.01
			384.4	1303.82	27.1653	-4302.79
			384.6	1303.66	27.1582	-4298.45
			384.8	1303.32	27.1621	-4292.99
			385	1303.51	27.1709	-4287.2
			385.2	1303.93	27.1858	-4279.37
			385.4	1304.64	27.2071	-4275.51
			385.6	1305.67	27.2265	-4278.95
			385.8	1306.6	27.2404	-4286.91
			386	1307.27	27.2467	-4296.73
			386.2	1307.57	27.2431	-4302.35
			386.4	1307.4	27.2368	-4303.78
			386.6	1307.09	27.2316	-4306.06
			386.8	1306.85	27.2212	-4310.98
			387	1306.35	27.2152	-4313.47
			387.2	1306.06	27.2122	-4313.66
			387.4	1305.91	27.2088	-4313.2
			387.6	1305.75	27.2031	-4310.68
			387.8	1305.48	27.2039	-4306.88
			388	1305.52	27.2111	-4308.28
			388.2	1305.86	27.2131	-4319.39
			388.4	1305.96	27.2043	-4329.68
			388.6	1305.54	27.1948	-4335.08
			388.8	1305.08	27.2001	-4338.72
			389	1305.33	27.2073	-4341.66
			389.2	1305.68	27.2131	-4340.49
			389.4	1305.96	27.2167	-4335.63
			389.6	1306.13	27.2251	-4327.9
			389.8	1306.53	27.2417	-4320.21
			390	1307.33	27.2612	-4318.17
			390.2	1308.27	27.2796	-4321.51
			390.4	1309.15	27.299	-4324.92
			390.6	1310.08	27.3041	-4329.56
			390.8	1310.33	27.2953	-4332.42
			391	1309.9	27.2938	-4328.64
			391.2	1309.83	27.3053	-4324.2
			391.4	1310.38	27.3232	-4320.58
			391.6	1311.24	27.339	-4318.14
			391.8	1312	27.3518	-4316.75
			392	1312.61	27.3608	-4317.31
			392.2	1313.05	27.3625	-4318.96
			392.4	1313.13	27.3625	-4316.84
			392.6	1313.13	27.363	-4313
			392.8	1313.15	27.3593	-4312.09
			393	1312.97	27.3459	-4316.11
			393.2	1312.33	27.3389	-4321.7
			393.4	1311.99	27.3465	-4325.89
			393.6	1312.36	27.3542	-4329.97
			393.8	1312.73	27.3615	-4330.88
			394	1313.08	27.3652	-4332.24
			394.2	1313.26	27.3577	-4335.33
			394.4	1312.9	27.344	-4332.02
			394.6	1312.24	27.3404	-4329.61
			394.8	1312.06	27.3531	-4327.75
			395	1312.68	27.3696	-4326.76
			395.2	1313.46	27.3808	-4326.44
			395.4	1314	27.3863	-4322.84
			395.6	1314.27	27.3934	-4318.8
			395.8	1314.61	27.4002	-4316.72
			396	1314.94	27.4134	-4317.12
			396.2	1315.57	27.4245	-4318.61
			396.4	1316.1	27.4325	-4319.79
			396.6	1316.49	27.4358	-4320.07
			396.8	1316.64	27.44	-4321.23
			397	1316.85	27.4389	-4322.27
			397.2	1316.79	27.4355	-4321.07
			397.4	1316.63	27.4358	-4320.41
			397.6	1316.65	27.4441	-4321.06
			397.8	1317.04	27.4494	-4320.76
			398	1317.3	27.4538	-4319.23
			398.2	1317.51	27.4579	-4317.79
			398.4	1317.7	27.4625	-4315.03
			398.6	1317.93		-4312.23
			0				24.8	24.7
			0.2				24.9	24.7
			0.401				24.8	24.7
			0.6				25.7	25.3
			0.799				26.5	25.9
			0.999				27.1	26.3
[truncated: 1,947 more rows]

## Sheet: Supp. Fig. 9
	Temperature (°C)	Act (Dev1)	NTC1 (Dev1)	NTC2 (Dev1)	Lit Act (Dev1)	Lit NTC							Temperature (°C)	Act (Dev2)	NTC1 (Dev2)	NTC2 (Dev2)	Lit Act (Dev2)	NTC (lit TCR)							Temperature (°C)	Act (Dev3)	NTC1 (Dev3)	NTC2 (Dev3)	Lit Act (Dev3)	NTC (lit TCR)						Temperature (°C)	Act (Dev4)	NTC1 (Dev4)	NTC2 (Dev4)	Lit Act (Dev4)	NTC (lit TCR)							Temperature (°C)	Act (Dev5)
1_IR temps	23.1	174.938		11032.7								1_IR temps	23.1	182.304	11118.2									1_IR temps	22.7		10960.7								1_IR temps	22.7			11126.7								1_IR temps	22.3
1	23.1	174.91		11030.3								1	23.1	182.332	11113.4									1	22.7		10957.2								1	22.7			11124.6								1	22.3
1	23.1	174.945		11022				Act (Dev1)	Lit Act (Dev1)			1	23.1	182.334	11107.8					Act (Dev2)	Lit Act (Dev2)			1	22.7		10958.7				Act (Dev3)	Lit Act (Dev3)			1	22.7			11127.3				Act (Dev4)	Lit Act (Dev4)			1	22.3
2	23	174.901		11000.2			Line					2	23	182.358	11075.9				Line					2	23.1		10708.2			Line					2	23.1			10878.5			Line					2	23.2
2	22.9	174.918		11002.3			Best-fit values					2	22.9	182.334	11080.9				Best-fit values					2	23.1		10701			Best-fit values					2	23.1			10868.6			Best-fit values					2	23.1
2	22.9	174.885		11003.4			YIntercept	158.8	159.8			2	22.9	182.355	11080.2				YIntercept	165.5	166.5			2	23.1		10712.6			YIntercept	157.2	156.7			2	23.1			10881.9			YIntercept	184.2	184.5			2	23.2
3	24.2	175.861		10424			Slope	0.7004	0.6875			3	24.2	183.254	10469.2				Slope	0.7301	0.7165			3	23.3		10547.5			Slope	0.646	0.6721			3	23.3			10715.1			Slope	0.7952	0.7915			3	26.2
3	24.1	175.856		10436.3			95% CI (asymptotic)					3	24.1	183.235	10483.6				95% CI (asymptotic)					3	23.2		10549.3			95% CI (asymptotic)					3	23.2			10724.2			95% CI (asymptotic)					3	26.1
3	24	175.799		10441.5			YIntercept	158.5 to 159.2	159.8 to 159.8			3	24	183.223	10490.1				YIntercept	165.2 to 165.8	166.5 to 166.5			3	23.2		10551.5			YIntercept	157.1 to 157.4	156.7 to 156.7			3	23.2			10727.4			YIntercept	183.8 to 184.7	184.5 to 184.5			3	26
4	38.5	185.1		6198.55			Slope	0.6929 to 0.7078	0.6875 to 0.6875			4	38.5	193.059	6199.58				Slope	0.7230 to 0.7372	0.7165 to 0.7165			4	33.6		7232.03			Slope	0.6420 to 0.6499	0.6721 to 0.6721			4	33.6			7577.91			Slope	0.7855 to 0.8049	0.7915 to 0.7915			4	37
4	38.2	184.936		6258.01			Goodness of Fit					4	38.2	192.787	6265.91				Goodness of Fit					4	33.3		7159.5			Goodness of Fit					4	33.3			7492.66			Goodness of Fit					4	37.3
4	37.8	184.753		6322.51			Degrees of Freedom	37	60			4	37.8	192.596	6336.5				Degrees of Freedom	37	60			4	33.3		7156.48			Degrees of Freedom	37	60			4	33.3			7507.12			Degrees of Freedom	37	60			4	36.9
5	45.7	191.243		4519.3			R squared	0.999	1			5	45.7	199.384	4540.89				R squared	0.9991	1			5	45.2		5160.49			R squared	0.9997	1			5	43.2			5616.66			R squared	0.9987	1			5	45
5	45.8	191.359		4499.49			Adjusted R squared	0.999	1			5	45.8	199.509	4518.28				Adjusted R squared	0.9991	1			5	45.4		5138.98			Adjusted R squared	0.9997	1			5	43.4			5595.25			Adjusted R squared	0.9986	1			5	44.9
5	45.9	191.449		4478.47			Sum of Squares	5.701	5.4e-14			5	45.9	199.628	4495.56				Sum of Squares	5.2	4.915e-14			5	45.5		5121.4			Sum of Squares	1.702	5.183e-14			5	43.5			5577.99			Sum of Squares	7.916	4.955e-14			5	44.3
6	61.6	201.608		2756.3			Runs test					6	61.6	210.23	2769.19				Runs test					6	55		3872.8			Runs test					6	51			4356.83			Runs test					6	56.5
6	61.7	201.643		2752.34			Points above curve		30			6	61.7	210.251	2765.89				Points above curve		31			6	55.2		3857.98			Points above curve		31			6	51.2			4332.95			Points above curve		30			6	56.4
6	62	201.677		2743.8			Points below curve		32			6	62	210.32	2757.49				Points below curve		31			6	55.2		3848.55			Points below curve		31			6	51.2			4325.91			Points below curve		32			6	56.6
7	70.4	208.452		2051.19			Number of runs		8			7	70.4	217.359	2069.61				Number of runs		18			7	64.9		2802.78			Number of runs		29			7	60.9			3306.54			Number of runs		22			7	65.8
7	70.5	208.326		2063.46			P value (runs test)		<0.0001			7	70.5	217.185	2078.5				P value (runs test)		0.0002			7	65.4		2786.98			P value (runs test)		0.2605			7	61.4			3281.71			P value (runs test)		0.0073			7	66.5
7	70.1	208.227		2071.79			Deviation from Model		Significant			7	70.1	217.018	2092.76				Deviation from Model		Significant			7	64.4		2829.23			Deviation from Model		Not Significant			7	60.4			3346.05			Deviation from Model		Significant			7	65.4
8	67.6	206.102		2264.12								8	67.6	214.726	2291.03									8	63.5		2995.6								8	59.5			3537.24								8	58.8
8	67.8	206.091		2264.31			Number of points					8	67.8	214.692	2289.81				Number of points					8	63.6		3007.56			Number of points					8	59.6			3547.11			Number of points					8	58.6
8	68	206.085		2266.94			# of X values	39	140			8	68	214.711	2293.5				# of X values	39	140			8	63.7		3004.26			# of X values	78	140			8	59.7			3543.5			# of X values	117	179			8	58.6
9	57.8	199.404		3054.04			# Y values analyzed	39	62			9	57.8	207.835	3087.98				# Y values analyzed	39	62			9	54.6		3847.08			# Y values analyzed	39	62			9	50.6			4444.19			# Y values analyzed	39	62			9	54.6
9	57.5	199.256		3079.06								9	57.5	207.638	3111.38									9	54.7		3846.36								9	50.7			4434.25								9	54.4
9	57.4	199.211		3086.71				NTC1 (Dev1)	NTC2 (Dev1)	Lit NTC		9	57.4	207.574	3121.13					NTC1 (Dev2)	NTC2 (Dev2)	NTC (lit TCR)		9	55.1		3816.87				NTC1 (Dev3)	NTC2 (Dev3)	NTC (lit TCR)		9	51.1			4396.79				NTC1 (Dev4)	NTC2 (Dev4)	NTC (lit TCR)		9	53.2
10	44.2	190.329		4743.62			Steinhart-Hart Eq. (Resistance Calc)					10	44.2	198.099	4842.76				Steinhart-Hart Eq. (Resistance Calc)					10	42.3		5362.42			Steinhart-Hart Eq. (Resistance Calc)					10	40.3			6011.38			Steinhart-Hart Eq. (Resistance Calc)					10	41
10	44.2	190.23		4766.27			Best-fit values					10	44.2	197.991	4868.63				Best-fit values					10	42.3		5358.09			Best-fit values					10	40.3			6005.01			Best-fit values					10	41.3
10	44.3	190.329		4748.42			A	0.5798	0.5502	0.5738		10	44.3	198.179	4843.73				A	0.5505	0.586	0.5738		10	42.3		5357.34			A	0.5939	0.574	0.5738		10	40.3			5996.72			A	0.5974	0.6224	0.5738		10	41.3
11	31.7	181.506		7588.27			B	25.77	27.02	25.3		11	31.7	189.03	7708.35				B	27.07	25.52	25.3		11	33.5		7141.65			B	25.87	24.97	25.3		11	33.5			7698.44			B	23.08	22.77	25.3		11	30
11	31.5	181.414		7638.42			C	-562.4	-569.8	-521.9		11	31.5	188.858	7759.88				C	-570.2	-558.3	-521.9		11	33.5		7151.86			C	-614.3	-512.3	-521.9		11	33.5			7720.87			C	-453.2	-488.8	-521.9		11	30
11	31.3	181.248		7675.88			D	4489	4409	3888		11	31.3	188.783	7798.32				D	4396	4467	3888		11	33.3		7167.67			D	5477	3803	3888		11	33.3			7735.72			D	3173	3907	3888		11	29.8
12	29.7	179.019		8707.41			95% CI (profile likelihood)					12	29.7	186.564	8788.04				95% CI (profile likelihood)					12	28.5		8622.26			95% CI (profile likelihood)					12	28.5			9130.76			95% CI (profile likelihood)					12	27.6
12	29.7	178.965		8740.41			A	0.5616 to 0.5980	0.5118 to 0.5882	0.5625 to 0.5850		12	29.7	186.488	8824				A	0.5158 to 0.5849	0.5694 to 0.6026	0.5625 to 0.5850		12	28.3		8654.89			A	0.5664 to 0.6212	0.5468 to 0.6009	0.5625 to 0.5850		12	28.3			9155.72			A	0.5557 to 0.6384	0.5956 to 0.6491	0.5625 to 0.5850		12	27.5
12	29.6	178.898		8771.43			B	23.90 to 27.64	22.91 to 31.15	24.19 to 26.42		12	29.6	186.454	8855.44				B	23.35 to 30.81	23.81 to 27.23	24.19 to 26.42		12	28.3		8686.61			B	22.96 to 28.80	22.17 to 27.78	24.19 to 26.42		12	28.3			9183.6			B	18.80 to 27.41	20.00 to 25.55	24.19 to 26.42		12	27.3
13	22.6	174.795		11120.9			C	-623.1 to -501.7	-710.4 to -429.9	-556.7 to -487.2		13	22.6	182.261	11196.2				C	-697.4 to -443.5	-613.9 to -502.7	-556.7 to -487.2		13	26.3		9156.33			C	-712.4 to -516.5	-604.1 to -421.1	-556.7 to -487.2		13	26.3			9594.96			C	-594.5 to -313.0	-580.7 to -397.2	-556.7 to -487.2
13	22.7	174.775		11132.4			D	3864 to 5115	2896 to 5927	3549 to 4229		13	22.7	182.215	11204.9				D	3027 to 5770	3895 to 5041	3549 to 4229		13	26.2		9184.14			D	4433 to 6525	2861 to 4748	3549 to 4229		13	26.2			9622.82			D	1722 to 4632	2939 to 4877	3549 to 4229		probe temps	21.3	170.719
13	22.7	174.782		11129.9			Goodness of Fit					13	22.7	182.162	11203.8				Goodness of Fit					13	26.1		9208.55			Goodness of Fit					13	26.1			9639.7			Goodness of Fit						21.3	170.743
							Degrees of Freedom	35	35	58									Degrees of Freedom	35	35	58								Degrees of Freedom	35	35	58									Degrees of Freedom	35	35	58			21.3	170.736
probe temps	22.1		11059.5				R squared	0.9996	0.9987	0.9991		probe temps	22.1			11198.5			R squared	0.9989	0.9996	0.9991		probe temps	21.3	171.021		11016.5		R squared	0.999	0.9988	0.9991		probe temps	21.3		11066.1				R squared	0.997	0.9991	0.9991			22.3	171.378
	22		11058.5				Sum of Squares	158170	600309	500941			22			11198.4			Sum of Squares	500984	138016	500941			21.3	171.018		11012.8		Sum of Squares	311161	478173	500941			21.3		11063.5				Sum of Squares	1212901	256988	500941			22.3	171.394
	22		11054.3				Sy.x	67.22	131	92.94			22			11193.9			Sy.x	119.6	62.8	92.94			21.3	170.995		11011.4		Sy.x	94.29	116.9	92.94			21.3		11066.6				Sy.x	186.2	85.69	92.94			22.3	171.351
	22		11057.8										22			11187.9									21.9	171.312		10766.4								21.9		10816										25.1	173.463
	22		11060				Number of points						22			11190.3			Number of points						21.9	171.357		10753.5		Number of points						21.9		10811.3				Number of points						25.1	173.421
	21.9		11059.7				# of X values	78	39	140			21.9			11189.8			# of X values	39	78	140			21.9	171.36		10778.3		# of X values	39	78	140			21.9		10821.8				# of X values	78	39	179			25.1	173.356
	23.2		10631.2				# Y values analyzed	39	39	62			23.2			10749.6			# Y values analyzed	39	39	62			22.2	171.68		10535.8		# Y values analyzed	39	39	62			22.2		10588.9				# Y values analyzed	39	39	62			36.8	181.384
	23.2		10643.7										23.2			10761.8									22.3	171.686		10552.6								22.3		10599.4										37.1	181.464
	23.1		10650.4										23.1			10768.3									22.3	171.681		10552								22.3		10601.5										37.1	181.333
	35.4		6986.14										35.4			7083.28									35.2	180.269		6439.53								35.2		6489.35										46.6	187.491
	35.2		7048.82										35.2			7162.92									35.6	180.5		6374.07								35.6		6404.48										46.6	187.357
	34.9		7118.86										34.9			7244.93									35.6	180.465		6365.55								35.6		6414.15										46.4	187.128
	43.1		5370.75										43.1			5470.85									47.9	188.573		4146.47								47.9		4230.43										60.1	196.291
	43.1		5346.39										43.1			5444									48	188.669		4134.01								48		4218.16										60.2	196.226
	43.3		5319.51										43.3			5416.77									48.2	188.736		4119.08								48.2		4203.75										60.2	196.245
	55.9		3558.24										55.9			3649.64									59.4	195.868		2900.34								59.4		3011.83										71.3	203.452
	55.9		3553.22										55.9			3644.02									59.4	195.958		2896.35								59.4		2999.99										71.6	203.565
	55.9		3543.52										55.9			3630.69									59.4	195.976		2889.38								59.4		2998.82										71.3	203.238
	64.1		2729.48										64.1			2799.92									72.3	203.852		2046.42								72.3		2181.63										63.1	197.989
	64.4		2736.46										64.4			2814.34									72.4	204.004		2034.82								72.4		2164.29										63.1	197.861
	64		2753.06										64			2836.31									72	203.604		2065.41								72		2211.66										63.1	197.878
	61.4		2971.08										61.4			3073.31									69.2	201.836		2251.32								69.2		2412.32										57.8	194.328
	61.5		2971.25										61.5			3071.28									69.2	201.727		2264.2								69.2		2418.79										57.6	194.238
	61.6		2974.47										61.6			3075.51									69.2	201.771		2262.21								69.2		2415.95										57.6	194.261
	53.3		3815.56										53.3			3922.44									58.9	195.057		3102.34								58.9		3290.67										43.1	184.879
	53.3		3840.32										53.3			3950.58									58.8	195.088		3095.88								58.8		3281.99										43.2	185.06
	53.2		3853.4										53.2			3963.91									58.9	195.275		3070.73								58.9		3248.63										43.4	185.002
	41.9		5574.38										41.9			5717.83									45.7	186.555		4764.22								45.7		5065.66										31.5	177.053
	41.2		5598.45										41.2			5726.69									45.7	186.537		4763.25								45.7		5056.13										31.4	176.979
	41.4		5570.7										41.4			5681.71									45.7	186.568		4762.63								45.7		5044.45										31.2	176.9
	30.7		8041.8										30.7			8190.84									35.2	179.788		6795.08								35.2		7066.27										28.2	174.981
	30.6		8083.58										30.6			8232.22									35.2	179.762		6800.12								35.2		7081.99										28	174.878
	30.4		8116.37										30.4			8264.52									35.1	179.709		6822.15								35.1		7090.87										28.1	174.834
	27.4		9027.14										27.4			9145.25									29	175.695		8567.73								29		8849.63
	27.4		9055.15										27.4			9175.64									28.8	175.582		8598.24								28.8		8885.36									lit temps	19
	27.3		9081.99										27.3			9204.09									28.8	175.545		8641.07								28.8		8920										20
	21.6		11164.4										21.6			11297.2									26.4	174.335		9200.53								26.4		9444.12										21
	21.7		11170										21.7			11304.6									26.3	174.3		9235.58								26.3		9468.45										22
	21.7		11170.7										21.7			11303.5									26.2	174.264		9262.1								26.2		9489.97										23
																																																24
lit temps	19				172.852	12590						lit temps	19				180.131	12590						lit temps	19				169.475	12590					average of both (spatially large)	22	201.398											25
	20				173.54	12110							20				180.847	12110							20				170.147	12110						22	201.39											26
	21				174.227	11650							21				181.563	11650							21				170.819	11650						22	201.404											27
	22				174.915	11210							22				182.28	11210							22				171.491	11210						22.5	202.066											28
	23				175.602	10790							23				182.996	10790							23				172.163	10790						22.5	202.074											29
	24				176.29	10380							24				183.713	10380							24				172.835	10380						22.5	202.079											30
	25				176.977	10000							25				184.429	10000							25				173.507	10000						22.75	202.506											31
	26				177.665	9632							26				185.146	9632							26				174.179	9632						22.75	202.493											32
	27				178.352	9279							27				185.862	9279							27				174.852	9279						22.75	202.504											33
	28				179.04	8942							28				186.579	8942							28				175.524	8942						34.4	212.084											34
	29				179.727	8619							29				187.295	8619							29				176.196	8619						34.45	212.397											35
	30				180.415	8309							30				188.012	8309							30				176.868	8309						34.45	212.365											36
	31				181.102	8012							31				188.728	8012							31				177.54	8012						45.55	221.135											37
	32				181.79	7727							32				189.444	7727							32				178.212	7727						45.7	221.183											38
	33				182.477	7454							33				190.161	7454							33				178.884	7454						45.85	221.309											39
	34				183.165	7192							34				190.877	7192							34				179.556	7192						55.2	228.893											40
	35				183.852	6941							35				191.594	6941							35				180.228	6941						55.3	229.056											41
	36				184.54	6700							36				192.31	6700							36				180.901	6700						55.3	229.041											42
	37				185.227	6468							37				193.027	6468							37				181.573	6468						66.6	237.15											43
	38				185.915	6246							38				193.743	6246							38				182.245	6246						66.9	237.362											44
	39				186.602	6033							39				194.46	6033							39				182.917	6033						66.2	236.772											45
	40				187.29	5828							40				195.176	5828							40				183.589	5828						64.35	234.806											46
	41				187.977	5631							41				195.893	5631							41				184.261	5631						64.4	234.776											47
	42				188.665	5441							42				196.609	5441							42				184.933	5441						64.45	234.805											48
	43				189.352	5259							43				197.325	5259							43				185.605	5259						54.75	227.585											49
	44				190.04	5084							44				198.042	5084							44				186.277	5084						54.75	227.629											50
	45				190.727	4916							45				198.758	4916							45				186.95	4916						55	227.884											51
	46				191.415	4754							46				199.475	4754							46				187.622	4754						43	218.078											52
	47				192.102	4598							47				200.191	4598							47				188.294	4598						43	218.13											53
	48				192.79	4448							48				200.908	4448							48				188.966	4448						43	218.199											54
	49				193.477	4304							49				201.624	4304							49				189.638	4304						34.35	211.075											55
	50				194.165	4165							50				202.341	4165							50				190.31	4165						34.35	211.028											56
	51				194.852	4031							51				203.057	4031							51				190.982	4031						34.2	211.003											57
	52				195.54	3902							52				203.773	3902							52				191.654	3902						28.75	206.671											58
	53				196.227	3778							53				204.49	3778							53				192.326	3778						28.55	206.609											59
	54				196.915	3658							54				205.206	3658							54				192.999	3658						28.55	206.487											60
	55				197.602	3543							55				205.923	3543							55				193.671	3543						26.35	205.361											61
	56				198.29	3432							56				206.639	3432							56				194.343	3432						26.25	205.305											62
	57				198.977	3325							57				207.356	3325							57				195.015	3325						26.15	205.262											63
	58				199.665	3222							58				208.072	3222							58				195.687	3222																		64
	59				200.352	3123							59				208.789	3123							59				196.359	3123					lit temps	19				199.577	12590							65
	60				201.04	3027							60				209.505	3027							60				197.031	3027						20				200.369	12110							66
	61				201.727	2934							61				210.222	2934							61				197.703	2934						21				201.16	11650							67
	62				202.415	2845							62				210.938	2845							62				198.375	2845						22				201.952	11210							68
	63				203.102	2759							63				211.654	2759							63				199.048	2759						23				202.743	10790							69
	64				203.79	2676							64				212.371	2676							64				199.72	2676						24				203.535	10380							70
	65				204.477	2595							65				213.087	2595							65				200.392	2595						25				204.326	10000							71
	66				205.165	2518							66				213.804	2518							66				201.064	2518						26				205.118	9632							72
	67				205.852	2443							67				214.52	2443							67				201.736	2443						27				205.909	9279							73
	68				206.54	2371							68				215.237	2371							68				202.408	2371						28				206.701	8942							74
	69				207.227	2301							69				215.953	2301							69				203.08	2301						29				207.492	8619							75
	70				207.915	2233							70				216.67	2233							70				203.752	2233						30				208.284	8309							76
	71				208.602	2168							71				217.386	2168							71				204.424	2168						31				209.075	8012							77
	72				209.29	2105							72				218.103	2105							72				205.097	2105						32				209.867	7727							78
	73				209.977	2045							73				218.819	2045							73				205.769	2045						33				210.658	7454							79
	74				210.665	1986							74				219.535	1986							74				206.441	1986						34				211.45	7192							80
	75				211.352	1929							75				220.252	1929							75				207.113	1929						35				212.241	6941
	76				212.04	1874							76				220.968	1874							76				207.785	1874						36				213.033	6700
	77				212.727	1821							77				221.685	1821							77				208.457	1821						37				213.824	6468
	78				213.415	1770							78				222.401	1770							78				209.129	1770						38				214.616	6246
	79				214.102	1720							79				223.118	1720							79				209.801	1720						39				215.407	6033
	80				214.79	1672							80				223.834	1672							80				210.473	1672						40				216.199	5828
																																				41				216.99	5631
																																				42				217.782	5441
																																				43				218.573	5259
																																				44				219.365	5084
																																				45				220.156	4916
																																				46				220.948	4754
																																				47				221.739	4598
																																				48				222.531	4448
																																				49				223.322	4304
																																				50				224.114	4165
																																				51				224.905	4031
																																				52				225.696	3902
																																				53				226.488	3778
																																				54				227.279	3658
																																				55				228.071	3543
																																				56				228.862	3432
																																				57				229.654	3325
																																				58				230.445	3222
																																				59				231.237	3123
																																				60				232.028	3027
																																				61				232.82	2934
																																				62				233.611	2845
																																				63				234.403	2759
																																				64				235.194	2676
																																				65				235.986	2595
																																				66				236.777	2518
																																				67				237.569	2443
																																				68				238.36	2371
																																				69				239.152	2301
																																				70				239.943	2233
																																				71				240.735	2168
																																				72				241.526	2105
																																				73				242.318	2045
																																				74				243.109	1986
																																				75				243.901	1929
																																				76				244.692	1874
																																				77				245.484	1821
																																				78				246.275	1770
																																				79				247.067	1720
																																				80				247.858	1672
[truncated: 13 more columns]

## Sheet: Supp. Fig. 10
time (s)	actuator	NTC
0.2	0.000716	11318.6
0.4	0.002682	11318.5
0.6	0.020134	11318.6
0.8	0.02017	11318.6
1	0.020152	11318.6
1.2	0.020156	11318.4
1.4	0.020196	11318.7
1.6	0.020113	11318.7
1.8	0.020133	11318.6
2	0.020176	11318.6
2.2	0.020146	11318.6
2.4	0.020118	11318.5
2.6	0.020162	11318.3
2.8	0.02014	11318.7
3	0.020164	11318.6
3.2	0.020203	11318.6
3.4	0.020125	11318.5
3.6	0.020231	11318.7
3.8	0.020227	11318.7
4	0.020177	11318.6
4.2	0.020149	11318.9
4.4	0.020177	11318.7
4.6	0.020157	11318.7
4.8	0.02019	11318.7
5	0.020129	11318.9
5.2	0.020141	11318.8
5.4	0.020192	11318.7
5.6	0.020116	11318.9
5.8	0.020172	11318.8
6	0.020178	11318.7
6.2	0.020154	11318.6
6.4	0.020158	11318.9
6.6	0.02018	11318.8
6.8	0.020176	11318.7
7	0.020204	11319
7.2	0.020171	11318.9
7.4	0.020172	11318.9
7.6	0.020182	11318.8
7.8	0.020202	11319.1
8	0.020163	11318.9
8.2	0.020204	11318.8
8.4	0.020136	11319.1
8.6	0.020111	11319
8.8	0.020195	11319
9	0.020123	11318.9
9.2	0.020134	11319.1
9.4	0.02018	11319
9.6	0.020166	11318.9
9.8	0.020175	11319.1
10	0.020139	11319.1
10.2	0.020168	11319
10.4	0.020118	11318.9
10.6	0.020112	11319.2
10.8	0.020089	11319.2
11	0.020174	11319
11.2	0.020149	11319.2
11.4	0.020133	11319.2
11.6	0.020169	11319.2
11.8	0.020158	11319
12	0.020141	11319.2
12.2	0.02009	11319.1
12.4	0.020138	11319
12.6	0.020156	11319.2
12.8	0.020229	11319.2
13	0.020129	11319.3
13.2	0.020137	11319.1
13.4	0.020203	11319.4
13.6	0.020133	11319.2
13.8	0.020128	11319.1
14	0.02012	11319.2
14.2	0.020126	11319.3
14.4	0.020149	11319.3
14.6	0.020093	11319
14.8	0.02015	11319.4
15	0.020189	11319.2
15.2	0.020122	11319.1
15.4	0.020167	11319.2
15.6	0.020109	11319.4
15.8	0.020195	11319.4
16	0.020173	11319.3
16.2	0.020118	11319.4
16.4	0.020115	11319.3
16.6	0.020135	11319.3
16.8	0.020115	11319.3
17	0.020207	11319.3
17.2	0.02017	11319.2
17.4	0.020138	11319
17.6	0.020169	11319.3
17.8	0.020091	11319.2
18	0.020204	11319.2
18.2	0.020167	11319.4
18.4	0.020175	11319.5
18.6	0.020133	11319.3
18.8	0.020193	11319.2
19	0.020186	11319.5
19.2	0.020174	11319.4
19.4	0.02016	11319.2
19.6	0.020196	11319.1
19.8	0.020154	11319.3
20	0.020151	11319.2
20.2	0.020161	11319.1
20.4	0.020132	11319.3
20.6	0.020178	11319.3
20.8	0.020137	11319.3
21	0.020126	11319.2
21.2	0.020141	11319.5
21.4	0.02017	11319.4
21.6	0.020153	11319.2
21.8	0.020123	11319.5
22	0.020094	11319.3
22.2	0.020192	11319.1
22.4	0.02014	11319.1
22.6	0.02017	11319.4
22.8	0.020156	11319.3
23	0.020146	11319.2
23.2	0.020173	11319.5
23.4	0.020154	11319.4
23.6	0.020156	11319.4
23.8	0.020144	11319.1
24	0.020117	11319.4
24.2	0.020157	11319.4
24.4	0.020101	11319.3
24.6	0.020176	11319.4
24.8	0.020245	11319.2
25	0.020122	11319.2
25.2	0.020145	11319.2
25.4	0.020105	11319.4
25.6	0.02014	11319.3
25.8	0.020167	11319.2
26	0.020123	11319.5
26.2	0.020138	11319.3
26.4	0.020168	11319.3
26.6	0.020067	11319.2
26.8	0.020107	11319.5
27	0.020149	11319.3
27.2	0.02014	11319.1
27.4	0.020189	11319.3
27.6	0.020135	11319.2
27.8	0.020178	11319.3
28	0.020148	11319
28.2	0.020135	11319.4
28.4	0.020108	11319.2
28.6	0.020159	11319.2
28.8	0.020127	11319.4
29	0.020185	11319.2
29.2	0.020163	11319.1
29.4	0.020142	11319.1
29.6	0.020214	11319.4
29.8	0.020164	11319.2
30	0.020121	11318.9
30.2	0.020158	11319.2
30.4	0.020141	11319.1
30.6	0.020158	11319.1
30.8	0.020136	11319
31	0.020172	11319.3
31.2	0.020184	11319.2
31.4	0.020211	11319
31.6	0.020157	11319.2
31.8	0.020102	11319.1
32	0.020197	11319.1
32.2	0.020159	11318.9
32.4	0.020147	11319
32.6	0.020201	11319
32.8	0.020114	11318.8
33	0.020167	11319.1
33.2	0.020162	11319.1
33.4	0.020136	11319.1
33.6	0.020168	11318.9
33.8	0.020145	11319.2
34	0.020162	11319.1
34.2	0.020152	11319
34.4	0.02016	11319.2
34.6	0.020102	11319.1
34.8	0.020186	11319
35	0.020199	11318.8
35.2	0.020184	11319
35.4	0.020196	11319
35.6	0.020156	11319
35.8	0.020209	11319.1
36	0.020161	11319.1
36.2	0.020142	11319.1
36.4	0.020165	11318.8
36.6	0.020156	11319.2
36.8	0.020162	11319
37	0.020143	11319.1
37.2	0.020151	11319
37.4	0.020142	11318.9
37.6	0.020175	11318.9
37.8	0.020118	11318.8
38	0.020136	11319.1
38.2	0.020156	11319
38.4	0.020162	11319
38.6	0.020138	11319.1
38.8	0.020176	11319.1
39	0.02015	11319.1
39.2	0.020114	11319
39.4	0.020161	11319.1
39.6	0.020148	11319
39.8	0.020161	11318.9
40	0.020116	11319
40.2	0.020158	11319.1
40.4	0.020097	11319.1
40.6	0.020156	11318.9
40.8	0.020157	11319.2
41	0.020108	11319.1
41.2	0.020143	11319.1
41.4	0.020114	11319.2
41.6	0.020156	11319.2
41.8	0.020127	11319.1
42	0.02013	11319
42.2	0.020209	11319.1
42.4	0.020146	11319
42.6	0.020126	11319
42.8	0.020111	11319
43	0.020143	11319.1
43.2	0.020191	11319.1
43.4	0.020074	11319
43.6	0.020112	11319.2
43.8	0.020162	11319.1
44	0.020109	11319.1
44.2	0.020201	11319.1
44.4	0.020231	11319.3
44.6	0.020203	11319.2
44.8	0.020153	11318.9
45	0.020161	11319.2
45.2	0.020098	11319.2
45.4	0.020185	11319.2
45.6	0.020119	11319.1
45.8	0.020097	11319.3
46	0.020112	11319.3
46.2	0.020136	11319.1
46.4	0.020126	11319.4
46.6	0.020106	11319.3
46.8	0.020151	11319.2
47	0.020163	11319.2
47.2	0.020142	11319.3
47.4	0.020163	11319.1
47.6	0.020148	11319
47.8	0.02018	11319.4
48	0.020163	11319.3
48.2	0.020195	11319.2
48.4	0.020187	11319.1
48.6	0.020158	11319.5
48.8	0.020161	11319.4
49	0.020091	11319.3
49.2	0.020151	11319.5
49.4	0.020107	11319.4
49.6	0.020158	11319.4
49.8	0.02008	11319.2
50	0.020149	11319.5
50.2	0.020166	11319.4
50.4	0.020144	11319.2
50.6	0.020131	11319.4
50.8	0.020126	11319.4
51	0.020128	11319.4
51.2	0.020187	11319.3
51.4	0.020138	11319.6
51.6	0.020191	11319.5
51.8	0.020151	11319.4
52	0.020155	11319.6
52.2	0.020137	11319.5
52.4	0.020181	11319.5
52.6	0.02016	11319.4
52.8	0.02018	11319.6
53	0.020137	11319.4
53.2	0.020213	11319.3
53.4	0.020176	11319.5
53.6	0.02016	11319.5
53.8	0.020177	11319.4
54	0.020146	11319.3
54.2	0.020175	11319.6
54.4	0.020113	11319.5
54.6	0.02017	11319.5
54.8	0.020147	11319.6
55	0.020182	11319.7
55.2	0.020179	11319.6
55.4	0.020127	11319.3
55.6	0.020194	11319.6
55.8	0.020204	11319.6
56	0.020157	11319.5
56.2	0.020124	11319.7
56.4	0.020144	11319.5
56.6	0.020155	11319.5
56.8	0.02013	11319.3
57	0.020144	11319.7
57.2	0.020165	11319.6
57.4	0.020168	11319.5
57.6	0.020131	11319.7
57.8	0.020224	11319.7
58	0.020104	11319.6
58.2	0.020137	11319.5
58.4	0.020135	11319.9
58.6	0.020121	11319.7
58.8	0.020151	11319.6
59	0.020125	11319.7
59.2	0.020117	11319.7
59.4	0.020161	11319.7
59.6	0.020163	11319.4
59.8	0.020152	11319.6
60	0.020186	11319.5
60.2	0.020169	11319.5
60.4	0.020127	11319.5
60.6	0.020136	11319.7
60.8	0.020148	11319.6
61	0.020122	11319.5
61.2	0.020137	11319.8
61.4	0.020073	11319.7
61.6	0.020213	11319.6
61.8	0.020145	11319.6
62	0.020142	11319.8
62.2	0.02015	11319.7
62.4	0.020126	11319.6
62.6	0.02015	11319.7
62.8	0.020165	11319.6
63	0.020119	11319.6
63.2	0.020144	11319.5
63.4	0.020089	11319.6
63.6	0.020136	11319.7
63.8	0.020129	11319.5
64	0.02013	11319.7
64.2	0.020126	11319.7
64.4	0.02012	11319.6
64.6	0.020162	11319.6
64.8	0.020135	11319.8
65	0.02012	11319.7
65.2	0.020136	11319.6
65.4	0.020148	11319.7
65.6	0.020172	11319.6
65.8	0.020163	11319.6
66	0.020156	11319.5
66.2	0.020154	11319.8
66.4	0.020167	11319.7
66.6	0.020168	11319.6
66.8	0.020141	11319.7
67	0.020154	11319.7
67.2	0.020117	11319.7
67.4	0.020144	11319.5
67.6	0.02014	11319.9
67.8	0.020146	11319.7
68	0.020098	11319.7
68.2	0.020167	11319.8
68.4	0.020092	11319.8
68.6	0.020148	11319.7
68.8	0.020126	11319.5
69	0.020138	11319.7
69.2	0.020116	11319.6
69.4	0.020125	11319.5
69.6	0.020147	11319.6
69.8	0.020174	11319.7
70	0.020128	11319.7
70.2	0.020105	11319.6
70.4	0.020156	11319.9
70.6	0.020239	11319.8
70.8	0.020209	11319.7
71	0.020166	11319.8
71.2	0.020157	11319.8
71.4	0.020115	11319.8
71.6	0.020163	11319.6
71.8	0.020187	11319.9
72	0.02021	11319.8
72.2	0.020118	11319.7
72.4	0.020133	11319.8
72.6	0.020149	11319.7
72.8	0.020144	11319.7
73	0.020166	11319.5
73.2	0.020138	11319.8
73.4	0.020136	11319.7
73.6	0.020123	11319.7
73.8	0.020181	11319.7
74	0.020179	11319.9
74.2	0.020135	11319.9
74.4	0.02012	11319.7
74.6	0.020166	11320
74.8	0.020188	11319.9
75	0.020144	11319.8
75.2	0.020162	11319.7
75.4	0.020141	11319.9
75.6	0.020102	11319.9
75.8	0.020162	11319.7
76	0.020159	11320
76.2	0.020182	11319.9
76.4	0.020136	11319.8
76.6	0.020099	11319.7
76.8	0.02019	11319.9
77	0.020148	11319.8
77.2	0.020125	11319.7
77.4	0.020199	11319.8
77.6	0.020159	11319.9
77.8	0.020168	11319.8
78	0.020119	11319.7
78.2	0.020144	11320
78.4	0.020139	11319.9
78.6	0.020156	11319.9
78.8	0.020118	11320.1
79	0.020167	11320
79.2	0.020161	11320
79.4	0.020144	11319.8
79.6	0.020163	11320.1
79.8	0.02014	11320
80	0.020139	11319.9
80.2	0.02014	11320.1
80.4	0.020127	11320
80.6	0.020126	11319.9
80.8	0.020131	11319.7
81	0.020152	11320
81.2	0.020078	11319.9
81.4	0.02016	11319.9
81.6	0.020131	11320
81.8	0.020125	11320.1
82	0.020132	11319.9
82.2	0.020174	11319.8
82.4	0.020105	11320.2
82.6	0.020144	11320.1
82.8	0.020129	11320
83	0.020116	11320.2
83.2	0.020054	11320.3
83.4	0.020178	11320.1
83.6	0.020176	11319.9
83.8	0.020155	11320.3
84	0.020176	11320.2
84.2	0.020162	11320.1
84.4	0.020113	11320.3
84.6	0.020138	11320.2
84.8	0.020167	11320.1
85	0.020197	11320
85.2	0.020121	11320.3
85.4	0.020132	11320.2
85.6	0.020154	11320.2
85.8	0.020109	11320.2
86	0.02016	11320.3
86.2	0.020201	11320.3
86.4	0.020124	11320.2
86.6	0.020107	11320.5
86.8	0.020164	11320.4
87	0.020146	11320.4
87.2	0.020086	11320.3
87.4	0.020139	11320.5
87.6	0.020153	11320.5
87.8	0.02018	11320.3
88	0.020132	11320.5
88.2	0.020137	11320.4
88.4	0.020145	11320.3
88.6	0.02015	11320.2
88.8	0.02021	11320.4
89	0.020182	11320.5
89.2	0.020132	11320.3
89.4	0.020099	11320.6
89.6	0.020169	11320.5
89.8	0.020158	11320.5
90	0.020149	11320.4
90.2	0.020106	11320.7
90.4	0.020218	11320.6
90.6	0.020037	11320.5
90.8	0.020143	11320.6
91	0.020159	11320.5
91.2	0.020165	11320.5
91.4	0.020112	11320.3
91.6	0.020198	11320.6
91.8	0.02016	11320.6
92	0.020188	11320.4
92.2	0.020206	11320.7
92.4	0.0202	11320.6
92.6	0.020166	11320.7
92.8	0.020127	11320.5
93	0.020162	11320.8
93.2	0.020195	11320.8
93.4	0.020151	11320.6
93.6	0.020151	11320.7
93.8	0.020124	11320.8
94	0.02014	11320.7
94.2	0.020137	11320.4
94.4	0.020134	11320.8
94.6	0.020122	11320.7
94.8	0.020131	11320.6
95	0.020153	11320.8
95.2	0.020154	11320.8
95.4	0.020175	11320.9
95.6	0.02016	11320.6
95.8	0.020187	11321
96	0.02016	11320.9
96.2	0.020132	11320.8
96.4	0.020142	11320.9
96.6	0.020128	11321
96.8	0.020145	11320.9
97	0.02016	11320.6
97.2	0.020137	11321
97.4	0.020139	11320.9
97.6	0.020154	11320.8
97.8	0.020175	11320.8
98	0.020129	11321
98.2	0.020158	11321
98.4	0.020188	11320.7
98.6	0.020144	11321.1
98.8	0.020217	11321
99	0.020124	11321
99.2	0.020161	11321
99.4	0.02015	11321.1
99.6	0.020119	11321
99.8	0.020146	11320.7
100	0.020124	11320.9
100.2	0.02012	11320.9
100.4	0.020126	11320.8
100.6	0.020142	11321
100.8	0.020141	11321
101	0.020117	11321
101.2	0.020149	11320.9
101.4	0.020151	11321.2
101.6	0.020137	11321
101.8	0.020133	11321
102	0.020155	11321
102.2	0.020177	11321
102.4	0.020128	11321
102.6	0.020119	11320.8
102.8	0.020149	11321
103	0.020152	11320.9
103.2	0.020123	11320.9
103.4	0.020136	11321
103.6	0.020119	11321.1
103.8	0.020117	11321.1
104	0.020149	11321
104.2	0.020187	11321.2
104.4	0.020149	11321.1
104.6	0.020114	11321.1
104.8	0.020115	11320.9
105	0.02009	11321.1
105.2	0.020189	11321
105.4	0.020176	11320.9
105.6	0.020168	11321.1
105.8	0.020166	11321.1
106	0.020088	11321.1
106.2	0.02012	11321
106.4	0.020111	11321.2
106.6	0.020115	11321.1
106.8	0.020107	11320.9
107	0.020147	11321.2
107.2	0.020146	11321.2
107.4	0.020107	11321
107.6	0.020148	11320.9
107.8	0.02018	11321.1
108	0.020156	11321.1
108.2	0.020127	11320.9
108.4	0.020151	11321.2
108.6	0.020133	11321.1
108.8	0.020141	11321.1
109	0.020135	11321
109.2	0.020139	11321.2
109.4	0.020141	11321.1
109.6	0.020149	11321
109.8	0.02012	11321.1
110	0.020178	11321
110.2	0.020133	11320.9
110.4	0.020121	11320.8
110.6	0.020142	11321.2
110.8	0.020109	11321.1
111	0.020179	11321
111.2	0.020131	11321.2
111.4	0.020133	11321.2
111.6	0.020153	11321.2
111.8	0.020099	11320.9
112	0.020154	11321.2
112.2	0.020118	11321.1
112.4	0.020126	11321.1
112.6	0.02018	11321.2
112.8	0.020132	11321
113	0.020114	11321
113.2	0.020141	11320.8
113.4	0.020101	11321.2
113.6	0.020101	11321.1
113.8	0.020153	11321.1
114	0.020101	11321.2
114.2	0.020145	11321.2
114.4	0.020194	11321.2
114.6	0.020174	11321
114.8	0.020149	11321.3
115	0.020168	11321.1
115.2	0.020158	11321.1
115.4	0.020164	11321.2
115.6	0.020141	11321.2
115.8	0.020145	11321
116	0.020152	11320.9
116.2	0.020094	11321.2
116.4	0.020072	11321.1
116.6	0.020153	11321.1
116.8	0.020155	11321.2
117	0.020111	11321.3
117.2	0.020119	11321.3
117.4	0.020142	11321.1
117.6	0.020147	11321.4
117.8	0.020144	11321.2
118	0.020121	11321.2
118.2	0.020125	11321.2
118.4	0.020134	11321.3
118.6	0.020143	11321.3
118.8	0.020135	11321.1
119	0.020187	11321.4
119.2	0.020146	11321.2
119.4	0.020133	11321.2
119.6	0.020126	11321.3
119.8	0.020235	11321.4
120	0.020138	11321.4
120.2	0.020138	11321.2
120.4	1.02394	11309.9
120.6	9.5636	11249.6
120.8	9.57175	11192.7
121	9.57825	11144.7
121.2	9.58378	11103
121.4	9.58887	11065.4
121.6	9.59352	11031.2
121.8	9.59784	10999.8
122	9.60195	10970.3
122.2	9.60573	10942.6
122.4	9.6093	10916.5
122.6	9.61271	10892
122.8	9.616	10868.3
123	9.61911	10845.8
123.2	9.62205	10824.6
123.4	9.62491	10804.1
123.6	9.62761	10784.5
123.8	9.63025	10765.5
124	9.63285	10747.6
124.2	9.63532	10730.2
124.4	9.63779	10713.2
124.6	9.63999	10697.2
124.8	9.64228	10681.5
125	9.64438	10666.2
125.2	9.64649	10651.5
125.4	9.64859	10637.5
125.6	9.65055	10623.5
125.8	9.65246	10610.1
126	9.65445	10597.3
126.2	9.65636	10584.5
126.4	9.65819	10572.2
126.6	9.65995	10560.1
126.8	9.66164	10548.6
127	9.66333	10537.1
127.2	9.66502	10525.8
127.4	9.66672	10515.1
127.6	9.66834	10504.5
127.8	9.66994	10494.1
128	9.6715	10483.9
128.2	9.67299	10474.2
128.4	9.67446	10464.5
128.6	9.676	10455.1
128.8	9.67748	10445.9
129	9.67888	10436.7
129.2	9.68028	10427.8
129.4	9.68164	10418.9
129.6	9.68297	10410.6
129.8	9.6843	10402
130	9.68567	10393.7
130.2	9.68694	10385.7
130.4	9.68825	10377.8
130.6	9.68948	10369.9
130.8	9.69065	10362
131	9.6919	10354.6
131.2	9.69313	10347
131.4	9.6943	10339.5
131.6	9.69542	10332.5
131.8	9.69661	10325.2
132	9.69778	10318.3
132.2	9.69897	10311.2
132.4	9.70007	10304.7
132.6	9.70123	10297.8
132.8	9.70227	10291.2
133	9.70334	10284.8
133.2	9.7044	10278.5
133.4	9.70552	10272
133.6	9.70655	10265.5
133.8	9.70753	10259.6
134	9.70861	10253.5
134.2	9.70955	10247.4
134.4	9.7106	10241.4
134.6	9.71154	10235.6
134.8	9.71253	10229.8
135	9.71358	10223.8
135.2	9.71451	10218.3
135.4	9.71548	10212.7
135.6	9.71639	10207
135.8	9.71734	10201.7
136	9.71829	10196.3
136.2	9.71914	10191
136.4	9.72001	10185.6
136.6	9.72095	10180.5
136.8	9.72182	10175.3
137	9.72269	10170.1
137.2	9.72363	10165
137.4	9.72449	10160.1
137.6	9.72534	10155.1
137.8	9.72625	10150
138	9.72697	10145.4
138.2	9.72781	10140.5
138.4	9.72868	10135.6
138.6	9.72947	10130.8
138.8	9.73029	10126.3
139	9.73106	10121.6
139.2	9.73185	10116.9
139.4	9.73269	10112.5
139.6	9.73339	10108
139.8	9.73417	10103.6
140	9.73498	10099
140.2	9.73578	10094.8
140.4	9.73646	10090.5
140.6	9.73731	10086
140.8	9.73798	10082
141	9.7387	10077.5
141.2	9.73941	10073.4
141.4	9.7401	10069.2
141.6	9.7409	10065.2
141.8	9.74157	10061.1
142	9.74233	10056.9
142.2	9.74297	10053
142.4	9.74372	10048.9
142.6	9.74442	10045
142.8	9.74511	10041
143	9.74578	10037.3
143.2	9.74646	10033.4
143.4	9.74716	10029.4
143.6	9.74776	10025.8
143.8	9.74841	10022
144	9.74902	10018.3
144.2	9.74972	10014.5
144.4	9.7504	10011
144.6	9.75098	10007.3
144.8	9.75162	10003.5
145	9.75226	10000.1
145.2	9.75294	9996.48
145.4	9.75356	9992.92
145.6	9.7541	9989.28
145.8	9.75475	9986.08
146	9.75534	9982.49
146.2	9.75596	9978.95
146.4	9.75654	9975.65
146.6	9.75714	9972.15
146.8	9.75767	9968.78
147	9.75828	9965.26
147.2	9.75887	9962.26
147.4	9.75945	9958.91
147.6	9.76004	9955.54
147.8	9.76062	9952.4
148	9.76119	9949.22
148.2	9.76172	9945.98
148.4	9.76231	9942.68
148.6	9.76284	9939.72
148.8	9.76341	9936.59
149	9.76391	9933.35
149.2	9.76446	9930.36
149.4	9.76494	9927.32
149.6	9.76552	9924.24
149.8	9.76602	9920.98
150	9.76661	9918.31
150.2	9.76704	9915.2
150.4	9.76761	9912.17
150.6	9.76811	9909.25
150.8	9.76862	9906.23
151	9.76918	9903.34
151.2	9.76965	9900.28
151.4	9.7702	9897.61
151.6	9.77067	9894.72
151.8	9.77107	9891.79
152	9.7716	9889.07
152.2	9.7721	9886.42
152.4	9.77262	9883.58
152.6	9.77304	9880.67
152.8	9.77355	9878.2
153	9.77401	9875.3
153.2	9.77447	9872.63
153.4	9.77491	9869.85
153.6	9.77545	9867.21
153.8	9.77586	9864.58
154	9.7763	9861.81
154.2	9.7767	9859.36
154.4	9.77717	9856.64
154.6	9.77766	9853.88
154.8	9.77809	9851.38
155	9.77853	9848.92
155.2	9.77892	9846.36
155.4	9.77937	9843.66
155.6	9.77984	9841.33
155.8	9.7803	9838.81
156	9.78063	9836.27
156.2	9.78111	9833.78
156.4	9.78151	9831.51
156.6	9.78195	9828.95
156.8	9.7824	9826.39
157	9.78279	9824.16
157.2	9.7832	9821.66
157.4	9.78366	9819.32
157.6	9.78403	9816.83
157.8	9.78445	9814.61
158	9.78481	9812.13
158.2	9.78525	9809.66
158.4	9.78557	9807.55
158.6	9.786	9805.25
158.8	9.78639	9802.91
159	9.78676	9800.62
159.2	9.78712	9798.59
159.4	9.78749	9796.19
159.6	9.78791	9793.81
159.8	9.78832	9791.82
160	9.7887	9789.49
160.2	9.78909	9787.26
160.4	9.78947	9785.07
160.6	9.78989	9783.06
160.8	9.79013	9780.75
161	9.79049	9778.38
161.2	9.79095	9776.49
161.4	9.79129	9774.3
161.6	9.79162	9772.15
161.8	9.7919	9769.94
162	9.79234	9768.02
162.2	9.79269	9766
162.4	9.7931	9763.69
162.6	9.79334	9761.89
162.8	9.79376	9759.71
163	9.79403	9757.66
163.2	9.79436	9755.51
163.4	9.79476	9753.8
163.6	9.79508	9751.68
163.8	9.79542	9749.53
164	9.79576	9747.64
164.2	9.79604	9745.64
164.4	9.79637	9743.65
164.6	9.79677	9741.44
164.8	9.79704	9739.89
165	9.79736	9737.85
165.2	9.79769	9735.9
165.4	9.79799	9734.12
165.6	9.79832	9732.15
165.8	9.79868	9730.28
166	9.79896	9728.19
166.2	9.79923	9726.65
166.4	9.79958	9724.7
166.6	9.79991	9722.69
166.8	9.80023	9720.88
167	9.80051	9719.07
167.2	9.80082	9717.24
167.4	9.80111	9715.27
167.6	9.80143	9713.65
167.8	9.80172	9711.77
168	9.80201	9709.98
168.2	9.80233	9708.33
168.4	9.80259	9706.57
168.6	9.80283	9704.77
168.8	9.80319	9702.82
169	9.80347	9701.36
169.2	9.80376	9699.55
169.4	9.80407	9697.77
169.6	9.80433	9696.07
169.8	9.80463	9694.36
170	9.80484	9692.59
170.2	9.80509	9690.81
170.4	9.80542	9689.43
170.6	9.80568	9687.64
170.8	9.80598	9685.95
171	9.80618	9684.29
171.2	9.80646	9682.73
171.4	9.80677	9681.06
171.6	9.80703	9679.3
171.8	9.8073	9677.88
172	9.80764	9676.2
172.2	9.80784	9674.57
172.4	9.80818	9672.93
172.6	9.80839	9671.5
172.8	9.80864	9669.79
173	9.80889	9668
173.2	9.80922	9666.72
173.4	9.80944	9665.13
173.6	9.80974	9663.49
173.8	9.80999	9661.97
174	9.81016	9660.62
174.2	9.81042	9659.01
174.4	9.81068	9657.35
174.6	9.81099	9656
174.8	9.81122	9654.45
175	9.81142	9652.91
175.2	9.81168	9651.43
175.4	9.81195	9650.07
175.6	9.81214	9648.6
175.8	9.81241	9646.91
176	9.81261	9645.51
176.2	9.81287	9643.95
176.4	9.81308	9642.57
176.6	9.81332	9641.04
176.8	9.81358	9639.81
177	9.81381	9638.37
177.2	9.81396	9636.78
177.4	9.81424	9635.58
177.6	9.81446	9634.17
177.8	9.8147	9632.69
178	9.81501	9631.17
178.2	9.81518	9630.06
178.4	9.81542	9628.66
178.6	9.81565	9627.1
178.8	9.81587	9625.88
179	9.81607	9624.54
179.2	9.81635	9623.18
179.4	9.81657	9621.71
179.6	9.81677	9620.48
179.8	9.81694	9619.07
180	9.81719	9617.58
180.2	9.81748	9616.43
180.4	9.81763	9615.07
180.6	9.81782	9613.78
180.8	9.81799	9612.38
181	9.81824	9611.28
181.2	9.81848	9610
181.4	9.81864	9608.58
181.6	9.81888	9607.5
181.8	9.81904	9606.19
182	9.81926	9604.94
182.2	9.81945	9603.46
182.4	9.81964	9602.44
182.6	9.81981	9601.13
182.8	9.82005	9599.82
183	9.82025	9598.77
183.2	9.82042	9597.39
183.4	9.82067	9596.13
183.6	9.8208	9594.7
183.8	9.82099	9593.78
184	9.82127	9592.46
184.2	9.82137	9591.2
184.4	9.82159	9590.14
184.6	9.82181	9588.98
184.8	9.82198	9587.78
185	9.82215	9586.43
185.2	9.82235	9585.6
185.4	9.82263	9584.35
185.6	9.82279	9583.03
185.8	9.82293	9582.01
186	9.8231	9580.78
186.2	9.82331	9579.7
186.4	9.82353	9578.39
186.6	9.82364	9577.58
186.8	9.82384	9576.26
187	9.824	9574.96
187.2	9.82422	9573.94
187.4	9.82441	9572.89
187.6	9.82452	9571.76
187.8	9.82474	9570.53
188	9.82488	9569.63
188.2	9.82501	9568.43
188.4	9.82526	9567.4
188.6	9.82545	9566.37
188.8	9.82559	9565.31
189	9.82576	9564.22
189.2	9.82588	9562.88
189.4	9.82611	9562.03
189.6	9.82626	9560.91
189.8	9.82651	9559.84
190	9.82657	9558.9
190.2	9.82683	9557.87
190.4	9.82697	9556.72
190.6	9.82713	9555.47
190.8	9.82731	9554.65
191	9.82747	9553.47
191.2	9.82767	9552.55
191.4	9.82781	9551.45
191.6	9.82798	9550.59
191.8	9.82812	9549.6
192	9.8282	9548.43
192.2	9.82835	9547.71
192.4	9.82852	9546.61
192.6	9.82868	9545.57
192.8	9.82883	9544.54
193	9.82903	9543.62
193.2	9.82911	9542.58
193.4	9.82928	9541.52
193.6	9.82953	9540.75
193.8	9.82968	9539.7
194	9.82976	9538.71
194.2	9.82997	9537.67
194.4	9.83008	9536.75
194.6	9.83023	9535.81
194.8	9.83042	9534.76
195	9.83056	9533.96
195.2	9.83069	9533
195.4	9.83079	9532.06
195.6	9.83104	9531.04
195.8	9.83114	9530.38
196	9.83132	9529.35
196.2	9.83143	9528.27
196.4	9.83159	9527.54
196.6	9.83174	9526.56
196.8	9.83185	9525.7
197	9.83199	9524.69
197.2	9.83214	9523.97
197.4	9.83229	9522.96
197.6	9.83241	9521.96
197.8	9.83263	9521.06
198	9.83276	9520.21
198.2	9.83288	9519.32
198.4	9.83301	9518.25
198.6	9.83309	9517.7
198.8	9.83325	9516.77
199	9.8334	9515.84
199.2	9.83348	9515.1
199.4	9.83368	9514.2
199.6	9.83383	9513.35
199.8	9.83396	9512.31
200	9.83406	9511.7
200.2	9.83417	9510.92
200.4	9.83437	9509.85
200.6	9.83446	9509.15
200.8	9.8346	9508.23
201	9.83475	9507.39
201.2	9.83489	9506.37
201.4	9.83501	9505.8
201.6	9.83512	9504.91
201.8	9.83531	9504.09
202	9.83537	9503.35
202.2	9.83551	9502.49
202.4	9.83562	9501.71
202.6	9.83574	9500.79
202.8	9.83591	9500.15
203	9.836	9499.33
203.2	9.83613	9498.43
203.4	9.83627	9497.79
203.6	9.83634	9497
203.8	9.83648	9496.04
204	9.83658	9495.17
204.2	9.83674	9494.59
204.4	9.83682	9493.78
204.6	9.83697	9492.92
204.8	9.83704	9492.12
205	9.83717	9491.49
205.2	9.83726	9490.73
205.4	9.83741	9489.84
205.6	9.83755	9489.35
205.8	9.8376	9488.45
206	9.8378	9487.63
206.2	9.83787	9486.93
206.4	9.83797	9486.23
206.6	9.83816	9485.49
206.8	9.83818	9484.53
207	9.83836	9483.97
207.2	9.83844	9483.08
207.4	9.83855	9482.32
207.6	9.83869	9481.61
207.8	9.83886	9481.06
208	9.8389	9480.25
208.2	9.83897	9479.42
208.4	9.83905	9478.94
208.6	9.83933	9478.15
208.8	9.8394	9477.39
209	9.83946	9476.65
209.2	9.83959	9476.11
209.4	9.83966	9475.29
209.6	9.83981	9474.41
209.8	9.83994	9473.98
210	9.84001	9473.19
210.2	9.84016	9472.38
210.4	9.84023	9471.57
210.6	9.84027	9471.07
210.8	9.84046	9470.33
211	9.84055	9469.51
211.2	9.84065	9469.07
211.4	9.84078	9468.33
211.6	9.84083	9467.52
211.8	9.84092	9466.88
212	9.841	9466.34
212.2	9.84117	9465.65
212.4	9.84119	9464.83
212.6	9.84136	9464.39
212.8	9.84144	9463.58
213	9.84154	9462.95
213.2	9.84169	9462.17
213.4	9.84175	9461.75
213.6	9.84183	9461.04
213.8	9.84196	9460.17
214	9.84201	9459.73
214.2	9.84208	9458.98
214.4	9.84223	9458.23
214.6	9.84236	9457.54
214.8	9.84244	9457.15
215	9.84251	9456.44
215.2	9.8426	9455.7
215.4	9.84266	9455.29
215.6	9.84277	9454.55
215.8	9.84285	9453.92
216	9.84299	9453.25
216.2	9.84303	9452.78
216.4	9.8432	9452.11
216.6	9.84333	9451.4
216.8	9.84339	9450.93
217	9.84345	9450.3
217.2	9.84347	9449.71
217.4	9.84361	9448.95
217.6	9.84375	9448.56
217.8	9.84383	9447.89
218	9.84389	9447.11
218.2	9.84402	9446.67
218.4	9.84411	9445.98
218.6	9.84419	9445.31
218.8	9.84428	9444.67
219	9.84443	9444.3
219.2	9.84445	9443.61
219.4	9.8445	9443.03
219.6	9.84459	9442.67
219.8	9.84472	9441.94
220	9.8448	9441.42
220.2	9.84488	9440.73
220.4	9.84501	9440.33
220.6	9.8451	9439.66
220.8	9.84511	9439.04
221	9.84522	9438.6
221.2	9.84531	9437.98
221.4	9.84537	9437.47
221.6	9.84549	9436.78
221.8	9.8456	9436.45
222	9.84563	9435.8
222.2	9.84573	9435.1
222.4	9.84583	9434.57
222.6	9.84591	9434.07
222.8	9.84599	9433.46
223	9.84609	9432.8
223.2	9.84616	9432.43
223.4	9.84621	9431.82
223.6	9.84634	9431.32
223.8	9.84639	9430.78
224	9.84648	9430.31
224.2	9.8466	9429.76
224.4	9.84668	9429.16
224.6	9.84676	9428.8
224.8	9.84685	9428.21
225	9.84693	9427.58
225.2	9.84697	9427.09
225.4	9.84704	9426.64
225.6	9.84711	9426.08
225.8	9.84719	9425.45
226	9.84721	9425.09
226.2	9.84736	9424.49
226.4	9.84745	9423.97
226.6	9.84756	9423.4
226.8	9.84755	9422.95
227	9.84764	9422.47
227.2	9.84775	9421.79
227.4	9.84784	9421.51
227.6	9.84788	9421
227.8	9.84797	9420.33
228	9.84809	9419.88
228.2	9.84813	9419.52
228.4	9.84825	9419.03
228.6	9.84826	9418.46
228.8	9.84838	9418.14
229	9.84838	9417.59
229.2	9.84849	9417.06
229.4	9.84857	9416.48
229.6	9.84866	9416.17
229.8	9.8487	9415.63
230	9.84884	9415.03
230.2	9.84894	9414.77
230.4	9.84892	9414.13
230.6	9.84901	9413.61
230.8	9.8491	9413.11
231	9.84919	9412.75
231.2	9.84925	9412.26
231.4	9.84937	9411.64
231.6	9.84939	9411.34
231.8	9.84946	9410.85
232	9.84956	9410.35
232.2	9.84961	9409.84
232.4	9.84966	9409.63
232.6	9.84976	9409.1
232.8	9.84981	9408.47
233	9.84986	9408.24
233.2	9.84995	9407.76
233.4	9.84997	9407.2
233.6	9.8501	9406.66
233.8	9.85013	9406.43
234	9.85021	9405.85
234.2	9.85026	9405.23
234.4	9.85031	9404.95
234.6	9.8504	9404.46
234.8	9.85044	9404.04
235	9.85054	9403.47
235.2	9.85061	9403.25
235.4	9.85065	9402.82
235.6	9.85072	9402.23
235.8	9.85074	9402
236	9.85083	9401.58
236.2	9.85095	9401.08
236.4	9.85099	9400.56
236.6	9.85098	9400.32
236.8	9.85111	9399.85
237	9.85118	9399.35
237.2	9.85124	9399
237.4	9.85132	9398.62
237.6	9.85136	9398.09
237.8	9.8514	9397.55
238	9.85148	9397.4
238.2	9.85153	9396.85
238.4	9.85167	9396.33
238.6	9.85168	9396.11
238.8	9.85172	9395.78
239	9.8518	9395.37
239.2	9.85188	9394.76
239.4	9.85195	9394.62
239.6	9.85197	9394.09
239.8	9.85209	9393.62
240	9.85212	9393.25
240.2	9.85217	9392.99
240.4	9.85216	9392.46
240.6	9.85229	9391.86
240.8	9.85236	9391.67
241	9.85245	9391.21
241.2	9.85245	9390.78
241.4	9.85248	9390.43
241.6	9.85256	9390.16
241.8	9.85262	9389.69
242	9.85267	9389.29
242.2	9.8527	9389.11
242.4	9.85277	9388.63
242.6	9.85285	9388.23
242.8	9.8529	9387.82
243	9.85296	9387.52
243.2	9.85303	9387.08
243.4	9.85311	9386.56
243.6	9.85312	9386.41
243.8	9.85316	9385.89
244	9.85323	9385.49
244.2	9.85325	9385.16
244.4	9.85337	9384.78
244.6	9.85336	9384.37
244.8	9.85346	9383.98
245	9.85351	9383.85
245.2	9.85352	9383.41
245.4	9.85362	9383.09
245.6	9.8537	9382.65
245.8	9.85372	9382.38
246	9.85374	9381.95
246.2	9.85379	9381.5
246.4	9.85385	9381.38
246.6	9.85385	9380.86
246.8	9.85395	9380.43
247	9.85402	9379.99
247.2	9.8541	9379.82
247.4	9.85411	9379.47
247.6	9.85417	9378.91
247.8	9.85424	9378.82
248	9.85431	9378.36
248.2	9.85436	9378.07
248.4	9.85444	9377.69
248.6	9.85444	9377.57
248.8	9.85448	9377.05
249	9.85457	9376.57
249.2	9.85465	9376.44
249.4	9.85466	9376.03
249.6	9.85471	9375.67
249.8	9.8548	9375.17
250	9.85487	9375.05
250.2	9.85485	9374.51
250.4	9.85489	9374.17
250.6	9.85496	9373.93
250.8	9.85505	9373.61
251	9.85503	9373.19
251.2	9.85516	9372.77
251.4	9.85518	9372.71
251.6	9.85523	9372.37
251.8	9.85525	9371.91
252	9.85534	9371.69
252.2	9.85543	9371.29
252.4	9.85538	9370.95
252.6	9.85543	9370.47
252.8	9.85553	9370.43
253	9.85555	9370
253.2	9.85556	9369.58
253.4	9.85563	9369.36
253.6	9.85569	9368.97
253.8	9.8558	9368.59
254	9.85584	9368.18
254.2	9.8559	9368.12
254.4	9.85591	9367.75
254.6	9.85597	9367.34
254.8	9.85604	9367.12
255	9.85604	9366.85
255.2	9.85611	9366.49
255.4	9.85622	9365.98
255.6	9.85623	9365.89
255.8	9.85629	9365.57
256	9.85626	9365.16
256.2	9.85636	9364.97
256.4	9.85646	9364.56
256.6	9.8564	9364.21
256.8	9.85646	9363.75
257	9.85652	9363.62
257.2	9.85657	9363.27
257.4	9.85661	9362.9
257.6	9.85667	9362.67
257.8	9.85673	9362.34
258	9.85678	9362.06
258.2	9.85678	9361.58
258.4	9.85684	9361.56
258.6	9.85691	9361.19
258.8	9.8569	9360.81
259	9.85697	9360.59
259.2	9.85696	9360.24
259.4	9.85705	9360.02
259.6	9.85708	9359.57
259.8	9.85714	9359.45
260	9.85714	9359.02
260.2	9.85723	9358.55
260.4	9.85726	9358.37
260.6	9.8573	9358.08
260.8	9.85731	9357.84
261	9.85737	9357.4
261.2	9.85738	9357.33
261.4	9.8575	9356.96
261.6	9.85747	9356.66
261.8	9.85757	9356.39
262	9.85763	9356.22
262.2	9.85758	9355.84
262.4	9.85762	9355.45
262.6	9.85764	9355.38
262.8	9.85769	9354.95
263	9.85775	9354.65
263.2	9.85779	9354.32
263.4	9.85781	9354.1
263.6	9.85787	9353.76
263.8	9.85792	9353.44
264	9.85793	9353.27
264.2	9.858	9352.9
264.4	9.85807	9352.6
264.6	9.85807	9352.31
264.8	9.85812	9352.15
265	9.85809	9351.9
265.2	9.85817	9351.45
265.4	9.85819	9351.39
265.6	9.85825	9351.05
265.8	9.85829	9350.76
266	9.85836	9350.4
266.2	9.85834	9350.35
266.4	9.85841	9350.02
266.6	9.85848	9349.48
266.8	9.85849	9349.39
267	9.85857	9349.03
267.2	9.85852	9348.81
267.4	9.85865	9348.38
267.6	9.85868	9348.35
267.8	9.85876	9348.06
268	9.85875	9347.69
268.2	9.85883	9347.65
268.4	9.85887	9347.35
268.6	9.85899	9347.02
268.8	9.85893	9346.66
269	9.85901	9346.55
269.2	9.85904	9346.24
269.4	9.85905	9345.86
269.6	9.85906	9345.78
269.8	9.85915	9345.3
270	9.85912	9344.99
270.2	9.85917	9344.65
270.4	9.85921	9344.73
270.6	9.85925	9344.39
270.8	9.85931	9344.05
271	9.85932	9343.98
271.2	9.85941	9343.71
271.4	9.8594	9343.4
271.6	9.85941	9342.99
271.8	9.85941	9342.95
272	9.85952	9342.63
272.2	9.85951	9342.36
272.4	9.85961	9342.27
272.6	9.85961	9341.86
272.8	9.85964	9341.56
273	9.85963	9341.08
273.2	9.85968	9341.2
273.4	9.85971	9340.86
273.6	9.85972	9340.6
273.8	9.85978	9340.55
274	9.85985	9340.23
274.2	9.85986	9340.03
274.4	9.8599	9339.62
274.6	9.85992	9339.6
274.8	9.85997	9339.3
275	9.85996	9339
275.2	9.86003	9338.82
275.4	9.86006	9338.55
275.6	9.86005	9338.28
275.8	9.86013	9337.92
276	9.86022	9337.87
276.2	9.86016	9337.6
276.4	9.8603	9337.37
276.6	9.86031	9337.26
276.8	9.86029	9337
277	9.86031	9336.75
277.2	9.86038	9336.38
277.4	9.86048	9336.37
277.6	9.86045	9336.11
277.8	9.8605	9335.74
278	9.86049	9335.58
278.2	9.86054	9335.36
278.4	9.86058	9335.13
278.6	9.8606	9334.74
278.8	9.86062	9334.73
279	9.86074	9334.48
279.2	9.86075	9334.2
279.4	9.86077	9334.06
279.6	9.8608	9333.96
279.8	9.86078	9333.62
280	9.86084	9333.27
280.2	9.86086	9333.26
280.4	9.86086	9333.01
280.6	9.86089	9332.75
280.8	9.86097	9332.49
281	9.86091	9332.33
281.2	9.86099	9332.21
281.4	9.86103	9331.76
281.6	9.86111	9331.78
281.8	9.86111	9331.54
282	9.86113	9331.29
282.2	9.86115	9331.15
282.4	9.86115	9331
282.6	9.86125	9330.75
282.8	9.86122	9330.39
283	9.86128	9330.42
283.2	9.86127	9330.09
283.4	9.8613	9329.91
283.6	9.8613	9329.63
283.8	9.86135	9329.51
284	9.86137	9329.19
284.2	9.86144	9328.91
284.4	9.86145	9328.96
284.6	9.86149	9328.66
284.8	9.8615	9328.5
285	9.86153	9328.23
285.2	9.86149	9328.18
285.4	9.86159	9327.96
285.6	9.86163	9327.65
285.8	9.86169	9327.62
286	9.86168	9327.38
286.2	9.86168	9327.16
286.4	9.86174	9326.82
286.6	9.86181	9326.87
286.8	9.86181	9326.65
287	9.86183	9326.29
287.2	9.8618	9326.16
287.4	9.86185	9325.85
287.6	9.86191	9325.66
287.8	9.86191	9325.37
288	9.86199	9325.46
288.2	9.86203	9325.21
288.4	9.86196	9324.9
288.6	9.86201	9324.85
288.8	9.86204	9324.69
289	9.86215	9324.46
289.2	9.86218	9324.22
289.4	9.86215	9324.2
289.6	9.86222	9324.01
289.8	9.86226	9323.61
290	9.86225	9323.67
290.2	9.8623	9323.4
290.4	9.8623	9323.18
290.6	9.8623	9322.84
290.8	9.86236	9322.86
291	9.8624	9322.55
291.2	9.86239	9322.4
291.4	9.86254	9322.29
291.6	9.86245	9322.17
291.8	9.86251	9321.98
292	9.86256	9321.57
292.2	9.8626	9321.62
292.4	9.86257	9321.43
292.6	9.86259	9321.18
292.8	9.86264	9321.08
293	9.86265	9320.93
293.2	9.86273	9320.75
293.4	9.86274	9320.42
293.6	9.86274	9320.39
293.8	9.86276	9320.1
294	9.8628	9319.84
294.2	9.86286	9319.75
294.4	9.86285	9319.62
294.6	9.86293	9319.42
294.8	9.86293	9319.12
295	9.86293	9319.14
295.2	9.86294	9319.01
295.4	9.86303	9318.69
295.6	9.86305	9318.61
295.8	9.86302	9318.54
296	9.86303	9318.21
296.2	9.8631	9317.96
296.4	9.8631	9318.02
296.6	9.86315	9317.76
296.8	9.86316	9317.4
297	9.86315	9317.27
297.2	9.86321	9317.16
297.4	9.86323	9316.98
297.6	9.86321	9316.65
297.8	9.86329	9316.72
298	9.86331	9316.52
298.2	9.86333	9316.34
298.4	9.86339	9316.18
298.6	9.8634	9316.1
298.8	9.86341	9315.83
299	9.86342	9315.54
299.2	9.86344	9315.57
299.4	9.86348	9315.35
299.6	9.8635	9315.14
299.8	9.86357	9314.95
300	9.86355	9314.85
300.2	9.86356	9314.62
300.4	9.86361	9314.32
300.6	9.86364	9314.45
300.8	9.86364	9314.22
301	9.86367	9313.92
301.2	9.86365	9313.79
301.4	9.86369	9313.72
301.6	9.86376	9313.58
301.8	9.86373	9313.25
302	9.86372	9313.28
302.2	9.86382	9313.1
302.4	9.86382	9312.86
302.6	9.86383	9312.59
302.8	9.86391	9312.62
303	9.86395	9312.42
303.2	9.86393	9312.14
303.4	9.86397	9312.14
303.6	9.864	9311.93
303.8	9.86399	9311.62
304	9.864	9311.45
304.2	9.86407	9311.46
304.4	9.86407	9311.28
304.6	9.86413	9311.02
304.8	9.86405	9311.06
305	9.86417	9310.78
305.2	9.8641	9310.72
305.4	9.86415	9310.36
305.6	9.86417	9310.39
305.8	9.86422	9310.24
306	9.86421	9309.92
306.2	9.86421	9309.88
306.4	9.86421	9309.75
306.6	9.8643	9309.59
306.8	9.86436	9309.29
307	9.86424	9309.35
307.2	9.86429	9309.11
307.4	9.86426	9308.83
307.6	9.86431	9308.81
307.8	9.86443	9308.66
308	9.86436	9308.45
308.2	9.8644	9308.13
308.4	9.86445	9308.28
308.6	9.86444	9308.05
308.8	9.86446	9307.83
309	9.86452	9307.84
309.2	9.86452	9307.73
309.4	9.86452	9307.5
309.6	9.86456	9307.27
309.8	9.86452	9307.37
310	9.86462	9307.03
310.2	9.86462	9306.82
310.4	9.86462	9306.79
310.6	9.86467	9306.64
310.8	9.86468	9306.45
311	9.86474	9306.24
311.2	9.86471	9306.37
311.4	9.86474	9306.02
311.6	9.86474	9305.81
311.8	9.86483	9305.76
312	9.8648	9305.6
312.2	9.86484	9305.38
312.4	9.86486	9305.08
312.6	9.86488	9305.24
312.8	9.86491	9304.95
313	9.86492	9304.76
313.2	9.86486	9304.7
313.4	9.86496	9304.64
313.6	9.86492	9304.39
313.8	9.86496	9304.17
314	9.86498	9304.28
314.2	9.86498	9304.07
314.4	9.86499	9303.91
314.6	9.86499	9303.81
314.8	9.86504	9303.66
315	9.86506	9303.55
315.2	9.86506	9303.16
315.4	9.86513	9303.27
315.6	9.86509	9303.12
315.8	9.86509	9302.86
316	9.86515	9302.74
316.2	9.8651	9302.7
316.4	9.86519	9302.52
316.6	9.86515	9302.16
316.8	9.86524	9302.26
317	9.86524	9301.97
317.2	9.86529	9301.82
317.4	9.86528	9301.71
317.6	9.86522	9301.64
317.8	9.86538	9301.49
318	9.86536	9301.19
318.2	9.86534	9301.38
318.4	9.86539	9301.06
318.6	9.86536	9300.96
318.8	9.86537	9300.73
319	9.8654	9300.74
319.2	9.86545	9300.62
319.4	9.86549	9300.39
319.6	9.86551	9300.44
319.8	9.86545	9300.15
320	9.86551	9300.01
320.2	9.8655	9299.77
320.4	9.86558	9299.8
320.6	9.86556	9299.59
320.8	9.86553	9299.31
321	9.86566	9299.41
321.2	9.86567	9299.2
321.4	9.86566	9299.11
321.6	9.86561	9298.83
321.8	9.86564	9298.91
322	9.8657	9298.73
322.2	9.86573	9298.4
322.4	9.86571	9298.49
322.6	9.86574	9298.29
322.8	9.86572	9298.12
323	9.86574	9297.85
323.2	9.86577	9297.94
323.4	9.86577	9297.74
323.6	9.86582	9297.53
323.8	9.86575	9297.6
324	9.86579	9297.37
324.2	9.86586	9297.22
324.4	9.86584	9296.99
324.6	9.86587	9297.09
324.8	9.86587	9296.89
325	9.86587	9296.67
325.2	9.86594	9296.78
325.4	9.866	9296.57
325.6	9.86604	9296.39
325.8	9.86597	9296.16
326	9.86608	9296.27
326.2	9.86604	9296.1
326.4	9.86608	9295.9
326.6	9.8661	9295.92
326.8	9.86608	9295.79
327	9.8661	9295.66
327.2	9.86615	9295.4
327.4	9.86619	9295.48
327.6	9.86612	9295.26
327.8	9.86618	9295.06
328	9.86619	9295.02
328.2	9.86623	9294.9
328.4	9.86623	9294.76
328.6	9.86624	9294.53
328.8	9.86619	9294.65
329	9.86627	9294.41
329.2	9.86627	9294.24
329.4	9.86625	9294.25
329.6	9.86631	9294.16
329.8	9.86633	9293.98
330	9.86634	9293.6
330.2	9.86639	9293.85
330.4	9.86643	9293.57
330.6	9.86646	9293.45
330.8	9.86642	9293.38
331	9.86651	9293.28
331.2	9.86648	9293.14
331.4	9.86649	9292.76
331.6	9.86648	9292.94
331.8	9.86647	9292.73
332	9.86654	9292.54
332.2	9.86655	9292.48
332.4	9.8666	9292.37
332.6	9.86658	9292.25
332.8	9.8666	9292
333	9.8666	9292.11
333.2	9.8666	9291.92
333.4	9.86662	9291.72
333.6	9.86668	9291.65
333.8	9.86675	9291.61
334	9.86674	9291.47
334.2	9.86672	9291.14
334.4	9.86674	9291.3
334.6	9.86686	9291.09
334.8	9.86678	9290.91
335	9.86684	9290.83
335.2	9.86682	9290.79
335.4	9.86683	9290.64
335.6	9.86688	9290.37
335.8	9.86683	9290.52
336	9.86683	9290.35
336.2	9.86686	9290.16
336.4	9.86692	9290.09
336.6	9.86696	9290
336.8	9.86692	9289.81
337	9.86692	9289.61
337.2	9.86699	9289.65
337.4	9.86695	9289.47
337.6	9.86696	9289.31
337.8	9.86706	9289.17
338	9.86702	9289.23
338.2	9.86707	9288.98
338.4	9.86704	9288.77
338.6	9.86707	9288.83
338.8	9.86707	9288.62
339	9.86715	9288.48
339.2	9.86715	9288.31
339.4	9.86715	9288.43
339.6	9.86715	9288.27
339.8	9.86716	9288.04
340	9.8672	9288.1
340.2	9.86723	9287.86
340.4	9.86717	9287.72
340.6	9.86719	9287.5
340.8	9.86724	9287.58
341	9.86725	9287.37
341.2	9.86729	9287.06
341.4	9.86727	9287.1
341.6	9.86721	9286.97
341.8	9.86727	9286.77
342	9.8673	9286.56
342.2	9.86732	9286.66
342.4	9.86729	9286.5
342.6	9.86731	9286.3
342.8	9.86732	9286.36
343	9.86741	9286.19
343.2	9.86741	9286.09
343.4	9.8674	9285.78
343.6	9.86747	9285.92
343.8	9.86742	9285.78
344	9.86748	9285.58
344.2	9.86745	9285.63
344.4	9.86747	9285.52
344.6	9.86747	9285.35
344.8	9.86748	9285.12
345	9.86748	9285.29
345.2	9.86756	9285.11
345.4	9.86754	9284.81
345.6	9.86754	9284.82
345.8	9.86752	9284.66
346	9.86755	9284.54
346.2	9.86756	9284.26
346.4	9.86757	9284.42
346.6	9.86757	9284.26
346.8	9.86759	9283.99
347	9.86763	9284.04
347.2	9.86767	9283.86
347.4	9.86771	9283.74
347.6	9.86776	9283.45
347.8	9.86768	9283.51
348	9.86774	9283.39
348.2	9.86774	9283.21
348.4	9.86778	9283.26
348.6	9.86779	9283.13
348.8	9.8678	9282.96
349	9.86777	9282.79
349.2	9.86781	9282.92
349.4	9.86781	9282.71
349.6	9.86784	9282.58
349.8	9.86786	9282.57
350	9.86784	9282.53
350.2	9.86788	9282.33
350.4	9.86791	9282.03
350.6	9.86792	9282.18
350.8	9.86789	9281.98
351	9.86795	9281.82
351.2	9.86793	9281.74
351.4	9.86793	9281.72
351.6	9.868	9281.6
351.8	9.86795	9281.39
352	9.86801	9281.47
352.2	9.86803	9281.3
352.4	9.86805	9281.09
352.6	9.868	9281.03
352.8	9.868	9280.99
353	9.8681	9280.9
353.2	9.86807	9280.62
353.4	9.86803	9280.72
353.6	9.86809	9280.51
353.8	9.86805	9280.48
354	9.86808	9280.37
354.2	9.86811	9280.32
354.4	9.86815	9280.24
354.6	9.8681	9280
354.8	9.86817	9280.21
355	9.86815	9279.99
355.2	9.86821	9279.91
355.4	9.86817	9279.81
355.6	9.8682	9279.82
355.8	9.86819	9279.67
356	9.8682	9279.44
356.2	9.86819	9279.55
356.4	9.86825	9279.43
356.6	9.86822	9279.29
356.8	9.86823	9279.15
357	9.86822	9279.26
357.2	9.86828	9279.16
357.4	9.8683	9278.83
357.6	9.86832	9278.89
357.8	9.86829	9278.82
358	9.86832	9278.62
358.2	9.86834	9278.47
358.4	9.86837	9278.66
358.6	9.8684	9278.54
358.8	9.86839	9278.35
359	9.86842	9278.39
359.2	9.86844	9278.31
359.4	9.86847	9278.21
359.6	9.86845	9277.96
359.8	9.86846	9278.17
360	9.86851	9278.02
360.2	9.86848	9277.82
360.4	9.86848	9277.86
360.6	9.86842	9277.76
360.8	9.86852	9277.73
361	9.86857	9277.54
361.2	9.86852	9277.65
361.4	9.86856	9277.5
361.6	9.86857	9277.34
361.8	9.86858	9277.34
362	9.86854	9277.22
362.2	9.86856	9277.08
362.4	9.86858	9276.86
362.6	9.86858	9277.04
362.8	9.86862	9276.95
363	9.86862	9276.77
363.2	9.86862	9276.83
363.4	9.86863	9276.8
363.6	9.86865	9276.61
363.8	9.86862	9276.47
364	9.86868	9276.64
364.2	9.86866	9276.47
364.4	9.86869	9276.27
364.6	9.86867	9276.24
364.8	9.8687	9276.31
365	9.86872	9276.16
365.2	9.86871	9275.86
365.4	9.86872	9276.06
365.6	9.86874	9275.83
365.8	9.86869	9275.64
366	9.86878	9275.63
366.2	9.86879	9275.66
366.4	9.86879	9275.51
366.6	9.86881	9275.34
366.8	9.86881	9275.47
367	9.86877	9275.37
367.2	9.8689	9275.3
367.4	9.86886	9275.24
367.6	9.86888	9275.24
367.8	9.86887	9275.1
368	9.86889	9274.89
368.2	9.86891	9274.95
368.4	9.8689	9274.9
368.6	9.86893	9274.82
368.8	9.86892	9274.74
369	9.86894	9274.68
369.2	9.86897	9274.51
369.4	9.8689	9274.32
369.6	9.86892	9274.44
369.8	9.86893	9274.3
370	9.86895	9274.28
370.2	9.86902	9274.2
370.4	9.86901	9274.25
370.6	9.869	9274.1
370.8	9.86898	9273.92
371	9.86899	9274.11
371.2	9.86902	9273.96
371.4	9.86901	9273.85
371.6	9.86902	9273.8
371.8	9.86902	9273.8
372	9.869	9273.66
372.2	9.86909	9273.41
372.4	9.869	9273.61
372.6	9.86904	9273.44
372.8	9.86905	9273.41
373	9.86912	9273.19
373.2	9.86909	9273.14
373.4	9.86912	9273.16
373.6	9.86909	9272.94
373.8	9.86912	9273.07
374	9.86911	9272.95
374.2	9.86912	9272.82
374.4	9.8691	9272.75
374.6	9.86911	9272.84
374.8	9.86918	9272.7
375	9.86919	9272.56
375.2	9.8692	9272.75
375.4	9.86918	9272.56
375.6	9.86929	9272.4
375.8	9.86922	9272.26
376	9.86919	9272.37
376.2	9.86925	9272.28
376.4	9.86922	9272.06
376.6	9.86927	9272.16
376.8	9.8693	9271.99
377	9.86926	9271.81
377.2	9.86934	9271.71
377.4	9.86926	9271.81
377.6	9.86932	9271.74
377.8	9.8693	9271.56
378	9.86932	9271.67
378.2	9.86938	9271.59
378.4	9.86931	9271.54
378.6	9.86933	9271.38
378.8	9.86935	9271.5
379	9.86937	9271.44
379.2	9.86935	9271.26
379.4	9.86938	9271.26
379.6	9.86932	9271.23
379.8	9.86934	9271.19
380	9.86941	9270.99
380.2	9.86945	9271.02
380.4	9.86946	9270.85
380.6	9.8694	9270.72
380.8	9.86944	9270.86
381	9.86945	9270.69
381.2	9.86944	9270.66
381.4	9.86947	9270.44
381.6	9.86949	9270.63
381.8	9.8695	9270.56
382	9.86946	9270.42
382.2	9.86947	9270.5
382.4	9.86955	9270.3
382.6	9.8695	9270.26
382.8	9.86955	9270.07
383	9.86951	9270.33
383.2	9.86955	9270.09
383.4	9.86959	9269.95
383.6	9.86952	9269.93
383.8	9.86954	9269.92
384	9.86956	9269.83
384.2	9.86959	9269.59
384.4	9.86954	9269.84
384.6	9.86954	9269.67
384.8	9.86959	9269.62
385	9.86953	9269.67
385.2	9.8696	9269.62
385.4	9.86957	9269.58
385.6	9.86969	9269.28
385.8	9.8696	9269.56
386	9.86966	9269.33
386.2	9.86964	9269.15
386.4	9.86965	9269.24
386.6	9.86968	9269.11
386.8	9.86966	9269.09
387	9.86972	9268.8
387.2	9.86973	9269.03
387.4	9.8698	9268.94
387.6	9.8697	9268.8
387.8	9.86976	9268.85
388	9.8698	9268.84
388.2	9.86977	9268.74
388.4	9.86981	9268.54
388.6	9.86973	9268.72
388.8	9.86976	9268.67
389	9.86982	9268.46
389.2	9.86976	9268.34
389.4	9.86981	9268.38
389.6	9.8698	9268.31
389.8	9.8698	9268.14
390	9.86982	9268.33
390.2	9.86984	9268.1
390.4	9.86987	9268.02
390.6	9.86986	9268.05
390.8	9.86985	9268.11
391	9.86985	9268
391.2	9.86989	9267.77
391.4	9.86988	9267.93
391.6	9.86996	9267.8
391.8	9.86988	9267.74
392	9.86994	9267.67
392.2	9.86995	9267.6
392.4	9.86992	9267.51
392.6	9.86998	9267.38
392.8	9.87001	9267.54
393	9.86996	9267.4
393.2	9.86997	9267.31
393.4	9.87001	9267.21
393.6	9.87002	9267.43
393.8	9.86999	9267.24
394	9.87006	9267.02
394.2	9.87001	9267.17
394.4	9.87003	9267.08
394.6	9.87004	9267.02
394.8	9.87007	9266.69
395	9.87001	9266.85
395.2	9.87004	9266.79
395.4	9.87007	9266.54
395.6	9.87006	9266.7
395.8	9.87007	9266.59
396	9.87012	9266.55
396.2	9.87012	9266.51
396.4	9.87013	9266.63
396.6	9.87005	9266.47
396.8	9.87009	9266.26
397	9.87015	9266.33
397.2	9.87016	9266.22
397.4	9.87016	9266.2
397.6	9.87012	9265.92
397.8	9.87018	9266.1
398	9.87019	9265.94
398.2	9.87023	9265.87
398.4	9.87017	9265.95
398.6	9.8702	9265.85
398.8	9.8702	9265.83
399	9.87022	9265.69
399.2	9.87026	9265.82
399.4	9.87028	9265.69
399.6	9.87026	9265.53
399.8	9.87026	9265.6
[truncated: 2,609 more rows]

## Sheet: Supp. Fig. 11
Frequency (Hz)	Act1		Frequency (Hz)	NTC1	NTC2		Time (s)	Act1	Act1		Time (s)	NTC1	NTC2	NTC3	NTC4		Time (s)	NTC1	NTC2	NTC3	NTC4
0	21.9914		0	10.8621	11.2823		0.2	8.77265	8.7812		0.2	2.45098	2.44079	2.40791	2.45		0.2	2.44994	2.45117	2.40816	2.45967
0.000610501	21.8705		0.000610501	10.7411	11.1614		0.4	8.77657	8.78264		0.4	2.44802	2.44539	2.40791	2.45427		0.4	2.44987	2.45286	2.40821	2.46118
0.001221	21.5071		0.001221	10.3777	10.7981		0.6	8.78021	8.78418		0.6	2.44802	2.44901	2.40857	2.4592		0.6	2.4498	2.45467	2.40825	2.46278
0.0018315	20.8997		0.0018315	9.77031	10.1909		0.8	8.78336	8.78581		0.8	2.44737	2.4546	2.40955	2.46479		0.8	2.44973	2.45658	2.40831	2.46446
0.002442	20.0457		0.002442	8.91636	9.33716		1	8.78637	8.78752		1	2.45032	2.45756	2.40692	2.46414		1	2.44968	2.45858	2.40836	2.4662
0.0030525	18.9416		0.0030525	7.81215	8.23328		1.2	8.78914	8.78929		1.2	2.44967	2.45953	2.40955	2.46972		1.2	2.44963	2.46066	2.40842	2.468
0.003663	17.5823		0.003663	6.45276	6.87434		1.4	8.79183	8.79113		1.4	2.44934	2.46414	2.40824	2.47268		1.4	2.44958	2.4628	2.40848	2.46983
0.0042735	15.9616		0.0042735	4.83199	5.25414		1.6	8.79439	8.79301		1.6	2.44868	2.46677	2.40824	2.47334		1.6	2.44955	2.46499	2.40855	2.47169
0.004884	14.072		0.004884	2.94213	3.36502		1.8	8.79673	8.79493		1.8	2.45164	2.4694	2.40791	2.47663		1.8	2.44952	2.46721	2.40862	2.47356
0.00549451	11.904		0.00549451	0.773805	1.19765		2	8.79904	8.79687		2	2.44835	2.47203	2.4089	2.47893		2	2.44951	2.46945	2.40869	2.47543
0.00610501	9.44641		0.00610501	-1.68433	-1.25922		2.2	8.80121	8.79882		2.2	2.44769	2.47696	2.4089	2.48025		2.2	2.4495	2.4717	2.40877	2.47728
0.00671551	6.68571		0.00671551	-4.44593	-4.01913		2.4	8.80327	8.80078		2.4	2.44934	2.47729	2.4089	2.48288		2.4	2.4495	2.47395	2.40885	2.47912
0.00732601	3.60563		0.00732601	-7.52746	-7.09833		2.6	8.8053	8.80272		2.6	2.44868	2.47959	2.40923	2.48518		2.6	2.44952	2.47618	2.40893	2.48092
0.00793651	0.186584		0.00793651	-10.9488	-10.5164		2.8	8.8072	8.80465		2.8	2.44934	2.48222	2.4089	2.48649		2.8	2.44954	2.47839	2.40902	2.48269
0.00854701	-3.59515		0.00854701	-14.7344	-14.2972		3	8.80902	8.80657		3	2.45	2.48419	2.40955	2.48715		3	2.44958	2.48057	2.40911	2.48441
0.00915751	-7.76855		0.00915751	-18.9142	-18.4696		3.2	8.81081	8.80845		3.2	2.45065	2.48551	2.40824	2.4888		3.2	2.44962	2.48272	2.4092	2.48609
0.00976801	-12.3695		0.00976801	-23.5259	-23.0695		3.4	8.81255	8.8103		3.4	2.44868	2.48715	2.40955	2.49143		3.4	2.44968	2.48482	2.4093	2.48771
0.0103785	-17.443		0.0103785	-28.618	-28.1418		3.6	8.81419	8.81211		3.6	2.45032	2.49044	2.40955	2.49077		3.6	2.44974	2.48687	2.4094	2.48928
0.010989	-23.047		0.010989	-34.2552	-33.743		3.8	8.81583	8.81388		3.8	2.44901	2.49143	2.4089	2.49175		3.8	2.44981	2.48888	2.4095	2.49079
0.0115995	-29.2578		0.0115995	-40.5277	-39.944		4	8.81736	8.8156		4	2.44901	2.49208	2.4089	2.49406		4	2.4499	2.49083	2.40961	2.49225
0.01221	-36.1809		0.01221	-47.5703	-46.828		4.2	8.81886	8.81728		4.2	2.44901	2.49504	2.4112	2.49504		4.2	2.44999	2.49274	2.40972	2.49365
0.0128205	-43.9706		0.0128205	-55.6066	-54.4602		4.4	8.82034	8.81891		4.4	2.44868	2.49603	2.41021	2.49504		4.4	2.45009	2.49459	2.40983	2.495
0.013431	-52.88		0.013431	-65.0498	-62.7156		4.6	8.82174	8.8205		4.6	2.4523	2.49866	2.40923	2.49702		4.6	2.4502	2.49638	2.40995	2.4963
0.0140415	-63.4194		0.0140415	-76.4537	-70.5891		4.8	8.8231	8.82203		4.8	2.44934	2.50096	2.41054	2.49965		4.8	2.45032	2.49812	2.41007	2.49754
0.014652	-77.2069		0.014652	-84.2193	-75.5394		5	8.82437	8.82351		5	2.45032	2.49998	2.40988	2.49603		5	2.45044	2.49981	2.41019	2.49873
0.0152625	-101.073		0.0152625	-84.7905	-76.6553		5.2	8.82571	8.82495		5.2	2.45197	2.50162	2.40923	2.50129		5.2	2.45057	2.50145	2.41032	2.49987
0.015873	-89.3108		0.015873	-86.1795	-75.8868		5.4	8.82691	8.82633		5.4	2.45164	2.50063	2.40988	2.50228		5.4	2.4507	2.50305	2.41044	2.50096
0.0164835	-88.4802		0.0164835	-87.9063	-74.7884		5.6	8.82813	8.82767		5.6	2.45098	2.50491	2.41021	2.50195		5.6	2.45084	2.50459	2.41057	2.502
0.017094	-88.0404		0.017094	-89.5271	-73.8329		5.8	8.82927	8.82896		5.8	2.45164	2.50556	2.41153	2.50425		5.8	2.45098	2.5061	2.4107	2.503
0.0177045	-87.6306		0.0177045	-90.9388	-73.0898		6	8.83046	8.83021		6	2.45164	2.50754	2.41153	2.50589		6	2.45112	2.50756	2.41084	2.50395
0.018315	-87.4388		0.018315	-92.05	-72.5624		6.2	8.83159	8.83142		6.2	2.45164	2.50918	2.41153	2.50392		6.2	2.45128	2.50898	2.41097	2.50487
0.0189255	-87.4882		0.0189255	-92.749	-72.2529		6.4	8.83269	8.83258		6.4	2.44934	2.5105	2.41087	2.50491		6.4	2.45143	2.51036	2.41111	2.50575
0.019536	-87.7444		0.019536	-92.9791	-72.1642		6.6	8.83372	8.8337		6.6	2.45098	2.51181	2.41087	2.50589		6.6	2.45159	2.51171	2.41124	2.50659
0.0201465	-88.1807		0.0201465	-92.7856	-72.3004		6.8	8.83482	8.83479		6.8	2.4523	2.51148	2.41251	2.50951		6.8	2.45175	2.51302	2.41138	2.5074
0.020757	-88.7713		0.020757	-92.2815	-72.6693		7	8.83577	8.83584		7	2.45098	2.51346	2.41153	2.50721		7	2.45192	2.51429	2.41152	2.50819
0.0213675	-89.4777		0.0213675	-91.5887	-73.2858		7.2	8.83677	8.83685		7.2	2.4523	2.51641	2.41186	2.50852		7.2	2.45209	2.51553	2.41165	2.50895
0.021978	-90.2543		0.021978	-90.8132	-74.1727		7.4	8.83773	8.83784		7.4	2.45098	2.51543	2.41186	2.50951		7.4	2.45226	2.51674	2.41179	2.50968
0.0225885	-91.0611		0.0225885	-90.0466	-75.3584		7.6	8.83861	8.83879		7.6	2.45296	2.5174	2.41317	2.50951		7.6	2.45243	2.51792	2.41193	2.51039
0.023199	-91.8575		0.023199	-89.3663	-76.8623		7.8	8.83949	8.83971		7.8	2.45526	2.51773	2.41251	2.50984		7.8	2.45261	2.51907	2.41208	2.51109
0.0238095	-92.574		0.0238095	-88.8345	-78.6414		8	8.84036	8.8406		8	2.4523	2.52102	2.41054	2.5128		8	2.45278	2.52018	2.41222	2.51177
0.02442	-93.1025		0.02442	-88.5008	-80.4288		8.2	8.84126	8.84147		8.2	2.45394	2.52201	2.41087	2.51115		8.2	2.45296	2.52127	2.41236	2.51243
0.0250305	-93.3502		0.0250305	-88.4095	-81.5047		8.4	8.84207	8.84231		8.4	2.45	2.52102	2.4135	2.51313		8.4	2.45314	2.52233	2.41251	2.51308
0.025641	-93.3236		0.025641	-88.61	-81.2034		8.6	8.84289	8.84313		8.6	2.45394	2.52463	2.41251	2.51214		8.6	2.45331	2.52336	2.41266	2.51372
0.0262515	-93.1369		0.0262515	-89.1701	-79.9808		8.8	8.84369	8.84393		8.8	2.45394	2.52398	2.41153	2.51378		8.8	2.45349	2.52436	2.41281	2.51436
0.026862	-92.9351		0.026862	-90.1989	-78.6538		9	8.8445	8.8447		9	2.45427	2.52562	2.41317	2.51444		9	2.45367	2.52533	2.41297	2.51498
0.0274725	-92.8283		0.0274725	-91.8968	-77.5948		9.2	8.84523	8.84546		9.2	2.45361	2.52595	2.4135	2.51477		9.2	2.45384	2.52627	2.41312	2.5156
0.028083	-92.8777		0.028083	-94.6963	-76.8906		9.4	8.84597	8.84619		9.4	2.45394	2.52661	2.41251	2.51543		9.4	2.45402	2.52719	2.41328	2.51621
0.0286935	-93.1038		0.0286935	-99.766	-76.5407		9.6	8.84673	8.84691		9.6	2.4523	2.52957	2.41481	2.51806		9.6	2.45419	2.52808	2.41344	2.51682
0.029304	-93.4928		0.029304	-106.421	-76.5291		9.8	8.84744	8.84761		9.8	2.45756	2.53154	2.4135	2.5174		9.8	2.45436	2.52894	2.4136	2.51742
0.0299145	-93.9918		0.0299145	-97.8867	-76.8437		10	8.84812	8.8483		10	2.45559	2.53154	2.41383	2.51674		10	2.45452	2.52977	2.41376	2.51802
0.030525	-94.4975		0.030525	-92.3762	-77.4808		10.2	8.8488	8.84897		10.2	2.45394	2.53121	2.4135	2.51872		10.2	2.45469	2.53059	2.41392	2.51861
0.0311355	-94.8618		0.0311355	-88.8794	-78.4438		10.4	8.84946	8.84962		10.4	2.45296	2.5299	2.41416	2.51806		10.4	2.45485	2.53138	2.41409	2.5192
0.031746	-94.9445		0.031746	-86.3892	-79.7362		10.6	8.85013	8.85026		10.6	2.45756	2.53121	2.41449	2.51905		10.6	2.45501	2.53215	2.41425	2.51978
0.0323565	-94.7026		0.0323565	-84.519	-81.3412		10.8	8.85079	8.85088		10.8	2.45493	2.53187	2.41416	2.52135		10.8	2.45516	2.5329	2.41442	2.52036
0.032967	-94.2176		0.032967	-83.0854	-83.1636		11	8.85137	8.85149		11	2.45361	2.53351	2.41547	2.52168		11	2.45532	2.53363	2.41458	2.52094
0.0335775	-93.6239		0.0335775	-81.989	-84.9089		11.2	8.852	8.85209		11.2	2.45592	2.53286	2.41383	2.52233		11.2	2.45547	2.53435	2.41475	2.52151
0.034188	-93.0294		0.034188	-81.1724	-86.0289		11.4	8.85259	8.85268		11.4	2.45559	2.5368	2.41514	2.52135		11.4	2.45561	2.53506	2.41492	2.52207
0.0347985	-92.4932		0.0347985	-80.6036	-86.1839		11.6	8.85318	8.85325		11.6	2.45723	2.5345	2.41547	2.52233		11.6	2.45576	2.53575	2.41509	2.52263
0.035409	-92.0383		0.035409	-80.2671	-85.7374		11.8	8.85375	8.85381		11.8	2.4546	2.53516	2.41613	2.52332		11.8	2.4559	2.53643	2.41526	2.52319
0.0360195	-91.6703		0.0360195	-80.1596	-85.2551		12	8.85431	8.85436		12	2.46052	2.5368	2.41514	2.52365		12	2.45604	2.5371	2.41543	2.52374
0.03663	-91.3913		0.03663	-80.2865	-85.0503		12.2	8.85484	8.8549		12.2	2.45657	2.53746	2.41547	2.52431		12.2	2.45617	2.53776	2.4156	2.52429
0.0372405	-91.2088		0.0372405	-80.6574	-85.2407		12.4	8.8554	8.85542		12.4	2.45164	2.53877	2.41317	2.52496		12.4	2.4563	2.53841	2.41577	2.52483
0.037851	-91.1405		0.037851	-81.2792	-85.8711		12.6	8.85594	8.85594		12.6	2.45723	2.53844	2.41613	2.52562		12.6	2.45643	2.53905	2.41594	2.52537
0.0384615	-91.217		0.0384615	-82.1404	-86.9721		12.8	8.85644	8.85644		12.8	2.45657	2.5391	2.41646	2.52562		12.8	2.45657	2.53968	2.41611	2.5259
0.039072	-91.4811		0.039072	-83.1751	-88.5807		13	8.85698	8.85694		13	2.45756	2.5391	2.41679	2.52694		13	2.45669	2.5403	2.41628	2.52643
0.0396825	-91.9875		0.0396825	-84.1943	-90.7409		13.2	8.85741	8.85742		13.2	2.45723	2.54206	2.41777	2.52628		13.2	2.45682	2.54091	2.41646	2.52695
0.040293	-92.8052		0.040293	-84.8378	-93.4778		13.4	8.85795	8.8579		13.4	2.4546	2.54206	2.41777	2.52694		13.4	2.45695	2.54151	2.41663	2.52748
0.0409035	-94.0282		0.0409035	-84.7582	-96.7022		13.6	8.85842	8.85837		13.6	2.45723	2.54371	2.41547	2.52759		13.6	2.45708	2.5421	2.4168	2.52799
0.041514	-95.8042		0.041514	-84.0037	-100.056		13.8	8.85885	8.85882		13.8	2.45756	2.54206	2.41646	2.52891		13.8	2.45721	2.54269	2.41697	2.52851
0.0421245	-98.4131		0.0421245	-82.951	-103.225		14	8.85928	8.85927		14	2.4569	2.54338	2.41679	2.52825		14	2.45734	2.54326	2.41714	2.52901
0.042735	-102.529		0.042735	-81.9198	-106.958		14.2	8.85968	8.85971		14.2	2.45756	2.54371	2.41712	2.52957		14.2	2.45747	2.54382	2.41731	2.52952
0.0433455	-110.539		0.0433455	-81.0583	-107.819		14.4	8.86007	8.86014		14.4	2.4569	2.54535	2.41712	2.52924		14.4	2.45759	2.54438	2.41748	2.53002
0.043956	-112.046		0.043956	-80.4083	-100.856		14.6	8.86052	8.86056		14.6	2.4569	2.54272	2.41876	2.5322		14.6	2.45772	2.54492	2.41765	2.53051
0.0445665	-103.629		0.0445665	-79.9671	-95.342		14.8	8.86093	8.86098		14.8	2.45822	2.54601	2.41712	2.53055		14.8	2.45785	2.54546	2.41782	2.531
0.045177	-99.6336		0.045177	-79.7177	-91.4052		15	8.86135	8.86138		15	2.4569	2.54535	2.41843	2.53286		15	2.45798	2.546	2.41799	2.53148
0.0457875	-97.2793		0.0457875	-79.6412	-88.4677		15.2	8.8617	8.86178		15.2	2.45789	2.54732	2.41876	2.53187		15.2	2.4581	2.54652	2.41816	2.53195
0.046398	-95.8175		0.046398	-79.7228	-86.2207		15.4	8.86213	8.86218		15.4	2.45855	2.54535	2.4181	2.53253		15.4	2.45822	2.54704	2.41832	2.53242
0.0470085	-94.9546		0.0470085	-79.9544	-84.4876		15.6	8.8625	8.86256		15.6	2.45822	2.54765	2.41909	2.53351		15.6	2.45834	2.54755	2.41849	2.53288
0.047619	-94.5491		0.047619	-80.336	-83.156		15.8	8.86295	8.86294		15.8	2.46183	2.54831	2.41679	2.53286		15.8	2.45846	2.54806	2.41865	2.53334
0.0482295	-94.5271		0.0482295	-80.877	-82.1477		16	8.86327	8.86332		16	2.45592	2.54864	2.42008	2.53417		16	2.45857	2.54856	2.41881	2.53379
0.04884	-94.8519		0.04884	-81.5976	-81.4042		16.2	8.86367	8.86368		16.2	2.45953	2.54962	2.4204	2.53351		16.2	2.45868	2.54905	2.41897	2.53423
0.0494505	-95.5134		0.0494505	-82.5307	-80.8791		16.4	8.86402	8.86404		16.4	2.45822	2.54864	2.41876	2.53549		16.4	2.45879	2.54953	2.41913	2.53467
0.0500611	-96.5254		0.0500611	-83.7261	-80.5341		16.6	8.86433	8.8644		16.6	2.46052	2.55028	2.41942	2.5345		16.6	2.45889	2.55001	2.41929	2.5351
0.0506716	-97.9295		0.0506716	-85.2565	-80.3366		16.8	8.86469	8.86475		16.8	2.46085	2.55028	2.41909	2.53483		16.8	2.45898	2.55048	2.41945	2.53554
0.0512821	-99.8059		0.0512821	-87.2234	-80.258		17	8.86505	8.86509		17	2.45953	2.55193	2.41843	2.53647		17	2.45907	2.55094	2.4196	2.53596
0.0518926	-102.298		0.0518926	-89.7232	-80.2725		17.2	8.86539	8.86543		17.2	2.45887	2.55226	2.4204	2.5368		17.2	2.45916	2.55139	2.41976	2.53638
0.0525031	-105.669		0.0525031	-92.5066	-80.3559		17.4	8.86569	8.86576		17.4	2.45789	2.55193	2.41942	2.53647		17.4	2.45924	2.55184	2.41991	2.5368
0.0531136	-110.323		0.0531136	-93.6517	-80.4853		17.6	8.86611	8.86608		17.6	2.45887	2.5516	2.42139	2.5368		17.6	2.45932	2.55227	2.42007	2.53722
0.0537241	-115.085		0.0537241	-91.5467	-80.6411		17.8	8.8664	8.86641		17.8	2.46085	2.55193	2.41909	2.53713		17.8	2.45939	2.5527	2.42022	2.53763
0.0543346	-113.199		0.0543346	-88.6476	-80.8103		18	8.86672	8.86672		18	2.45822	2.55324	2.4204	2.53713		18	2.45947	2.55312	2.42038	2.53804
0.0549451	-109.897		0.0549451	-86.2148	-80.9917		18.2	8.86709	8.86703		18.2	2.46019	2.55489	2.41942	2.53976		18.2	2.45954	2.55354	2.42053	2.53845
0.0555556	-107.955		0.0555556	-84.3121	-81.1994		18.4	8.86737	8.86734		18.4	2.4592	2.55489	2.42238	2.5391		18.4	2.4596	2.55395	2.42068	2.53885
0.0561661	-107.011		0.0561661	-82.8395	-81.4629		18.6	8.86769	8.86764		18.6	2.45855	2.55521	2.42139	2.53877		18.6	2.45967	2.55435	2.42083	2.53925
0.0567766	-106.759		0.0567766	-81.7141	-81.8228		18.8	8.86798	8.86793		18.8	2.45986	2.55061	2.41942	2.54042		18.8	2.45973	2.55474	2.42098	2.53964
0.0573871	-107.011		0.0573871	-80.8802	-82.3259		19	8.86824	8.86822		19	2.45953	2.55456	2.42172	2.54042		19	2.4598	2.55513	2.42113	2.54003
0.0579976	-107.604		0.0579976	-80.3009	-83.0201		19.2	8.8685	8.8685		19.2	2.46085	2.55521	2.42139	2.54042		19.2	2.45985	2.55552	2.42128	2.54042
0.0586081	-108.345		0.0586081	-79.9501	-83.9517		19.4	8.86878	8.86878		19.4	2.45953	2.55521	2.42205	2.54042		19.4	2.45991	2.5559	2.42143	2.5408
0.0592186	-108.968		0.0592186	-79.8076	-85.1652		19.6	8.869	8.86906		19.6	2.45953	2.55916	2.42172	2.54075		19.6	2.45997	2.55627	2.42158	2.54118
0.0598291	-109.157		0.0598291	-79.8549	-86.7019		19.8	8.86935	8.86933		19.8	2.46118	2.55587	2.42172	2.54173		19.8	2.46002	2.55664	2.42173	2.54156
0.0604396	-108.637		0.0604396	-80.0722	-88.5955		20	8.86956	8.8696		20	2.45953	2.55752	2.42271	2.54141		20	2.46007	2.55699	2.42188	2.54194
0.0610501	-107.332		0.0610501	-80.4349	-90.8517		20.2	8.86984	8.86986		20.2	2.46118	2.55784	2.42106	2.54206		20.2	2.46012	2.55734	2.42203	2.54231
0.0616606	-105.454		0.0616606	-80.9108	-93.3874		20.4	8.87006	8.87012		20.4	2.46381	2.55752	2.42106	2.54173		20.4	2.46017	2.55768	2.42218	2.54268
0.0622711	-103.355		0.0622711	-81.4575	-95.8944		20.6	8.87032	8.87037		20.6	2.45723	2.5585	2.42139	2.54371		20.6	2.46021	2.55802	2.42233	2.54305
0.0628816	-101.323		0.0628816	-82.0247	-97.7793		20.8	8.87063	8.87062		20.8	2.46052	2.55817	2.42271	2.54305		20.8	2.46026	2.55835	2.42249	2.54342
0.0634921	-99.5181		0.0634921	-82.5635	-98.6747		21	8.87083	8.87087		21	2.4592	2.55883	2.42304	2.54502		21	2.46031	2.55867	2.42264	2.54378
0.0641026	-98.0076		0.0641026	-83.0418	-98.8824		21.2	8.87109	8.87111		21.2	2.45986	2.56047	2.42271	2.54469		21.2	2.46035	2.55898	2.42279	2.54414
0.0647131	-96.8122		0.0647131	-83.4587	-98.6564		21.4	8.87134	8.87135		21.4	2.45887	2.55982	2.42336	2.54502		21.4	2.4604	2.55929	2.42294	2.54449
0.0653236	-95.931		0.0653236	-83.8431	-97.7405		21.6	8.87152	8.87158		21.6	2.46052	2.55949	2.42271	2.54502		21.6	2.46045	2.55959	2.4231	2.54484
0.0659341	-95.3555		0.0659341	-84.237	-95.9255		21.8	8.87182	8.87181		21.8	2.4615	2.55916	2.42336	2.54535		21.8	2.4605	2.55989	2.42325	2.54519
0.0665446	-95.075		0.0665446	-84.6724	-93.5704		22	8.87209	8.87204		22	2.46085	2.5608	2.42369	2.54404		22	2.46055	2.56018	2.4234	2.54553
0.0671551	-95.0776		0.0671551	-85.1544	-91.1636		22.2	8.87226	8.87226		22.2	2.4592	2.55916	2.42369	2.54568		22.2	2.4606	2.56047	2.42356	2.54588
0.0677656	-95.3499		0.0677656	-85.6578	-88.9532		22.4	8.87251	8.87248		22.4	2.4615	2.56047	2.42336	2.54732		22.4	2.46066	2.56076	2.42371	2.54622
0.0683761	-95.8746		0.0683761	-86.1416	-87.0076		22.6	8.87272	8.87269		22.6	2.46052	2.55982	2.42402	2.54634		22.6	2.46071	2.56104	2.42386	2.54656
0.0689866	-96.6282		0.0689866	-86.5808	-85.3249		22.8	8.87291	8.8729		22.8	2.46118	2.56113	2.42501	2.54634		22.8	2.46077	2.56132	2.42401	2.5469
0.0695971	-97.5787		0.0695971	-86.9978	-83.8839		23	8.87317	8.87311		23	2.46085	2.56146	2.42468	2.54897		23	2.46082	2.56161	2.42416	2.54723
0.0702076	-98.6833		0.0702076	-87.4621	-82.6615		23.2	8.87336	8.87332		23.2	2.4592	2.56212	2.42336	2.54634		23.2	2.46088	2.56189	2.4243	2.54757
0.0708181	-99.8846		0.0708181	-88.0496	-81.6381		23.4	8.87352	8.87352		23.4	2.46183	2.56015	2.42566	2.54831		23.4	2.46094	2.56217	2.42445	2.5479
0.0714286	-101.096		0.0714286	-88.7664	-80.7977		23.6	8.87371	8.87371		23.6	2.4615	2.56311	2.42402	2.54798		23.6	2.461	2.56244	2.4246	2.54824
0.0720391	-102.169		0.0720391	-89.4237	-80.1274		23.8	8.87394	8.87391		23.8	2.4615	2.56344	2.42501	2.54732		23.8	2.46106	2.56272	2.42475	2.54857
0.0726496	-102.851		0.0726496	-89.5419	-79.6162		24	8.8741	8.8741		24	2.46085	2.56245	2.42534	2.54995		24	2.46112	2.56299	2.4249	2.54891
0.0732601	-102.867		0.0732601	-88.6937	-79.2546		24.2	8.87426	8.87429		24.2	2.46052	2.56376	2.42468	2.54634		24.2	2.46118	2.56325	2.42504	2.54924
0.0738706	-102.153		0.0738706	-87.1157	-79.0335		24.4	8.87451	8.87447		24.4	2.46249	2.56179	2.42534	2.55028		24.4	2.46124	2.56351	2.42519	2.54958
0.0744811	-100.958		0.0744811	-85.3791	-78.9436		24.6	8.87463	8.87465		24.6	2.46249	2.56541	2.42336	2.55028		24.6	2.4613	2.56377	2.42534	2.54991
0.0750916	-99.5989		0.0750916	-83.8325	-78.9753		24.8	8.87489	8.87483		24.8	2.45986	2.56278	2.42665	2.55028		24.8	2.46136	2.56402	2.4255	2.55025
0.0757021	-98.2811		0.0757021	-82.5945	-79.1173		25	8.87499	8.87501		25	2.46183	2.56475	2.42468	2.55061		25	2.46142	2.56427	2.42565	2.55058
0.0763126	-97.0995		0.0763126	-81.6829	-79.3553		25.2	8.87516	8.87518		25.2	2.46085	2.56639	2.42599	2.55127		25.2	2.46149	2.56451	2.4258	2.55091
0.0769231	-96.0859		0.0769231	-81.0824	-79.6693		25.4	8.87538	8.87535		25.4	2.46249	2.56541	2.42698	2.55127		25.4	2.46155	2.56474	2.42596	2.55124
0.0775336	-95.2434		0.0775336	-80.7671	-80.031		25.6	8.87549	8.87552		25.6	2.46249	2.56672	2.42599	2.55291		25.6	2.46162	2.56497	2.42612	2.55157
0.0781441	-94.5633		0.0781441	-80.7054	-80.3993		25.8	8.87562	8.87569		25.8	2.4615	2.56376	2.42599	2.55357		25.8	2.46169	2.56519	2.42628	2.55189
0.0787546	-94.0321		0.0787546	-80.8553	-80.719		26	8.87585	8.87585		26	2.45855	2.56508	2.42665	2.55291		26	2.46176	2.5654	2.42644	2.55221
0.0793651	-93.6353		0.0793651	-81.1547	-80.9255		26.2	8.87598	8.87601		26.2	2.4615	2.56639	2.42566	2.55193		26.2	2.46183	2.56561	2.4266	2.55253
0.0799756	-93.3594		0.0799756	-81.5095	-80.9597		26.4	8.87618	8.87618		26.4	2.46085	2.56508	2.42665	2.55291		26.4	2.4619	2.56581	2.42676	2.55285
0.0805861	-93.1923		0.0805861	-81.7906	-80.7909		26.6	8.87632	8.87633		26.6	2.46019	2.56738	2.42698	2.55193		26.6	2.46198	2.56601	2.42693	2.55317
0.0811966	-93.1239		0.0811966	-81.8609	-80.4318		26.8	8.87642	8.87649		26.8	2.4615	2.56409	2.42632	2.55193		26.8	2.46206	2.5662	2.4271	2.55349
0.0818071	-93.1457		0.0818071	-81.6408	-79.9343		27	8.87661	8.87664		27	2.46118	2.56607	2.42764	2.55423		27	2.46214	2.56639	2.42727	2.55381
0.0824176	-93.2494		0.0824176	-81.1571	-79.369		27.2	8.87677	8.8768		27.2	2.46512	2.56639	2.42665	2.55423		27.2	2.46221	2.56657	2.42744	2.55414
0.0830281	-93.4265		0.0830281	-80.516	-78.8053		27.4	8.87694	8.87695		27.4	2.46282	2.56738	2.42829	2.55423		27.4	2.46229	2.56675	2.42761	2.55446
0.0836386	-93.6675		0.0836386	-79.8339	-78.3014		27.6	8.87707	8.8771		27.6	2.46381	2.56672	2.42632	2.55521		27.6	2.46236	2.56693	2.42778	2.55479
0.0842491	-93.9636		0.0842491	-79.1943	-77.9028		27.8	8.87716	8.87725		27.8	2.46644	2.56771	2.42829	2.55357		27.8	2.46242	2.5671	2.42795	2.55512
0.0848596	-94.3085		0.0848596	-78.6421	-77.6455		28	8.87739	8.87739		28	2.46348	2.56804	2.42698	2.55456		28	2.46248	2.56727	2.42812	2.55545
0.0854701	-94.7006		0.0854701	-78.1943	-77.5596		28.2	8.87753	8.87754		28.2	2.46249	2.56607	2.42961	2.55554		28.2	2.46254	2.56743	2.4283	2.55578
0.0860806	-95.144		0.0860806	-77.8523	-77.6732		28.4	8.87767	8.87768		28.4	2.46183	2.56771	2.42961	2.55719		28.4	2.4626	2.56759	2.42846	2.55611
0.0866911	-95.6478		0.0866911	-77.6103	-78.0155		28.6	8.87781	8.87782		28.6	2.46249	2.56935	2.43027	2.55554		28.6	2.46265	2.56775	2.42863	2.55644
0.0873016	-96.2218		0.0873016	-77.4618	-78.6204		28.8	8.87801	8.87796		28.8	2.46183	2.56935	2.42829	2.55784		28.8	2.4627	2.5679	2.4288	2.55678
0.0879121	-96.8714		0.0879121	-77.403	-79.5302		29	8.87813	8.8781		29	2.4615	2.56738	2.42731	2.55752		29	2.46275	2.56805	2.42896	2.5571
0.0885226	-97.5906		0.0885226	-77.4362	-80.7997		29.2	8.87827	8.87823		29.2	2.46249	2.56935	2.43093	2.55686		29.2	2.4628	2.5682	2.42912	2.55743
0.0891331	-98.3549		0.0891331	-77.5704	-82.495		29.4	8.87841	8.87837		29.4	2.46216	2.56869	2.42994	2.5585		29.4	2.46285	2.56835	2.42928	2.55776
0.0897436	-99.1147		0.0897436	-77.8227	-84.6609		29.6	8.87852	8.8785		29.6	2.46216	2.56771	2.42928	2.55784		29.6	2.4629	2.5685	2.42944	2.55808
0.0903541	-99.7969		0.0903541	-78.2176	-87.1215		29.8	8.87866	8.87863		29.8	2.46381	2.56837	2.42961	2.55883		29.8	2.46295	2.56865	2.42959	2.5584
0.0909646	-100.321		0.0909646	-78.7877	-88.8174		30	8.87878	8.87876		30	2.46414	2.56639	2.42961	2.55916		30	2.463	2.5688	2.42974	2.55872
0.0915751	-100.634		0.0915751	-79.5749	-88.2221		30.2	8.87892	8.87888		30.2	2.46381	2.56968	2.43093	2.55982		30.2	2.46305	2.56896	2.4299	2.55903
0.0921856	-100.738		0.0921856	-80.6338	-86.2836		30.4	8.87904	8.87901		30.4	2.46381	2.56639	2.42961	2.55916		30.4	2.4631	2.56912	2.43005	2.55934
0.0927961	-100.689		0.0927961	-82.0381	-84.4375		30.6	8.87914	8.87913		30.6	2.4615	2.56935	2.43027	2.55817		30.6	2.46315	2.56929	2.4302	2.55965
0.0934066	-100.564		0.0934066	-83.892	-83.0454		30.8	8.87923	8.87925		30.8	2.46282	2.56902	2.42994	2.55982		30.8	2.46321	2.56945	2.43035	2.55995
0.0940171	-100.429		0.0940171	-86.3444	-82.0929		31	8.87932	8.87937		31	2.46249	2.56935	2.43027	2.56179		31	2.46326	2.56963	2.4305	2.56025
0.0946276	-100.327		0.0946276	-89.5484	-81.5111		31.2	8.87944	8.87949		31.2	2.46446	2.56902	2.42994	2.5608		31.2	2.46331	2.5698	2.43065	2.56055
0.0952381	-100.282		0.0952381	-93.0465	-81.2379		31.4	8.87956	8.87961		31.4	2.46249	2.57034	2.4306	2.56015		31.4	2.46337	2.56998	2.4308	2.56085
0.0958486	-100.302		0.0958486	-93.7202	-81.2244		31.6	8.87973	8.87972		31.6	2.46315	2.57067	2.42961	2.56179		31.6	2.46343	2.57015	2.43095	2.56114
0.0964591	-100.389		0.0964591	-91.2236	-81.4312		31.8	8.87981	8.87984		31.8	2.46348	2.571	2.4306	2.56146		31.8	2.46349	2.57033	2.4311	2.56143
0.0970696	-100.538		0.0970696	-88.8847	-81.8255		32	8.87995	8.87995		32	2.46315	2.571	2.43191	2.56179		32	2.46355	2.57051	2.43126	2.56172
0.0976801	-100.74		0.0976801	-87.3474	-82.3785		32.2	8.88004	8.88006		32.2	2.46348	2.57133	2.43191	2.56179		32.2	2.46361	2.57068	2.43141	2.56201
0.0982906	-100.987		0.0982906	-86.4917	-83.0635		32.4	8.88021	8.88017		32.4	2.46611	2.57133	2.4329	2.56179		32.4	2.46367	2.57085	2.43156	2.56229
0.0989011	-101.273		0.0989011	-86.1866	-83.8562		32.6	8.88033	8.88028		32.6	2.4615	2.571	2.43191	2.56179		32.6	2.46374	2.57103	2.43172	2.56257
0.0995116	-101.598		0.0995116	-86.3464	-84.7346		32.8	8.88041	8.88038		32.8	2.46545	2.57165	2.4306	2.56278		32.8	2.4638	2.5712	2.43187	2.56286
0.100122	-101.966		0.100122	-86.9139	-85.68		33	8.88048	8.88049		33	2.46085	2.571	2.43158	2.56344		33	2.46387	2.57137	2.43202	2.56314
0.100733	-102.38		0.100733	-87.8419	-86.6747		33.2	8.88062	8.88059		33.2	2.46545	2.57067	2.43323	2.56344		33.2	2.46394	2.57153	2.43217	2.56342
0.101343	-102.834		0.101343	-89.0723	-87.6918		33.4	8.88069	8.8807		33.4	2.46381	2.57133	2.4329	2.56344		33.4	2.46401	2.5717	2.43232	2.56369
0.101954	-103.295		0.101954	-90.5139	-88.669		33.6	8.8808	8.8808		33.6	2.46315	2.571	2.43093	2.56376		33.6	2.46408	2.57186	2.43247	2.56397
0.102564	-103.696		0.102564	-92.0228	-89.4659		33.8	8.8809	8.8809		33.8	2.46315	2.57593	2.43356	2.56409		33.8	2.46415	2.57203	2.43263	2.56424
0.103175	-103.948		0.103175	-93.4009	-89.8451		34	8.88099	8.881		34	2.46348	2.57264	2.43257	2.56475		34	2.46422	2.57219	2.43278	2.56451
0.103785	-103.976		0.103785	-94.4015	-89.5871		34.2	8.88108	8.8811		34.2	2.46578	2.57297	2.43224	2.56541		34.2	2.46429	2.57235	2.43293	2.56478
0.104396	-103.779		0.104396	-94.6873	-88.7115		34.4	8.88117	8.88119		34.4	2.46414	2.57034	2.43323	2.56541		34.4	2.46435	2.57251	2.43308	2.56505
0.105006	-103.442		0.105006	-93.9057	-87.479		34.6	8.88119	8.88129		34.6	2.46446	2.57034	2.43323	2.56607		34.6	2.46442	2.57267	2.43323	2.56531
0.105617	-103.084		0.105617	-92.1254	-86.1685		34.8	8.88137	8.88139		34.8	2.46709	2.57133	2.43323	2.56574		34.8	2.46448	2.57282	2.43338	2.56557
0.106227	-102.817		0.106227	-89.8793	-84.9547		35	8.88144	8.88148		35	2.46216	2.57231	2.43323	2.56442		35	2.46454	2.57298	2.43353	2.56583
0.106838	-102.718		0.106838	-87.6356	-83.9219		35.2	8.88159	8.88157		35.2	2.46709	2.57429	2.43356	2.56475		35.2	2.4646	2.57314	2.43368	2.56609
0.107448	-102.837		0.107448	-85.6075	-83.1054		35.4	8.88169	8.88167		35.4	2.46578	2.57363	2.43487	2.56672		35.4	2.46465	2.5733	2.43382	2.56634
0.108059	-103.206		0.108059	-83.8548	-82.518		35.6	8.88176	8.88176		35.6	2.46446	2.57527	2.43421	2.56804		35.6	2.4647	2.57345	2.43397	2.56659
0.108669	-103.846		0.108669	-82.3747	-82.1623		35.8	8.88183	8.88185		35.8	2.46446	2.57396	2.43421	2.56607		35.8	2.46475	2.5736	2.43411	2.56684
0.10928	-104.75		0.10928	-81.1441	-82.0357		36	8.88198	8.88194		36	2.46578	2.57198	2.43356	2.56804		36	2.4648	2.57375	2.43425	2.56709
0.10989	-105.834		0.10989	-80.135	-82.1318		36.2	8.88204	8.88202		36.2	2.46381	2.57494	2.43454	2.56771		36.2	2.46484	2.57389	2.4344	2.56733
0.110501	-106.785		0.110501	-79.319	-82.4392		36.4	8.88219	8.88211		36.4	2.4615	2.57396	2.43454	2.56738		36.4	2.46488	2.57403	2.43454	2.56757
0.111111	-106.949		0.111111	-78.67	-82.9408		36.6	8.88218	8.8822		36.6	2.46578	2.57429	2.43421	2.56902		36.6	2.46492	2.57416	2.43467	2.56781
0.111722	-105.896		0.111722	-78.1632	-83.613		36.8	8.88227	8.88228		36.8	2.46446	2.57494	2.4352	2.56804		36.8	2.46495	2.57429	2.43481	2.56805
0.112332	-104.085		0.112332	-77.7763	-84.4271		37	8.88234	8.88236		37	2.46677	2.5756	2.43454	2.56672		37	2.46499	2.57441	2.43495	2.56828
0.112943	-102.179		0.112943	-77.4885	-85.355		37.2	8.88246	8.88245		37.2	2.46479	2.57231	2.43586	2.56869		37.2	2.46502	2.57453	2.43508	2.56851
0.113553	-100.494		0.113553	-77.2813	-86.3776		37.4	8.88247	8.88253		37.4	2.46709	2.57626	2.43652	2.56804		37.4	2.46505	2.57464	2.43521	2.56875
0.114164	-99.118		0.114164	-77.1386	-87.4912		37.6	8.88261	8.88261		37.6	2.46348	2.57396	2.43684	2.56968		37.6	2.46507	2.57475	2.43534	2.56898
0.114774	-98.0537		0.114774	-77.0471	-88.7011		37.8	8.88268	8.88269		37.8	2.46512	2.57593	2.43389	2.56869		37.8	2.4651	2.57486	2.43547	2.56921
0.115385	-97.2801		0.115385	-76.9971	-89.9889		38	8.88278	8.88277		38	2.46545	2.57626	2.4352	2.57034		38	2.46512	2.57496	2.43559	2.56944
0.115995	-96.7693		0.115995	-76.9828	-91.2449		38.2	8.88287	8.88284		38.2	2.46381	2.57297	2.43652	2.56837		38.2	2.46514	2.57506	2.43572	2.56968
0.116606	-96.4907		0.116606	-77.0026	-92.1915		38.4	8.88289	8.88292		38.4	2.46512	2.57527	2.43586	2.56869		38.4	2.46515	2.57515	2.43585	2.56991
0.117216	-96.4109		0.117216	-77.06	-92.47		38.6	8.88301	8.883		38.6	2.46545	2.57724	2.43553	2.571		38.6	2.46516	2.57524	2.43597	2.57014
0.117827	-96.4931		0.117827	-77.1634	-91.9969		38.8	8.88306	8.88307		38.8	2.46677	2.57527	2.43652	2.57165		38.8	2.46518	2.57533	2.4361	2.57037
0.118437	-96.6952		0.118437	-77.3262	-91.0655		39	8.88314	8.88315		39	2.46578	2.57593	2.4352	2.56968		39	2.46518	2.57541	2.43622	2.5706
0.119048	-96.9701		0.119048	-77.5666	-89.9909		39.2	8.88321	8.88322		39.2	2.46414	2.57429	2.43684	2.571		39.2	2.46519	2.5755	2.43635	2.57083
0.119658	-97.2664		0.119658	-77.9075	-88.912		39.4	8.88327	8.88329		39.4	2.46578	2.57264	2.43586	2.57165		39.4	2.46519	2.57558	2.43648	2.57105
0.120269	-97.5319		0.120269	-78.377	-87.8448		39.6	8.88335	8.88336		39.6	2.46414	2.57692	2.4352	2.57165		39.6	2.46519	2.57566	2.43661	2.57128
0.120879	-97.7204		0.120879	-79.0083	-86.7725		39.8	8.88344	8.88343		39.8	2.46775	2.57659	2.4375	2.57133		39.8	2.46519	2.57574	2.43675	2.57151
0.12149	-97.7998		0.12149	-79.8423	-85.699		40	8.88348	8.8835		40	2.46249	2.5779	2.43652	2.571		40	2.46519	2.57582	2.43688	2.57173
0.1221	-97.76		0.1221	-80.9315	-84.6592		40.2	8.88354	8.88357		40.2	2.46545	2.5733	2.4352	2.57198		40.2	2.46518	2.5759	2.43702	2.57196
0.122711	-97.6159		0.122711	-82.3482	-83.7037		40.4	8.88364	8.88363		40.4	2.46315	2.57593	2.43816	2.57165		40.4	2.46518	2.57598	2.43715	2.57218
0.123321	-97.4038		0.123321	-84.2009	-82.8811		40.6	8.88373	8.8837		40.6	2.46611	2.57494	2.4375	2.57264		40.6	2.46517	2.57606	2.43729	2.5724
0.123932	-97.1734		0.123932	-86.6659	-82.2296		40.8	8.88381	8.88377		40.8	2.46479	2.57724	2.43783	2.57396		40.8	2.46517	2.57615	2.43743	2.57262
0.124542	-96.9775		0.124542	-90.0267	-81.7762		41	8.88388	8.88383		41	2.47137	2.57724	2.43652	2.57297		41	2.46516	2.57623	2.43757	2.57285
0.125153	-96.8652		0.125153	-94.3405	-81.541		41.2	8.88394	8.88389		41.2	2.46282	2.5756	2.43915	2.57264		41.2	2.46515	2.57631	2.43771	2.57307
0.125763	-96.8784		0.125763	-95.7791	-81.5417		41.4	8.884	8.88395		41.4	2.46644	2.57593	2.4375	2.57297		41.4	2.46513	2.5764	2.43784	2.57329
0.126374	-97.0515		0.126374	-92.1091	-81.7976		41.6	8.88407	8.88401		41.6	2.46085	2.57692	2.43915	2.57429		41.6	2.46512	2.57648	2.43798	2.57351
0.126984	-97.4136		0.126984	-88.8037	-82.3334		41.8	8.88409	8.88407		41.8	2.46841	2.57593	2.43717	2.57231		41.8	2.46511	2.57657	2.43812	2.57373
0.127595	-97.9907		0.127595	-86.4804	-83.184		42	8.88414	8.88413		42	2.46052	2.57593	2.43915	2.5733		42	2.4651	2.57665	2.43825	2.57395
0.128205	-98.8081		0.128205	-84.8292	-84.3993		42.2	8.88419	8.88419		42.2	2.46841	2.57692	2.4375	2.57461		42.2	2.46509	2.57674	2.43839	2.57417
0.128816	-99.8925		0.128816	-83.6376	-86.0526		42.4	8.88426	8.88424		42.4	2.46545	2.57724	2.43816	2.57461		42.4	2.46508	2.57683	2.43852	2.57439
0.129426	-101.272		0.129426	-82.7825	-88.2429		42.6	8.88432	8.8843		42.6	2.46414	2.5779	2.43882	2.57363		42.6	2.46508	2.57692	2.43866	2.57461
0.130037	-102.971		0.130037	-82.192	-91.0406		42.8	8.88433	8.88435		42.8	2.46545	2.5779	2.43849	2.57494		42.8	2.46507	2.577	2.43879	2.57484
0.130647	-104.995		0.130647	-81.824	-94.0446		43	8.88438	8.88441		43	2.46512	2.57494	2.43882	2.57527		43	2.46507	2.57709	2.43892	2.57506
0.131258	-107.276		0.131258	-81.6551	-95.1343		43.2	8.88442	8.88446		43.2	2.46479	2.5756	2.44013	2.57626		43.2	2.46507	2.57718	2.43905	2.57527
0.131868	-109.555		0.131868	-81.6722	-93.3885		43.4	8.88443	8.88452		43.4	2.46512	2.57724	2.44145	2.57527		43.4	2.46508	2.57727	2.43918	2.57549
0.132479	-111.285		0.132479	-81.8677	-91.2627		43.6	8.88452	8.88457		43.6	2.46512	2.57757	2.43816	2.57593		43.6	2.46509	2.57736	2.43931	2.57571
0.133089	-112.029		0.133089	-82.2336	-89.7426		43.8	8.88456	8.88462		43.8	2.46742	2.57889	2.43816	2.5756		43.8	2.4651	2.57745	2.43944	2.57592
0.1337	-112.077		0.1337	-82.7569	-88.8747		44	8.88465	8.88467		44	2.45986	2.5779	2.43947	2.57659		44	2.46511	2.57754	2.43956	2.57613
0.13431	-112.004		0.13431	-83.4144	-88.5987		44.2	8.88472	8.88472		44.2	2.46545	2.57724	2.43915	2.57659		44.2	2.46514	2.57763	2.43969	2.57634
0.134921	-112.115		0.134921	-84.1699	-88.893		44.4	8.88479	8.88478		44.4	2.46644	2.57856	2.43915	2.57593		44.4	2.46516	2.57771	2.43981	2.57655
0.135531	-112.468		0.135531	-84.9766	-89.7984		44.6	8.88484	8.88483		44.6	2.46381	2.5779	2.44079	2.57692		44.6	2.46519	2.5778	2.43993	2.57676
0.136142	-112.983		0.136142	-85.7896	-91.4471		44.8	8.88489	8.88488		44.8	2.46446	2.57823	2.44013	2.57692		44.8	2.46523	2.57788	2.44005	2.57696
0.136752	-113.483		0.136752	-86.5827	-94.1551		45	8.88496	8.88493		45	2.46446	2.57724	2.44178	2.57724		45	2.46526	2.57796	2.44017	2.57716
0.137363	-113.703		0.137363	-87.3518	-98.744		45.2	8.88504	8.88498		45.2	2.46644	2.57659	2.44079	2.57692		45.2	2.46531	2.57803	2.44029	2.57737
0.137973	-113.382		0.137973	-88.0799	-106.774		45.4	8.88508	8.88503		45.4	2.46348	2.57659	2.44046	2.57856		45.4	2.46535	2.57811	2.44041	2.57756
0.138584	-112.451		0.138584	-88.6572	-102.168		45.6	8.88505	8.88507		45.6	2.46874	2.57757	2.43947	2.57823		45.6	2.4654	2.57818	2.44052	2.57776
0.139194	-111.093		0.139194	-88.8203	-96.4881		45.8	8.8851	8.88512		45.8	2.46578	2.58185	2.44178	2.57856		45.8	2.46545	2.57825	2.44064	2.57796
0.139805	-109.568		0.139805	-88.2996	-93.4045		46	8.88515	8.88517		46	2.46578	2.57889	2.44178	2.57823		46	2.4655	2.57832	2.44075	2.57815
0.140415	-108.07		0.140415	-87.1538	-91.5694		46.2	8.88527	8.88522		46.2	2.46545	2.57757	2.43947	2.57889		46.2	2.46555	2.57838	2.44087	2.57834
0.141026	-106.707		0.141026	-85.744	-90.4465		46.4	8.88526	8.88526		46.4	2.46512	2.58053	2.44013	2.57922		46.4	2.4656	2.57843	2.44098	2.57854
0.141636	-105.532		0.141636	-84.4	-89.7396		46.6	8.88531	8.88531		46.6	2.46479	2.57692	2.44079	2.57757		46.6	2.46565	2.57849	2.4411	2.57873
0.142247	-104.567		0.142247	-83.2947	-89.2298		46.8	8.88526	8.88536		46.8	2.46611	2.5802	2.44145	2.57527		46.8	2.46571	2.57853	2.44122	2.57892
0.142857	-103.817		0.142857	-82.494	-88.7426		47	8.88539	8.8854		47	2.46644	2.57724	2.44013	2.58086		47	2.46576	2.57858	2.44134	2.57912
0.143468	-103.28		0.143468	-82.0146	-88.1723		47.2	8.88541	8.88545		47.2	2.46479	2.57856	2.44112	2.57922		47.2	2.46582	2.57862	2.44146	2.57932
0.144078	-102.945		0.144078	-81.8516	-87.5065		47.4	8.88547	8.88549		47.4	2.46545	2.57757	2.44375	2.57955		47.4	2.46588	2.57866	2.44158	2.57952
0.144689	-102.796		0.144689	-81.9864	-86.8063		47.6	8.88552	8.88554		47.6	2.46578	2.57856	2.44178	2.57987		47.6	2.46593	2.5787	2.4417	2.57972
0.145299	-102.809		0.145299	-82.3807	-86.1561		47.8	8.88553	8.88558		47.8	2.46545	2.5802	2.44178	2.5802		47.8	2.46599	2.57873	2.44182	2.57992
0.14591	-102.949		0.14591	-82.9572	-85.6254		48	8.8856	8.88563		48	2.46446	2.5802	2.44079	2.57987		48	2.46605	2.57876	2.44195	2.58012
0.14652	-103.175		0.14652	-83.5707	-85.2598		48.2	8.8857	8.88567		48.2	2.46874	2.57987	2.44211	2.58053		48.2	2.4661	2.57879	2.44207	2.58032
0.147131	-103.439		0.147131	-83.9998	-85.086		48.4	8.88568	8.88571		48.4	2.46677	2.57823	2.44145	2.57823		48.4	2.46616	2.57882	2.4422	2.58053
0.147741	-103.691		0.147741	-84.0316	-85.1201		48.6	8.88575	8.88576		48.6	2.46677	2.5779	2.44211	2.58053		48.6	2.46621	2.57884	2.44233	2.58073
0.148352	-103.892		0.148352	-83.6258	-85.3751		48.8	8.88589	8.8858		48.8	2.46446	2.5779	2.44178	2.58316		48.8	2.46626	2.57887	2.44246	2.58094
0.148962	-104.015		0.148962	-82.946	-85.8649		49	8.88588	8.88584		49	2.46677	2.57889	2.44243	2.58218		49	2.46631	2.5789	2.44259	2.58114
0.149573	-104.054		0.149573	-82.2076	-86.606		49.2	8.88595	8.88588		49.2	2.46479	2.5802	2.44342	2.58119		49.2	2.46635	2.57892	2.44273	2.58135
0.150183	-104.016		0.150183	-81.56	-87.615		49.4	8.88595	8.88592		49.4	2.46841	2.57889	2.44178	2.58316		49.4	2.46639	2.57895	2.44286	2.58155
0.150794	-103.923		0.150794	-81.076	-88.8957		49.6	8.88597	8.88596		49.6	2.46578	2.57527	2.44441	2.58086		49.6	2.46643	2.57898	2.44299	2.58175
0.151404	-103.8		0.151404	-80.7805	-90.4018		49.8	8.88603	8.886		49.8	2.46841	2.58053	2.44408	2.58119		49.8	2.46646	2.57902	2.44312	2.58196
0.152015	-103.676		0.152015	-80.6733	-91.947		50	8.88606	8.88604		50	2.46841	2.57987	2.44243	2.58185		50	2.46649	2.57905	2.44326	2.58217
0.152625	-103.578		0.152625	-80.7425	-93.1009		50.2	8.8861	8.88607		50.2	2.46512	2.58053	2.44342	2.58086		50.2	2.46652	2.57909	2.44339	2.58237
0.153236	-103.538		0.153236	-80.97	-93.3975		50.4	8.88614	8.88611		50.4	2.46611	2.57692	2.44605	2.58415		50.4	2.46654	2.57913	2.44352	2.58258
0.153846	-103.583		0.153846	-81.3332	-92.9271		50.6	8.88621	8.88615		50.6	2.46677	2.57724	2.44309	2.58119		50.6	2.46655	2.57917	2.44365	2.5828
0.154457	-103.741		0.154457	-81.8058	-92.2364		50.8	8.8862	8.88618		50.8	2.46446	2.58086	2.44375	2.58316		50.8	2.46656	2.57922	2.44378	2.58301
0.155067	-104.037		0.155067	-82.3564	-91.7562		51	8.88625	8.88622		51	2.46644	2.57922	2.44309	2.58448		51	2.46657	2.57927	2.4439	2.58322
0.155678	-104.494		0.155678	-82.949	-91.7016		51.2	8.88626	8.88625		51.2	2.46972	2.58086	2.44276	2.58086		51.2	2.46658	2.57932	2.44403	2.58344
0.156288	-105.123		0.156288	-83.5435	-92.2052		51.4	8.88629	8.88629		51.4	2.46775	2.57889	2.44572	2.58316		51.4	2.46658	2.57937	2.44416	2.58365
0.156899	-105.922		0.156899	-84.0991	-93.4334		51.6	8.88632	8.88632		51.6	2.46709	2.5802	2.44309	2.58514		51.6	2.46658	2.57943	2.44429	2.58387
0.157509	-106.867		0.157509	-84.5809	-95.7272		51.8	8.88632	8.88636		51.8	2.46677	2.57757	2.44342	2.58349		51.8	2.46657	2.57949	2.44442	2.58408
0.15812	-107.898		0.15812	-84.9665	-100.027		52	8.88637	8.8864		52	2.46644	2.57889	2.44408	2.58481		52	2.46657	2.57955	2.44455	2.58429
0.15873	-108.92		0.15873	-85.2495	-110.207		52.2	8.88641	8.88643		52.2	2.46578	2.58119	2.44474	2.58514		52.2	2.46656	2.57961	2.44467	2.5845
0.159341	-109.819		0.159341	-85.4371	-103.535		52.4	8.88637	8.88647		52.4	2.46578	2.5779	2.44441	2.58612		52.4	2.46655	2.57968	2.4448	2.58471
0.159951	-110.515		0.159951	-85.5438	-96.5849		52.6	8.8864	8.8865		52.6	2.46545	2.58053	2.44243	2.58415		52.6	2.46654	2.57975	2.44493	2.58491
0.160562	-110.986		0.160562	-85.5855	-92.918		52.8	8.88648	8.88654		52.8	2.46677	2.57987	2.44638	2.58481		52.8	2.46653	2.57982	2.44505	2.58511
0.161172	-111.218		0.161172	-85.5774	-90.6817		53	8.8865	8.88658		53	2.46578	2.57889	2.44605	2.58645		53	2.46652	2.57989	2.44517	2.58531
0.161783	-111.136		0.161783	-85.5353	-89.3389		53.2	8.88655	8.88662		53.2	2.46808	2.58053	2.44802	2.58579		53.2	2.46652	2.57997	2.44529	2.5855
0.162393	-110.596		0.162393	-85.4775	-88.6844		53.4	8.88661	8.88666		53.4	2.46775	2.5802	2.44441	2.58547		53.4	2.46651	2.58004	2.4454	2.58569
0.163004	-109.539		0.163004	-85.4259	-88.6449		53.6	8.88668	8.8867		53.6	2.46677	2.5802	2.44769	2.58579		53.6	2.46651	2.58012	2.44551	2.58588
0.163614	-108.099		0.163614	-85.4047	-89.2266		53.8	8.88669	8.88674		53.8	2.46545	2.58086	2.44539	2.58579		53.8	2.46651	2.5802	2.44561	2.58607
0.164225	-106.511		0.164225	-85.4391	-90.5074		54	8.88682	8.88677		54	2.46578	2.57922	2.44539	2.58612		54	2.46651	2.58028	2.44571	2.58625
0.164835	-104.968		0.164835	-85.5549	-92.6428		54.2	8.88688	8.88681		54.2	2.46578	2.58053	2.44572	2.58678		54.2	2.46652	2.58035	2.44581	2.58643
0.165446	-103.576		0.165446	-85.7798	-95.7003		54.4	8.88687	8.88685		54.4	2.46578	2.58086	2.44605	2.58678		54.4	2.46653	2.58043	2.4459	2.5866
0.166056	-102.385		0.166056	-86.1446	-97.9074		54.6	8.88695	8.88689		54.6	2.46742	2.57922	2.44605	2.58744		54.6	2.46654	2.58051	2.44599	2.58677
0.166667	-101.41		0.166667	-86.6867	-95.5075		54.8	8.88701	8.88693		54.8	2.46644	2.58119	2.44638	2.58744		54.8	2.46656	2.58059	2.44607	2.58695
0.167277	-100.653		0.167277	-87.4521	-91.9538		55	8.88696	8.88697		55	2.46841	2.58119	2.44605	2.58711		55	2.46659	2.58066	2.44615	2.58712
0.167888	-100.109		0.167888	-88.4975	-89.2154		55.2	8.88709	8.88701		55.2	2.46578	2.58053	2.44638	2.58645		55.2	2.46661	2.58074	2.44623	2.58728
0.168498	-99.7732		0.168498	-89.8846	-87.2055		55.4	8.88708	8.88705		55.4	2.46479	2.58086	2.44507	2.58777		55.4	2.46665	2.58081	2.4463	2.58745
0.169109	-99.6382		0.169109	-91.6436	-85.706		55.6	8.88714	8.88709		55.6	2.46611	2.58349	2.44605	2.58579		55.6	2.46669	2.58088	2.44638	2.58762
0.169719	-99.6987		0.169719	-93.5945	-84.561		55.8	8.88708	8.88713		55.8	2.46479	2.58086	2.44802	2.5881		55.8	2.46673	2.58094	2.44645	2.58779
0.17033	-99.9507		0.17033	-94.8455	-83.6626		56	8.88715	8.88717		56	2.46446	2.58053	2.44605	2.5881		56	2.46679	2.58101	2.44652	2.58795
0.17094	-100.392		0.17094	-94.1305	-82.933		56.2	8.88717	8.8872		56.2	2.46677	2.58218	2.44704	2.58678		56.2	2.46684	2.58107	2.44658	2.58812
0.171551	-101.019		0.171551	-92.0736	-82.3139		56.4	8.8872	8.88724		56.4	2.46611	2.58086	2.44769	2.58941		56.4	2.4669	2.58114	2.44665	2.58829
0.172161	-101.833		0.172161	-89.952	-81.7618		56.6	8.88728	8.88728		56.6	2.47038	2.58086	2.44638	2.58941		56.6	2.46697	2.5812	2.44671	2.58846
0.172772	-102.829		0.172772	-88.1977	-81.2455		56.8	8.88724	8.88732		56.8	2.46874	2.58152	2.44868	2.58842		56.8	2.46703	2.58126	2.44677	2.58862
0.173382	-104.001		0.173382	-86.8509	-80.746		57	8.88734	8.88735		57	2.46972	2.58053	2.44704	2.58908		57	2.46709	2.58132	2.44684	2.58879
0.173993	-105.338		0.173993	-85.8759	-80.2552		57.2	8.88741	8.88739		57.2	2.46578	2.58119	2.44572	2.58974		57.2	2.46716	2.58139	2.4469	2.58895
0.174603	-106.818		0.174603	-85.2387	-79.7754		57.4	8.8874	8.88743		57.4	2.46611	2.58053	2.44638	2.58875		57.4	2.46722	2.58146	2.44697	2.58912
0.175214	-108.4		0.175214	-84.9218	-79.3157		57.6	8.88752	8.88747		57.6	2.46644	2.5802	2.44704	2.58711		57.6	2.46729	2.58153	2.44704	2.58928
0.175824	-110.007		0.175824	-84.926	-78.8892		57.8	8.88749	8.8875		57.8	2.46644	2.5802	2.44671	2.5904		57.8	2.46736	2.5816	2.44711	2.58945
0.176435	-111.499		0.176435	-85.2721	-78.5092		58	8.88751	8.88754		58	2.46644	2.5802	2.44638	2.58974		58	2.46743	2.58167	2.44719	2.58961
0.177045	-112.674		0.177045	-86.0048	-78.1871		58.2	8.88763	8.88757		58.2	2.46907	2.58349	2.44671	2.5904		58.2	2.46749	2.58175	2.44727	2.58978
0.177656	-113.338		0.177656	-87.2022	-77.9313		58.4	8.88765	8.88761		58.4	2.46808	2.58218	2.44769	2.5881		58.4	2.46756	2.58182	2.44735	2.58995
0.178266	-113.446		0.178266	-88.9888	-77.7472		58.6	8.88768	8.88764		58.6	2.46709	2.58316	2.44572	2.59007		58.6	2.46762	2.5819	2.44744	2.59011
0.178877	-113.141		0.178877	-91.52	-77.6384		58.8	8.88769	8.88768		58.8	2.46644	2.5825	2.44802	2.59007		58.8	2.46768	2.58197	2.44754	2.59028
0.179487	-112.614		0.179487	-94.5961	-77.6081		59	8.88776	8.88771		59	2.46677	2.58152	2.44671	2.59072		59	2.46774	2.58204	2.44764	2.59045
0.180098	-112.002		0.180098	-95.6723	-77.6609		59.2	8.88781	8.88774		59.2	2.4694	2.58119	2.44737	2.59204		59.2	2.4678	2.5821	2.44775	2.59061
0.180708	-111.369		0.180708	-92.9717	-77.8042		59.4	8.88786	8.88777		59.4	2.46907	2.58316	2.44704	2.5904		59.4	2.46785	2.58217	2.44786	2.59078
0.181319	-110.733		0.181319	-89.9374	-78.0505		59.6	8.88786	8.8878		59.6	2.46677	2.58218	2.44835	2.59171		59.6	2.4679	2.58223	2.44797	2.59094
0.181929	-110.092		0.181929	-87.6629	-78.4181		59.8	8.88787	8.88784		59.8	2.4694	2.58218	2.44704	2.5904		59.8	2.46794	2.58228	2.44809	2.5911
0.18254	-109.44		0.18254	-86.0619	-78.9329		60	8.88789	8.88787		60	2.46808	2.58283	2.44802	2.59204		60	2.46798	2.58234	2.44821	2.59126
0.18315	-108.779		0.18315	-84.9819	-79.6307		60.2	8.88789	8.8879		60.2	2.46841	2.58514	2.45	2.59138		60.2	2.46801	2.58239	2.44833	2.59142
0.183761	-108.121		0.183761	-84.3153	-80.5612		60.4	8.88792	8.88793		60.4	2.46808	2.5825	2.44737	2.59237		60.4	2.46804	2.58243	2.44846	2.59158
0.184371	-107.489		0.184371	-83.9889	-81.7949		60.6	8.88793	8.88796		60.6	2.46775	2.57955	2.44835	2.59105		60.6	2.46806	2.58248	2.44859	2.59174
0.184982	-106.909		0.184982	-83.9493	-83.4392		60.8	8.88794	8.88799		60.8	2.46775	2.58218	2.44802	2.59204		60.8	2.46807	2.58252	2.44871	2.59189
0.185592	-106.406		0.185592	-84.1523	-85.6714		61	8.88796	8.88802		61	2.46677	2.58316	2.45098	2.59171		61	2.46808	2.58255	2.44884	2.59205
0.186203	-106.004		0.186203	-84.5555	-88.8088		61.2	8.88798	8.88805		61.2	2.46907	2.5825	2.44901	2.59105		61.2	2.46808	2.58259	2.44897	2.59221
0.186813	-105.72		0.186813	-85.1129	-93.3203		61.4	8.88797	8.88808		61.4	2.47301	2.58382	2.44967	2.59237		61.4	2.46807	2.58262	2.44909	2.59237
0.187424	-105.564		0.187424	-85.7709	-96.8863		61.6	8.88805	8.88812		61.6	2.46808	2.58382	2.45	2.59303		61.6	2.46806	2.58265	2.44921	2.59253
0.188034	-105.545		0.188034	-86.4691	-93.0599		61.8	8.88811	8.88815		61.8	2.46775	2.58218	2.45	2.59303		61.8	2.46803	2.58267	2.44933	2.59268
0.188645	-105.663		0.188645	-87.1476	-89.1535		62	8.88814	8.88818		62	2.46742	2.58152	2.44901	2.59237		62	2.46801	2.5827	2.44945	2.59284
0.189255	-105.919		0.189255	-87.7606	-86.5936		62.2	8.88815	8.88821		62.2	2.47038	2.58119	2.44967	2.59401		62.2	2.46798	2.58272	2.44956	2.593
0.189866	-106.311		0.189866	-88.2916	-84.9191		62.4	8.88824	8.88825		62.4	2.46545	2.58283	2.45032	2.59105		62.4	2.46794	2.58274	2.44968	2.59316
0.190476	-106.832		0.190476	-88.7605	-83.8493		62.6	8.88823	8.88828		62.6	2.46874	2.58382	2.44934	2.59401		62.6	2.4679	2.58276	2.44979	2.59332
0.191087	-107.465		0.191087	-89.2186	-83.2328		62.8	8.88831	8.88832		62.8	2.46742	2.58415	2.45098	2.59401		62.8	2.46786	2.58277	2.4499	2.59348
0.191697	-108.168		0.191697	-89.7387	-82.9828		63	8.88832	8.88835		63	2.46775	2.58218	2.45032	2.59204		63	2.46782	2.58279	2.45001	2.59365
0.192308	-108.846		0.192308	-90.4094	-83.0469		63.2	8.88835	8.88838		63.2	2.46611	2.58382	2.44967	2.59368		63.2	2.46778	2.5828	2.45012	2.5938
0.192918	-109.344		0.192918	-91.3417	-83.3924		63.4	8.88841	8.88842		63.4	2.46874	2.58415	2.44901	2.59401		63.4	2.46774	2.58281	2.45022	2.59396
0.193529	-109.491		0.193529	-92.694	-83.9985		63.6	8.88848	8.88845		63.6	2.46677	2.58283	2.45032	2.595		63.6	2.4677	2.58282	2.45033	2.59412
0.194139	-109.223		0.194139	-94.7397	-84.8523		63.8	8.88851	8.88848		63.8	2.46611	2.58086	2.45164	2.59533		63.8	2.46766	2.58283	2.45044	2.59428
0.19475	-108.652		0.19475	-98.0767	-85.945		64	8.88855	8.88851		64	2.46742	2.58218	2.44967	2.59434		64	2.46762	2.58285	2.45054	2.59443
0.19536	-107.985		0.19536	-104.388	-87.2701		64.2	8.88862	8.88854		64.2	2.46808	2.58185	2.45032	2.59566		64.2	2.46758	2.58286	2.45065	2.59458
0.195971	-107.396		0.195971	-106.108	-88.8216		64.4	8.88862	8.88857		64.4	2.46709	2.58283	2.45032	2.59467		64.4	2.46755	2.58288	2.45076	2.59473
0.196581	-106.994		0.196581	-97.7098	-90.5946		64.6	8.88864	8.8886		64.6	2.4694	2.5825	2.45032	2.59467		64.6	2.46752	2.5829	2.45086	2.59488
0.197192	-106.833		0.197192	-92.8644	-92.5859		64.8	8.88872	8.88863		64.8	2.46742	2.58316	2.45	2.59467		64.8	2.46749	2.58292	2.45097	2.59502
0.197802	-106.94		0.197802	-89.574	-94.7854		65	8.88871	8.88866		65	2.46512	2.5825	2.45296	2.59467		65	2.46746	2.58294	2.45108	2.59516
0.198413	-107.327		0.198413	-87.1074	-97.0932		65.2	8.8887	8.88869		65.2	2.46808	2.58448	2.45065	2.595		65.2	2.46744	2.58296	2.45119	2.59531
0.199023	-107.993		0.199023	-85.1634	-98.969		65.4	8.88873	8.88871		65.4	2.46644	2.58218	2.45131	2.59599		65.4	2.46741	2.58298	2.45129	2.59545
0.199634	-108.93		0.199634	-83.5917	-99.0935		65.6	8.88882	8.88874		65.6	2.46775	2.58448	2.45296	2.59632		65.6	2.46739	2.58301	2.4514	2.59559
0.200244	-110.111		0.200244	-82.3062	-97.1891		65.8	8.88877	8.88876		65.8	2.46972	2.58481	2.45	2.59599		65.8	2.46737	2.58303	2.45151	2.59573
0.200855	-111.476		0.200855	-81.2533	-94.6424		66	8.88882	8.88878		66	2.46841	2.5825	2.4523	2.59599		66	2.46736	2.58306	2.45161	2.59587
0.201465	-112.903		0.201465	-80.3967	-92.2566		66.2	8.88883	8.8888		66.2	2.46611	2.58218	2.45164	2.59599		66.2	2.46735	2.58309	2.45172	2.59601
0.202076	-114.157		0.202076	-79.7095	-90.1969		66.4	8.88884	8.88882		66.4	2.46677	2.58448	2.45131	2.59434		66.4	2.46733	2.58312	2.45182	2.59615
0.202686	-114.88		0.202686	-79.1703	-88.4513		66.6	8.8889	8.88884		66.6	2.46512	2.58316	2.45164	2.59632		66.6	2.46733	2.58315	2.45193	2.59628
0.203297	-114.759		0.203297	-78.7598	-86.9778		66.8	8.88891	8.88886		66.8	2.46742	2.58283	2.45164	2.59697		66.8	2.46732	2.58319	2.45203	2.59643
0.203907	-113.816		0.203907	-78.4599	-85.7348		67	8.88886	8.88888		67	2.46611	2.58185	2.45197	2.59697		67	2.46732	2.58323	2.45214	2.59657
0.204518	-112.383		0.204518	-78.2526	-84.6851		67.2	8.88889	8.8889		67.2	2.46677	2.58283	2.45197	2.59697		67.2	2.46733	2.58328	2.45224	2.59671
0.205128	-110.797		0.205128	-78.1204	-83.7954		67.4	8.88887	8.88892		67.4	2.46742	2.58119	2.4523	2.59599		67.4	2.46733	2.58334	2.45235	2.59685
0.205739	-109.264		0.205739	-78.0466	-83.0361		67.6	8.88886	8.88894		67.6	2.46677	2.58283	2.4523	2.59763		67.6	2.46734	2.5834	2.45245	2.59699
0.206349	-107.883		0.206349	-78.0171	-82.3815		67.8	8.88897	8.88896		67.8	2.46644	2.58415	2.45361	2.59664		67.8	2.46735	2.58347	2.45255	2.59714
0.20696	-106.694		0.20696	-78.0214	-81.8123		68	8.88894	8.88898		68	2.46972	2.58481	2.45263	2.59664		68	2.46735	2.58355	2.45265	2.59728
0.20757	-105.71		0.20757	-78.0539	-81.3167		68.2	8.88894	8.889		68.2	2.46808	2.5825	2.45361	2.59566		68.2	2.46736	2.58363	2.45275	2.59743
0.208181	-104.93		0.208181	-78.114	-80.8923		68.4	8.88903	8.88902		68.4	2.46775	2.58382	2.45329	2.59862		68.4	2.46736	2.58371	2.45284	2.59758
0.208791	-104.351		0.208791	-78.2043	-80.5456		68.6	8.88899	8.88904		68.6	2.4694	2.58448	2.45065	2.59829		68.6	2.46737	2.5838	2.45293	2.59772
0.209402	-103.969		0.209402	-78.3292	-80.2896		68.8	8.88903	8.88906		68.8	2.46742	2.58218	2.45329	2.59829		68.8	2.46737	2.58389	2.45303	2.59787
0.210012	-103.779		0.210012	-78.4919	-80.1413		69	8.88903	8.88908		69	2.46808	2.58415	2.45394	2.5973		69	2.46737	2.58399	2.45311	2.59802
0.210623	-103.775		0.210623	-78.6923	-80.119		69.2	8.88908	8.8891		69.2	2.46709	2.58382	2.45329	2.59829		69.2	2.46736	2.58409	2.4532	2.59816
0.211233	-103.95		0.211233	-78.9274	-80.2394		69.4	8.88909	8.88912		69.4	2.46677	2.58612	2.45427	2.59927		69.4	2.46736	2.58419	2.45328	2.59831
0.211844	-104.286		0.211844	-79.1923	-80.5162		69.6	8.8891	8.88914		69.6	2.46742	2.58152	2.45296	2.60026		69.6	2.46735	2.58429	2.45337	2.59845
0.212454	-104.75		0.212454	-79.4853	-80.9561		69.8	8.88914	8.88916		69.8	2.46841	2.58481	2.45394	2.59763		69.8	2.46735	2.5844	2.45344	2.5986
0.213065	-105.281		0.213065	-79.8123	-81.5537		70	8.88916	8.88918		70	2.46545	2.58382	2.45361	2.59796		70	2.46734	2.5845	2.45352	2.59874
0.213675	-105.78		0.213675	-80.1909	-82.2792		70.2	8.88918	8.8892		70.2	2.46677	2.58218	2.4546	2.5996		70.2	2.46734	2.5846	2.45359	2.59888
0.214286	-106.119		0.214286	-80.6513	-83.0601		70.4	8.88921	8.88922		70.4	2.46874	2.58514	2.45394	2.59927		70.4	2.46733	2.58471	2.45366	2.59902
0.214896	-106.194		0.214896	-81.2323	-83.7627		70.6	8.88926	8.88924		70.6	2.46512	2.58875	2.45427	2.59993		70.6	2.46733	2.5848	2.45374	2.59916
0.215507	-105.996		0.215507	-81.9769	-84.2105		70.8	8.88928	8.88927		70.8	2.46874	2.58612	2.45296	2.59895		70.8	2.46732	2.58489	2.4538	2.59931
0.216117	-105.626		0.216117	-82.9263	-84.2808		71	8.88934	8.88929		71	2.46545	2.58382	2.45526	2.60026		71	2.46732	2.58498	2.45387	2.59945
0.216728	-105.232		0.216728	-84.1158	-84.0136		71.2	8.88933	8.88931		71.2	2.46841	2.58678	2.45164	2.5973		71.2	2.46732	2.58506	2.45394	2.5996
0.217338	-104.947		0.217338	-85.569	-83.5877		71.4	8.88936	8.88933		71.4	2.46578	2.58612	2.45526	2.59829		71.4	2.46731	2.58513	2.45401	2.59974
0.217949	-104.871		0.217949	-87.294	-83.1998		71.6	8.88937	8.88935		71.6	2.46808	2.58481	2.45263	2.5996		71.6	2.46731	2.58519	2.45408	2.59989
0.218559	-105.075		0.218559	-89.2876	-82.9934		71.8	8.8894	8.88937		71.8	2.46578	2.58382	2.45361	2.59993		71.8	2.46731	2.58525	2.45416	2.60004
0.21917	-105.619		0.21917	-91.5717	-83.0583		72	8.88939	8.8894		72	2.46841	2.58645	2.45394	2.60059		72	2.4673	2.5853	2.45423	2.6002
0.21978	-106.565		0.21978	-94.3181	-83.4505		72.2	8.88948	8.88942		72.2	2.46775	2.58645	2.45361	2.60059		72.2	2.46729	2.58535	2.45431	2.60035
0.220391	-107.969		0.220391	-98.1841	-84.2021		72.4	8.88941	8.88944		72.4	2.46907	2.58514	2.4546	2.60125		72.4	2.46728	2.58539	2.45438	2.60051
0.221001	-109.804		0.221001	-105.693	-85.3014		72.6	8.88946	8.88946		72.6	2.46972	2.58481	2.45493	2.60092		72.6	2.46727	2.58542	2.45446	2.60066
0.221612	-111.619		0.221612	-105.946	-86.6015		72.8	8.88941	8.88948		72.8	2.46479	2.58415	2.45559	2.60125		72.8	2.46726	2.58545	2.45455	2.60081
0.222222	-112.011		0.222222	-96.7465	-87.6145		73	8.88945	8.8895		73	2.47203	2.58711	2.45329	2.60223		73	2.46724	2.58547	2.45463	2.60097
0.222833	-110.372		0.222833	-91.8671	-87.5617		73.2	8.88951	8.88952		73.2	2.46644	2.58547	2.4546	2.60059		73.2	2.46723	2.58549	2.45471	2.60112
0.223443	-108.138		0.223443	-88.6341	-86.3408		73.4	8.88953	8.88954		73.4	2.46545	2.58678	2.45427	2.5996		73.4	2.46721	2.5855	2.4548	2.60128
0.224054	-106.204		0.224054	-86.3289	-84.6852		73.6	8.88953	8.88956		73.6	2.4694	2.58645	2.45427	2.60092		73.6	2.4672	2.58551	2.45489	2.60143
0.224664	-104.726		0.224664	-84.6631	-83.1439		73.8	8.88959	8.88958		73.8	2.46348	2.58481	2.45559	2.60125		73.8	2.46718	2.58551	2.45498	2.60158
0.225275	-103.668		0.225275	-83.4881	-81.8927		74	8.88962	8.88961		74	2.46775	2.58612	2.4546	2.6019		74	2.46718	2.58552	2.45507	2.60174
0.225885	-102.975		0.225885	-82.7111	-80.9483		74.2	8.88962	8.88963		74.2	2.46578	2.58514	2.45624	2.6019		74.2	2.46717	2.58552	2.45516	2.60189
0.226496	-102.605		0.226496	-82.2605	-80.2833		74.4	8.88963	8.88965		74.4	2.46578	2.58514	2.45526	2.60223		74.4	2.46717	2.58552	2.45525	2.60204
0.227106	-102.536		0.227106	-82.066	-79.8629		74.6	8.88972	8.88966		74.6	2.46742	2.58382	2.45493	2.6019		74.6	2.46717	2.58552	2.45534	2.60219
0.227717	-102.764		0.227717	-82.0419	-79.6539		74.8	8.88968	8.88968		74.8	2.46644	2.58514	2.45559	2.6019		74.8	2.46717	2.58553	2.45543	2.60234
0.228327	-103.304		0.228327	-82.0751	-79.6258		75	8.88975	8.8897		75	2.46709	2.58612	2.45559	2.60322		75	2.46718	2.58553	2.45552	2.60249
0.228938	-104.199		0.228938	-82.0307	-79.7485		75.2	8.88975	8.88972		75.2	2.46907	2.58645	2.45526	2.6019		75.2	2.46719	2.58554	2.45561	2.60263
0.229548	-105.533		0.229548	-81.7922	-79.9889		75.4	8.88974	8.88974		75.4	2.46677	2.58448	2.45526	2.60421		75.4	2.46721	2.58555	2.4557	2.60277
0.230159	-107.462		0.230159	-81.3204	-80.3073		75.6	8.88982	8.88976		75.6	2.46677	2.58579	2.45592	2.60552		75.6	2.46723	2.58556	2.45578	2.6029
0.230769	-110.315		0.230769	-80.673	-80.6533		75.8	8.88978	8.88977		75.8	2.46874	2.58481	2.45559	2.60289		75.8	2.46725	2.58558	2.45587	2.60303
0.23138	-114.899		0.23138	-79.9598	-80.9662		76	8.88973	8.88979		76	2.46742	2.58415	2.45526	2.60453		76	2.46727	2.5856	2.45595	2.60316
0.23199	-122.624		0.23199	-79.2851	-81.1832		76.2	8.88981	8.8898		76.2	2.46677	2.58481	2.45657	2.60125		76.2	2.4673	2.58562	2.45604	2.60328
0.232601	-118.09		0.232601	-78.7218	-81.2567		76.4	8.88983	8.88982		76.4	2.46545	2.58514	2.45789	2.60289		76.4	2.46733	2.58565	2.45612	2.6034
0.233211	-112.151		0.233211	-78.3137	-81.1739		76.6	8.88987	8.88983		76.6	2.46709	2.58645	2.45624	2.60289		76.6	2.46737	2.58568	2.45619	2.60352
0.233822	-108.662		0.233822	-78.0849	-80.9629		76.8	8.88986	8.88985		76.8	2.46775	2.58711	2.4569	2.60256		76.8	2.46741	2.58571	2.45627	2.60364
0.234432	-106.334		0.234432	-78.0496	-80.6796		77	8.88982	8.88986		77	2.46874	2.58579	2.45624	2.60453		77	2.46745	2.58574	2.45634	2.60376
0.235043	-104.674		0.235043	-78.2175	-80.3869		77.2	8.88986	8.88988		77.2	2.46249	2.58514	2.45822	2.60322		77.2	2.46749	2.58577	2.45641	2.60388
0.235653	-103.457		0.235653	-78.5975	-80.1386		77.4	8.88987	8.88989		77.4	2.46578	2.58579	2.45723	2.60453		77.4	2.46754	2.58581	2.45647	2.60399
0.236264	-102.561		0.236264	-79.1984	-79.9741		77.6	8.88989	8.8899		77.6	2.4694	2.58678	2.45789	2.60322		77.6	2.46758	2.58584	2.45653	2.6041
0.236874	-101.915		0.236874	-80.0276	-79.9189		77.8	8.88993	8.88992		77.8	2.4717	2.58415	2.45624	2.60519		77.8	2.46763	2.58588	2.4566	2.60421
0.237485	-101.475		0.237485	-81.0858	-79.9874		78	8.88996	8.88993		78	2.46808	2.58645	2.45427	2.60486		78	2.46768	2.58591	2.45666	2.60432
0.238095	-101.214		0.238095	-82.3495	-80.1853		78.2	8.88992	8.88994		78.2	2.46742	2.58612	2.45559	2.60355		78.2	2.46772	2.58595	2.45672	2.60443
0.238706	-101.112		0.238706	-83.7267	-80.5108		78.4	8.88999	8.88995		78.4	2.46644	2.58547	2.45756	2.60453		78.4	2.46776	2.58598	2.45678	2.60453
0.239316	-101.16		0.239316	-84.9709	-80.9548		78.6	8.88995	8.88996		78.6	2.46775	2.58612	2.45723	2.60618		78.6	2.4678	2.58602	2.45685	2.60464
0.239927	-101.349		0.239927	-85.6342	-81.5		78.8	8.89004	8.88997		78.8	2.46742	2.58547	2.45592	2.60519		78.8	2.46784	2.58605	2.45692	2.60474
0.240537	-101.678		0.240537	-85.3547	-82.1208		79	8.89	8.88998		79	2.47038	2.58579	2.45559	2.60552		79	2.46787	2.58608	2.45698	2.60484
0.241148	-102.142		0.241148	-84.2937	-82.7854		79.2	8.88999	8.88999		79.2	2.46841	2.58645	2.45526	2.60486		79.2	2.4679	2.58611	2.45706	2.60493
0.241758	-102.738		0.241758	-82.903	-83.4622		79.4	8.89005	8.89		79.4	2.46775	2.58842	2.45756	2.60421		79.4	2.46793	2.58614	2.45713	2.60503
0.242369	-103.459		0.242369	-81.4965	-84.1311		79.6	8.89	8.89001		79.6	2.46775	2.58514	2.45887	2.60453		79.6	2.46795	2.58616	2.45721	2.60513
0.242979	-104.293		0.242979	-80.2058	-84.7943		79.8	8.89001	8.89002		79.8	2.46742	2.58547	2.45723	2.60585		79.8	2.46797	2.58618	2.45728	2.60523
0.24359	-105.223		0.24359	-79.0726	-85.4803		80	8.89003	8.89003		80	2.4694	2.5881	2.45789	2.60519		80	2.46798	2.58619	2.45736	2.60532
0.2442	-106.229		0.2442	-78.1074	-86.2324		80.2	8.89001	8.89004		80.2	2.46742	2.58875	2.45756	2.60421		80.2	2.46799	2.5862	2.45744	2.60543
0.244811	-107.291		0.244811	-77.3111	-87.0826		80.4	8.89002	8.89005		80.4	2.46775	2.58678	2.4569	2.60519		80.4	2.468	2.5862	2.45752	2.60553
0.245421	-108.389		0.245421	-76.6821	-88.0022		80.6	8.88999	8.89005		80.6	2.47005	2.58645	2.45624	2.60585		80.6	2.46801	2.58621	2.45761	2.60563
0.246032	-109.508		0.246032	-76.2173	-88.8227		80.8	8.89003	8.89006		80.8	2.46611	2.58645	2.45855	2.60519		80.8	2.46801	2.58621	2.45769	2.60574
0.246642	-110.628		0.246642	-75.9112	-89.188		81	8.89004	8.89007		81	2.46841	2.58612	2.45789	2.60519		81	2.46801	2.5862	2.45778	2.60584
0.247253	-111.71		0.247253	-75.7555	-88.7755		81.2	8.89011	8.89008		81.2	2.46808	2.5825	2.45657	2.60717		81.2	2.468	2.5862	2.45786	2.60595
0.247863	-112.68		0.247863	-75.738	-87.6962		81.4	8.89006	8.89009		81.4	2.46808	2.58744	2.45789	2.60585		81.4	2.468	2.58621	2.45795	2.60606
0.248474	-113.427		0.248474	-75.8429	-86.3697		81.6	8.89007	8.8901		81.6	2.46709	2.58481	2.45855	2.60684		81.6	2.46799	2.58621	2.45803	2.60617
0.249084	-113.849		0.249084	-76.0516	-85.1248		81.8	8.89003	8.8901		81.8	2.46742	2.58547	2.4592	2.60453		81.8	2.46798	2.58622	2.45812	2.60629
0.249695	-113.919		0.249695	-76.345	-84.1115		82	8.89013	8.89011		82	2.46677	2.58678	2.46019	2.60651		82	2.46797	2.58623	2.4582	2.6064
0.250305	-113.698		0.250305	-76.7072	-83.3775		82.2	8.8902	8.89012		82.2	2.47203	2.58645	2.45789	2.60881		82.2	2.46795	2.58624	2.45828	2.60651
0.250916	-113.267		0.250916	-77.1299	-82.9279		82.4	8.89017	8.89013		82.4	2.46972	2.58777	2.4569	2.60486		82.4	2.46794	2.58625	2.45837	2.60663
0.251526	-112.66		0.251526	-77.6145	-82.7525		82.6	8.89017	8.89014		82.6	2.46808	2.58448	2.45887	2.60684		82.6	2.46792	2.58627	2.45845	2.60674
0.252137	-111.864		0.252137	-78.1716	-82.8349		82.8	8.89017	8.89014		82.8	2.46644	2.58645	2.45887	2.60749		82.8	2.4679	2.58629	2.45853	2.60685
0.252747	-110.869		0.252747	-78.8165	-83.1539		83	8.89018	8.89015		83	2.46545	2.58678	2.4592	2.60947		83	2.46788	2.58631	2.45861	2.60697
0.253358	-109.718		0.253358	-79.5617	-83.6814		83.2	8.89013	8.89016		83.2	2.46808	2.58579	2.45789	2.60618		83.2	2.46786	2.58634	2.45869	2.60708
0.253968	-108.507		0.253968	-80.4074	-84.378		83.4	8.89017	8.89017		83.4	2.46545	2.58645	2.45789	2.60519		83.4	2.46785	2.58637	2.45877	2.6072
0.254579	-107.346		0.254579	-81.3314	-85.1876		83.6	8.89016	8.89017		83.6	2.46644	2.58514	2.46019	2.60815		83.6	2.46783	2.58641	2.45885	2.60731
0.255189	-106.323		0.255189	-82.2781	-86.0337		83.8	8.89019	8.89018		83.8	2.46808	2.58382	2.4592	2.60782		83.8	2.46782	2.58644	2.45893	2.60743
0.2558	-105.494		0.2558	-83.1513	-86.8216		84	8.89018	8.89019		84	2.47038	2.58579	2.45953	2.60749		84	2.4678	2.58648	2.45901	2.60755
0.25641	-104.894		0.25641	-83.8213	-87.4517		84.2	8.89018	8.89019		84.2	2.46841	2.58744	2.45723	2.60651		84.2	2.46779	2.58653	2.45909	2.60767
0.257021	-104.537		0.257021	-84.1597	-87.8399		84.4	8.8902	8.8902		84.4	2.46808	2.58941	2.45953	2.60782		84.4	2.46777	2.58657	2.45917	2.6078
0.257631	-104.431		0.257631	-84.0925	-87.9356		84.6	8.89022	8.89021		84.6	2.46808	2.58744	2.45855	2.60651		84.6	2.46776	2.58661	2.45925	2.60792
0.258242	-104.576		0.258242	-83.6365	-87.7304		84.8	8.89022	8.89021		84.8	2.46808	2.58645	2.45723	2.60914		84.8	2.46774	2.58665	2.45933	2.60805
0.258852	-104.968		0.258852	-82.8856	-87.2577		85	8.89025	8.89022		85	2.46644	2.58645	2.46019	2.60848		85	2.46772	2.58669	2.45942	2.60818
0.259463	-105.597		0.259463	-81.9656	-86.5866		85.2	8.89024	8.89023		85.2	2.46742	2.58678	2.46052	2.60782		85.2	2.46771	2.58673	2.4595	2.6083
0.260073	-106.446		0.260073	-80.9936	-85.806		85.4	8.89026	8.89024		85.4	2.46677	2.58579	2.46052	2.60881		85.4	2.46769	2.58677	2.45958	2.60843
0.260684	-107.488		0.260684	-80.0584	-85.0025		85.6	8.89028	8.89024		85.6	2.46907	2.58645	2.45986	2.60881		85.6	2.46768	2.5868	2.45966	2.60856
0.261294	-108.676		0.261294	-79.2172	-84.2461		85.8	8.89026	8.89025		85.8	2.46742	2.58711	2.46019	2.60914		85.8	2.46766	2.58684	2.45973	2.60869
0.261905	-109.942		0.261905	-78.501	-83.5857		86	8.89022	8.89026		86	2.46808	2.58678	2.45953	2.60749		86	2.46764	2.58687	2.45981	2.60882
0.262515	-111.199		0.262515	-77.9217	-83.0517		86.2	8.8903	8.89027		86.2	2.46841	2.58908	2.46085	2.60782		86.2	2.46763	2.5869	2.45989	2.60895
0.263126	-112.353		0.263126	-77.4779	-82.6611		86.4	8.89026	8.89027		86.4	2.46677	2.58612	2.46019	2.6098		86.4	2.46761	2.58692	2.45996	2.60908
0.263736	-113.338		0.263736	-77.1602	-82.422		86.6	8.89028	8.89028		86.6	2.46841	2.58678	2.45953	2.61045		86.6	2.46759	2.58695	2.46004	2.60921
0.264347	-114.135		0.264347	-76.9536	-82.3373		86.8	8.89031	8.89029		86.8	2.46775	2.58875	2.45986	2.60881		86.8	2.46758	2.58696	2.46011	2.60934
0.264957	-114.772		0.264957	-76.8406	-82.4066		87	8.89025	8.8903		87	2.46677	2.58777	2.45986	2.61013		87	2.46756	2.58698	2.46019	2.60946
0.265568	-115.291		0.265568	-76.8031	-82.6274		87.2	8.8903	8.89031		87.2	2.46841	2.58547	2.45953	2.60914		87.2	2.46754	2.58699	2.46026	2.60959
0.266178	-115.733		0.266178	-76.8241	-82.9967		87.4	8.8903	8.89032		87.4	2.46808	2.58777	2.46019	2.60914		87.4	2.46753	2.587	2.46034	2.60971
0.266789	-116.127		0.266789	-76.8897	-83.5116		87.6	8.89033	8.89034		87.6	2.46644	2.58645	2.46052	2.6098		87.6	2.46752	2.58701	2.46041	2.60983
0.267399	-116.501		0.267399	-76.9908	-84.1719		87.8	8.89034	8.89035		87.8	2.46808	2.58579	2.46052	2.61013		87.8	2.46751	2.58702	2.46049	2.60994
0.26801	-116.884		0.26801	-77.1241	-84.9814		88	8.89031	8.89036		88	2.46841	2.58842	2.46118	2.6098		88	2.4675	2.58703	2.46056	2.61006
0.26862	-117.308		0.26862	-77.2929	-85.9489		88.2	8.89028	8.89038		88.2	2.46677	2.58777	2.45986	2.61078		88.2	2.46749	2.58704	2.46064	2.61016
0.269231	-117.806		0.269231	-77.5061	-87.0838		88.4	8.89035	8.89039		88.4	2.46677	2.58678	2.46085	2.61078		88.4	2.46749	2.58704	2.46071	2.61027
0.269841	-118.4		0.269841	-77.7773	-88.3757		88.6	8.89035	8.89041		88.6	2.46775	2.58678	2.46183	2.61078		88.6	2.46749	2.58705	2.46079	2.61037
0.270452	-119.091		0.270452	-78.1235	-89.7338		88.8	8.89037	8.89042		88.8	2.46611	2.58777	2.46052	2.61045		88.8	2.4675	2.58706	2.46086	2.61047
0.271062	-119.822		0.271062	-78.564	-90.864		89	8.89042	8.89044		89	2.46775	2.58579	2.45953	2.61177		89	2.4675	2.58706	2.46094	2.61056
0.271673	-120.42		0.271673	-79.1196	-91.2374		89.2	8.89043	8.89046		89.2	2.4694	2.58579	2.4615	2.61078		89.2	2.46752	2.58707	2.46101	2.61065
0.272283	-120.568		0.272283	-79.8134	-90.5733		89.4	8.89044	8.89048		89.4	2.46545	2.58908	2.4615	2.61111		89.4	2.46753	2.58709	2.46109	2.61073
0.272894	-119.985		0.272894	-80.6727	-89.268		89.6	8.89051	8.89049		89.6	2.46677	2.58711	2.46052	2.61078		89.6	2.46755	2.5871	2.46116	2.61081
0.273504	-118.758		0.273504	-81.7315	-87.8703		89.8	8.89054	8.89051		89.8	2.46644	2.58711	2.46052	2.60947		89.8	2.46758	2.58712	2.46124	2.61089
0.274115	-117.259		0.274115	-83.0372	-86.6716		90	8.89053	8.89053		90	2.46775	2.58678	2.46315	2.61111		90	2.46761	2.58714	2.46131	2.61097
0.274725	-115.8		0.274725	-84.661	-85.7729		90.2	8.89059	8.89055		90.2	2.46775	2.58711	2.4615	2.61177		90.2	2.46764	2.58716	2.46138	2.61104
0.275336	-114.54		0.275336	-86.7201	-85.1982		90.4	8.89056	8.89057		90.4	2.46479	2.58481	2.46052	2.61078		90.4	2.46768	2.58719	2.46145	2.61112
0.275946	-113.534		0.275946	-89.4286	-84.9481		90.6	8.89061	8.89059		90.6	2.46709	2.58612	2.46118	2.61144		90.6	2.46772	2.58722	2.46152	2.61119
0.276557	-112.792		0.276557	-93.2291	-85.0158		90.8	8.8906	8.89061		90.8	2.46907	2.58777	2.46183	2.61111		90.8	2.46776	2.58725	2.46159	2.61127
0.277167	-112.307		0.277167	-99.0162	-85.3877		91	8.8906	8.89063		91	2.46808	2.58711	2.46216	2.61177		91	2.4678	2.58729	2.46166	2.61134
0.277778	-112.063		0.277778	-102.207	-86.0335		91.2	8.89067	8.89065		91.2	2.46742	2.59007	2.46249	2.6098		91.2	2.46784	2.58733	2.46173	2.61141
0.278388	-112.046		0.278388	-96.3562	-86.8824		91.4	8.89071	8.89067		91.4	2.46742	2.58579	2.46118	2.61341		91.4	2.46787	2.58738	2.46179	2.61149
0.278999	-112.236		0.278999	-92.3595	-87.7902		91.6	8.8907	8.89068		91.6	2.46972	2.58678	2.46216	2.61013		91.6	2.46791	2.58742	2.46186	2.61156
0.279609	-112.61		0.279609	-89.7945	-88.5342		91.8	8.89067	8.8907		91.8	2.46808	2.58711	2.46282	2.61144		91.8	2.46794	2.58747	2.46192	2.61164
0.28022	-113.136		0.28022	-88.0126	-88.9194		92	8.89075	8.89072		92	2.46874	2.58777	2.46183	2.61275		92	2.46796	2.58752	2.46199	2.61172
0.28083	-113.775		0.28083	-86.7094	-88.9629		92.2	8.89072	8.89073		92.2	2.46874	2.58842	2.46249	2.61045		92.2	2.46798	2.58757	2.46205	2.6118
0.281441	-114.477		0.281441	-85.723	-88.9033		92.4	8.8908	8.89075		92.4	2.4694	2.58941	2.46183	2.61308		92.4	2.46799	2.58761	2.46211	2.61189
0.282051	-115.184		0.282051	-84.9571	-89.0279		92.6	8.89077	8.89076		92.6	2.47203	2.58547	2.46249	2.61177		92.6	2.468	2.58766	2.46217	2.61197
0.282662	-115.846		0.282662	-84.3505	-89.5782		92.8	8.89083	8.89078		92.8	2.46512	2.58744	2.46085	2.61177		92.8	2.468	2.58771	2.46223	2.61206
0.283272	-116.424		0.283272	-83.8637	-90.7898		93	8.89082	8.89079		93	2.46972	2.58875	2.46183	2.61177		93	2.468	2.58776	2.46229	2.61215
0.283883	-116.902		0.283883	-83.4717	-93.0263		93.2	8.89086	8.8908		93.2	2.46808	2.58744	2.46414	2.61144		93.2	2.46799	2.58781	2.46236	2.61225
0.284493	-117.282		0.284493	-83.1594	-97.1285		93.4	8.89091	8.89081		93.4	2.46808	2.58777	2.4615	2.61177		93.4	2.46797	2.58785	2.46242	2.61235
0.285104	-117.571		0.285104	-82.9184	-104.334		93.6	8.89088	8.89082		93.6	2.46775	2.58842	2.46249	2.61177		93.6	2.46796	2.5879	2.46249	2.61245
0.285714	-117.778		0.285714	-82.7438	-98.8795		93.8	8.89088	8.89083		93.8	2.46742	2.58875	2.46282	2.61308		93.8	2.46794	2.58794	2.46255	2.61256
0.286325	-117.915		0.286325	-82.6314	-92.741		94	8.89086	8.89084		94	2.46742	2.58744	2.46216	2.61374		94	2.46792	2.58798	2.46262	2.61266
0.286935	-118.014		0.286935	-82.5759	-89.0276		94.2	8.89083	8.89085		94.2	2.46874	2.58678	2.46183	2.61243		94.2	2.46789	2.58802	2.46269	2.61277
0.287546	-118.122		0.287546	-82.57	-86.4956		94.4	8.89089	8.89086		94.4	2.46742	2.58744	2.46282	2.61341		94.4	2.46787	2.58806	2.46276	2.61288
0.288156	-118.3		0.288156	-82.6053	-84.6617		94.6	8.8908	8.89086		94.6	2.46742	2.58678	2.46249	2.61341		94.6	2.46785	2.58809	2.46283	2.613
0.288767	-118.601		0.288767	-82.6736	-83.2973		94.8	8.89086	8.89087		94.8	2.46742	2.59138	2.46282	2.61177		94.8	2.46783	2.58813	2.4629	2.61311
0.289377	-119.049		0.289377	-82.7691	-82.2758		95	8.89086	8.89087		95	2.46578	2.58842	2.46216	2.61275		95	2.46781	2.58816	2.46298	2.61322
0.289988	-119.603		0.289988	-82.8899	-81.5193		95.2	8.89091	8.89088		95.2	2.46808	2.58744	2.46315	2.61506		95.2	2.46779	2.58818	2.46305	2.61334
0.290598	-120.092		0.290598	-83.0392	-80.9769		95.4	8.89092	8.89088		95.4	2.46677	2.58744	2.46479	2.61243		95.4	2.46778	2.5882	2.46313	2.61346
0.291209	-120.181		0.291209	-83.2254	-80.6139		95.6	8.89092	8.89089		95.6	2.46775	2.58777	2.46249	2.61407		95.6	2.46776	2.58822	2.4632	2.61357
0.291819	-119.551		0.291819	-83.4633	-80.4057		95.8	8.8909	8.89089		95.8	2.46808	2.58941	2.46348	2.6121		95.8	2.46775	2.58823	2.46328	2.61369
0.29243	-118.253		0.29243	-83.7757	-80.3341		96	8.89089	8.8909		96	2.46841	2.58875	2.46282	2.61539		96	2.46774	2.58824	2.46336	2.61381
0.29304	-116.65		0.29304	-84.196	-80.3846		96.2	8.89095	8.8909		96.2	2.46972	2.5881	2.46348	2.61341		96.2	2.46773	2.58824	2.46344	2.61393
0.293651	-115.057		0.293651	-84.7719	-80.544		96.4	8.89088	8.89091		96.4	2.46742	2.58777	2.46249	2.61473		96.4	2.46772	2.58824	2.46351	2.61404
0.294261	-113.632		0.294261	-85.5702	-80.7983		96.6	8.8909	8.89091		96.6	2.46874	2.58908	2.46348	2.61407		96.6	2.46771	2.58823	2.46359	2.61416
0.294872	-112.435		0.294872	-86.6868	-81.1304		96.8	8.89087	8.89092		96.8	2.46709	2.58908	2.46381	2.61341		96.8	2.46771	2.58822	2.46366	2.61428
0.295482	-111.48		0.295482	-88.2698	-81.5183		97	8.89088	8.89092		97	2.46841	2.58842	2.46446	2.61539		97	2.46771	2.5882	2.46374	2.61439
0.296093	-110.77		0.296093	-90.5825	-81.9327		97.2	8.89087	8.89093		97.2	2.46808	2.58908	2.46479	2.61407		97.2	2.46771	2.58817	2.46381	2.6145
0.296703	-110.305		0.296703	-94.2066	-82.3359		97.4	8.89088	8.89093		97.4	2.46282	2.5881	2.46578	2.6144		97.4	2.46771	2.58814	2.46388	2.61462
0.297314	-110.081		0.297314	-100.862	-82.6835		97.6	8.89088	8.89094		97.6	2.46874	2.58875	2.46381	2.61473		97.6	2.46772	2.58811	2.46395	2.61473
0.297924	-110.097		0.297924	-104.233	-82.9299		97.8	8.89096	8.89095		97.8	2.46578	2.58908	2.46446	2.6144		97.8	2.46774	2.58807	2.46402	2.61484
0.298535	-110.347		0.298535	-95.7094	-83.0385		98	8.89094	8.89096		98	2.46808	2.58875	2.46315	2.61604		98	2.46775	2.58803	2.46408	2.61494
0.299145	-110.819		0.299145	-91.2031	-82.9933		98.2	8.89092	8.89096		98.2	2.46808	2.58842	2.46414	2.61506		98.2	2.46778	2.58799	2.46415	2.61505
0.299756	-111.492		0.299756	-88.3636	-82.8052		98.4	8.89095	8.89097		98.4	2.46808	2.58777	2.46381	2.61571		98.4	2.4678	2.58795	2.46421	2.61515
0.300366	-112.323		0.300366	-86.3822	-82.51		98.6	8.89095	8.89098		98.6	2.46611	2.58875	2.46414	2.61407		98.6	2.46783	2.58792	2.46427	2.61525
0.300977	-113.244		0.300977	-84.9262	-82.1584		98.8	8.891	8.891		98.8	2.46742	2.58678	2.46381	2.61571		98.8	2.46785	2.58788	2.46434	2.61535
0.301587	-114.146		0.301587	-83.8214	-81.8055		99	8.89099	8.89101		99	2.46874	2.58579	2.46512	2.6167		99	2.46788	2.58785	2.4644	2.61544
0.302198	-114.898		0.302198	-82.9599	-81.5039		99.2	8.891	8.89102		99.2	2.46907	2.58744	2.46381	2.61506		99.2	2.46791	2.58783	2.46447	2.61553
0.302808	-115.387		0.302808	-82.2655	-81.3016		99.4	8.89097	8.89103		99.4	2.46709	2.58514	2.46381	2.61506		99.4	2.46794	2.58782	2.46453	2.61563
0.303419	-115.587		0.303419	-81.6789	-81.2413		99.6	8.891	8.89104		99.6	2.46808	2.58547	2.46479	2.61637		99.6	2.46796	2.58782	2.4646	2.61571
0.304029	-115.571		0.304029	-81.1511	-81.3635		99.8	8.89102	8.89106		99.8	2.46907	2.58645	2.46479	2.61539		99.8	2.46799	2.58782	2.46466	2.6158
0.30464	-115.459		0.30464	-80.6421	-81.7087		100	8.89108	8.89107		100	2.46709	2.58974	2.46512	2.61637		100	2.46801	2.58783	2.46472	2.61588
0.30525	-115.361		0.30525	-80.1226	-82.3217		100.2	8.89111	8.89109		100.2	2.46808	2.58744	2.46381	2.61736		100.2	2.46802	2.58785	2.46479	2.61597
0.305861	-115.355		0.305861	-79.577	-83.2573		100.4	8.89107	8.8911		100.4	2.47071	2.58777	2.46446	2.61506		100.4	2.46804	2.58788	2.46485	2.61605
0.306471	-115.496		0.306471	-79.0057	-84.588		100.6	8.89112	8.89112		100.6	2.46808	2.58777	2.46578	2.61571		100.6	2.46805	2.5879	2.46492	2.61613
0.307082	-115.823		0.307082	-78.4231	-86.4191		100.8	8.8912	8.89113		100.8	2.4694	2.58842	2.46611	2.61637		100.8	2.46805	2.58793	2.46498	2.61621
0.307692	-116.367		0.307692	-77.8546	-88.9077		101	8.8912	8.89115		101	2.46775	2.59007	2.46512	2.61539		101	2.46805	2.58797	2.46505	2.61628
0.308303	-117.159		0.308303	-77.3303	-92.2533		101.2	8.8912	8.89116		101.2	2.46578	2.5881	2.46479	2.61703		101.2	2.46805	2.588	2.46511	2.61636
0.308913	-118.227		0.308913	-76.8809	-96.2155		101.4	8.89119	8.89118		101.4	2.4717	2.5881	2.46545	2.61571		101.4	2.46804	2.58804	2.46517	2.61644
0.309524	-119.593		0.309524	-76.5349	-97.6413		101.6	8.89114	8.89119		101.6	2.46742	2.58842	2.46545	2.61703		101.6	2.46803	2.58807	2.46523	2.61652
0.310134	-121.253		0.310134	-76.317	-95.3354		101.8	8.89123	8.8912		101.8	2.47038	2.58842	2.46545	2.61571		101.8	2.46801	2.58811	2.4653	2.6166
0.310745	-123.092		0.310745	-76.2484	-93.2073		102	8.89124	8.89122		102	2.46742	2.58711	2.46512	2.61769		102	2.468	2.58815	2.46536	2.61668
0.311355	-124.642		0.311355	-76.3467	-92.0612		102.2	8.89127	8.89123		102.2	2.46841	2.58777	2.46479	2.6167		102.2	2.46798	2.58819	2.46542	2.61676
0.311966	-124.982		0.311966	-76.6266	-91.7589		102.4	8.89121	8.89125		102.4	2.46446	2.58842	2.46479	2.61703		102.4	2.46796	2.58823	2.46549	2.61684
0.312576	-123.821		0.312576	-77.0995	-92.143		102.6	8.89125	8.89126		102.6	2.47005	2.58744	2.46578	2.61703		102.6	2.46794	2.58827	2.46555	2.61692
0.313187	-122.002		0.313187	-77.7733	-93.0233		102.8	8.89129	8.89127		102.8	2.46611	2.58842	2.46479	2.61637		102.8	2.46792	2.5883	2.46562	2.617
0.313797	-120.206		0.313797	-78.6508	-93.9461		103	8.89126	8.89129		103	2.46578	2.58842	2.46611	2.61802		103	2.4679	2.58834	2.46568	2.61708
0.314408	-118.657		0.314408	-79.7275	-93.9709		103.2	8.8913	8.8913		103.2	2.46907	2.58842	2.46512	2.61703		103.2	2.46789	2.58838	2.46575	2.61717
0.315018	-117.389		0.315018	-80.9867	-92.5258		103.4	8.89133	8.89131		103.4	2.46775	2.58711	2.46644	2.6167		103.4	2.46787	2.58841	2.46582	2.61725
0.315629	-116.397		0.315629	-82.3939	-90.2989		103.6	8.89133	8.89133		103.6	2.46972	2.58875	2.46545	2.61703		103.6	2.46786	2.58845	2.46588	2.61734
0.316239	-115.668		0.316239	-83.8871	-88.0363		103.8	8.89136	8.89134		103.8	2.46775	2.59072	2.46742	2.61736		103.8	2.46785	2.58848	2.46595	2.61743
0.31685	-115.202		0.31685	-85.3654	-85.9977		104	8.89132	8.89135		104	2.46709	2.59007	2.46512	2.61802		104	2.46784	2.5885	2.46602	2.61752
0.31746	-115.005		0.31746	-86.6791	-84.2258		104.2	8.89142	8.89136		104.2	2.46808	2.58974	2.46611	2.61637		104.2	2.46784	2.58852	2.46608	2.61761
0.318071	-115.098		0.318071	-87.6348	-82.7144		104.4	8.89139	8.89137		104.4	2.46775	2.58711	2.46644	2.61802		104.4	2.46783	2.58854	2.46615	2.6177
0.318681	-115.518		0.318681	-88.0559	-81.4553		104.6	8.89144	8.89138		104.6	2.46742	2.58777	2.46611	2.61769		104.6	2.46783	2.58855	2.46621	2.61779
0.319292	-116.324		0.319292	-87.8999	-80.4451		104.8	8.89142	8.89139		104.8	2.46808	2.58875	2.46677	2.61802		104.8	2.46784	2.58856	2.46628	2.61789
0.319902	-117.619		0.319902	-87.312	-79.6836		105	8.89146	8.8914		105	2.46709	2.5881	2.46578	2.61802		105	2.46784	2.58857	2.46634	2.61799
0.320513	-119.589		0.320513	-86.5254	-79.1713		105.2	8.89144	8.89141		105.2	2.4694	2.59072	2.46611	2.61736		105.2	2.46785	2.58857	2.4664	2.61809
0.321123	-122.64		0.321123	-85.7379	-78.9083		105.4	8.89141	8.89142		105.4	2.46545	2.58842	2.46841	2.61802		105.4	2.46787	2.58858	2.46646	2.61819
0.321734	-127.854		0.321734	-85.0708	-78.8927		105.6	8.89146	8.89142		105.6	2.46644	2.58645	2.46578	2.619		105.6	2.46789	2.58858	2.46653	2.61829
0.322344	-135.314		0.322344	-84.583	-79.1199		105.8	8.89142	8.89143		105.8	2.46512	2.58777	2.46808	2.61835		105.8	2.46791	2.58857	2.46659	2.61839
0.322955	-127.475		0.322955	-84.2942	-79.5799		106	8.89141	8.89144		106	2.46841	2.5881	2.46545	2.61736		106	2.46794	2.58857	2.46665	2.61849
0.323565	-122.105		0.323565	-84.201	-80.2538		106.2	8.8914	8.89145		106.2	2.46972	2.58974	2.46644	2.61802		106.2	2.46797	2.58857	2.46671	2.61859
0.324176	-118.812		0.324176	-84.285	-81.1069		106.4	8.89149	8.89145		106.4	2.46907	2.58777	2.46578	2.619		106.4	2.468	2.58856	2.46677	2.61869
0.324786	-116.528		0.324786	-84.5169	-82.0796		106.6	8.89142	8.89146		106.6	2.46808	2.59072	2.46611	2.619		106.6	2.46803	2.58855	2.46683	2.61878
0.325397	-114.853		0.325397	-84.8583	-83.078		106.8	8.89142	8.89147		106.8	2.46709	2.58974	2.46578	2.62196		106.8	2.46807	2.58854	2.46689	2.61888
0.326007	-113.606		0.326007	-85.2637	-83.9717		107	8.89143	8.89148		107	2.46808	2.58711	2.46677	2.619		107	2.4681	2.58853	2.46695	2.61897
0.326618	-112.694		0.326618	-85.6824	-84.6163		107.2	8.89145	8.89149		107.2	2.46972	2.58875	2.46841	2.619		107.2	2.46813	2.58852	2.46701	2.61906
0.327228	-112.073		0.327228	-86.0638	-84.9043		107.4	8.89145	8.89149		107.4	2.46841	2.58842	2.46677	2.62098		107.4	2.46816	2.5885	2.46707	2.61914
0.327839	-111.723		0.327839	-86.3634	-84.813		107.6	8.89142	8.8915		107.6	2.4694	2.5881	2.46677	2.61736		107.6	2.46819	2.58849	2.46713	2.61923
0.328449	-111.644		0.328449	-86.5487	-84.4063		107.8	8.89147	8.89151		107.8	2.46972	2.58875	2.46742	2.61867		107.8	2.46822	2.58847	2.46719	2.61931
0.32906	-111.845		0.32906	-86.6029	-83.7952		108	8.89154	8.89152		108	2.46808	2.58678	2.46841	2.61999		108	2.46825	2.58845	2.46724	2.6194
0.32967	-112.342		0.32967	-86.5231	-83.096		108.2	8.89148	8.89153		108.2	2.46841	2.58908	2.46709	2.61835		108.2	2.46827	2.58844	2.46729	2.61948
0.330281	-113.148		0.330281	-86.315	-82.4063		108.4	8.89155	8.89154		108.4	2.46841	2.58941	2.46742	2.61933		108.4	2.4683	2.58842	2.46734	2.61956
0.330891	-114.231		0.330891	-85.9869	-81.7984		108.6	8.89154	8.89155		108.6	2.46545	2.58875	2.46808	2.61999		108.6	2.46833	2.5884	2.46739	2.61965
0.331502	-115.418		0.331502	-85.547	-81.3197		108.8	8.8915	8.89156		108.8	2.46709	2.58875	2.46808	2.61933		108.8	2.46835	2.58839	2.46743	2.61973
0.332112	-116.215		0.332112	-85.0065	-80.9973		109	8.89161	8.89157		109	2.46611	2.58645	2.46874	2.61999		109	2.46838	2.58837	2.46748	2.61981
0.332723	-115.961		0.332723	-84.3864	-80.8435		109.2	8.89159	8.89157		109.2	2.47104	2.58974	2.46512	2.61966		109.2	2.46841	2.58836	2.46752	2.6199
0.333333	-114.676		0.333333	-83.7224	-80.8596		109.4	8.8916	8.89158		109.4	2.46874	2.58974	2.47005	2.61966		109.4	2.46843	2.58834	2.46755	2.61998
0.333944	-113.029		0.333944	-83.0642	-81.0398		109.6	8.89162	8.89159		109.6	2.46775	2.58744	2.46907	2.62098		109.6	2.46846	2.58833	2.46759	2.62007
0.334554	-111.496		0.334554	-82.4699	-81.3732		109.8	8.89167	8.8916		109.8	2.46972	2.58842	2.46611	2.61933		109.8	2.46848	2.58832	2.46762	2.62015
0.335165	-110.239		0.335165	-81.9988	-81.8467		110	8.89169	8.8916		110	2.46775	2.58875	2.46709	2.62032		110	2.4685	2.58832	2.46766	2.62024
0.335775	-109.282		0.335775	-81.7073	-82.4473		110.2	8.89166	8.89161		110.2	2.46677	2.5881	2.46841	2.62098		110.2	2.46852	2.58831	2.46769	2.62032
0.336386	-108.604		0.336386	-81.6478	-83.1655		110.4	8.89171	8.89161		110.4	2.47334	2.58711	2.46578	2.61966		110.4	2.46854	2.58832	2.46773	2.62041
0.336996	-108.178		0.336996	-81.8704	-83.9985		110.6	8.89162	8.89162		110.6	2.46709	2.58875	2.46841	2.61999		110.6	2.46855	2.58832	2.46776	2.62049
0.337607	-107.973		0.337607	-82.4243	-84.9539		110.8	8.89164	8.89162		110.8	2.46907	2.58678	2.46742	2.62163		110.8	2.46856	2.58833	2.4678	2.62057
0.338217	-107.959		0.338217	-83.3513	-86.053		111	8.89163	8.89163		111	2.47005	2.58777	2.46775	2.62065		111	2.46856	2.58835	2.46784	2.62065
0.338828	-108.099		0.338828	-84.6502	-87.334		111.2	8.89161	8.89163		111.2	2.46907	2.58777	2.46775	2.61867		111.2	2.46857	2.58837	2.46788	2.62074
0.339438	-108.346		0.339438	-86.1387	-88.8559		111.4	8.89161	8.89163		111.4	2.46808	2.58908	2.46808	2.62196		111.4	2.46857	2.5884	2.46792	2.62082
0.340049	-108.638		0.340049	-87.1428	-90.7064		111.6	8.89166	8.89164		111.6	2.46775	2.5904	2.46512	2.62163		111.6	2.46856	2.58843	2.46797	2.62089
0.340659	-108.895		0.340659	-86.7207	-93.0136		111.8	8.89161	8.89164		111.8	2.46578	2.58777	2.46841	2.62032		111.8	2.46856	2.58846	2.46802	2.62097
0.34127	-109.037		0.34127	-85.1108	-95.9555		112	8.89162	8.89164		112	2.47071	2.58777	2.46775	2.6213		112	2.46856	2.5885	2.46807	2.62104
0.34188	-109.01		0.34188	-83.297	-99.643		112.2	8.89161	8.89164		112.2	2.46907	2.58711	2.46874	2.62328		112.2	2.46855	2.58855	2.46812	2.62112
0.342491	-108.811		0.342491	-81.7663	-102.944		112.4	8.89168	8.89165		112.4	2.47071	2.58744	2.46742	2.62065		112.4	2.46854	2.58859	2.46817	2.62119
0.343101	-108.483		0.343101	-80.6204	-102.379		112.6	8.89167	8.89165		112.6	2.46644	2.58875	2.47005	2.62262		112.6	2.46854	2.58865	2.46822	2.62125
0.343712	-108.098		0.343712	-79.8448	-99.946		112.8	8.89167	8.89165		112.8	2.46709	2.58941	2.46841	2.62262		112.8	2.46853	2.5887	2.46828	2.62132
0.344322	-107.721		0.344322	-79.4031	-98.1663		113	8.89163	8.89166		113	2.46479	2.58744	2.46742	2.61999		113	2.46852	2.58876	2.46833	2.62138
0.344933	-107.406		0.344933	-79.2612	-97.2214		113.2	8.89171	8.89166		113.2	2.47203	2.58941	2.46841	2.62098		113.2	2.46851	2.58881	2.46838	2.62145
0.345543	-107.187		0.345543	-79.3911	-96.9605		113.4	8.89164	8.89166		113.4	2.47005	2.5881	2.46972	2.62229		113.4	2.4685	2.58887	2.46843	2.62152
0.346154	-107.086		0.346154	-79.7695	-97.2539		113.6	8.89166	8.89167		113.6	2.46808	2.59138	2.47005	2.619		113.6	2.46849	2.58893	2.46849	2.62158
0.346764	-107.117		0.346764	-80.3762	-97.9938		113.8	8.89161	8.89167		113.8	2.46644	2.58777	2.46841	2.62163		113.8	2.46848	2.58898	2.46854	2.62166
0.347375	-107.287		0.347375	-81.1903	-99.0734		114	8.89166	8.89167		114	2.46808	2.5904	2.46874	2.6213		114	2.46847	2.58903	2.46859	2.62173
0.347985	-107.598		0.347985	-82.1862	-100.397		114.2	8.89164	8.89168		114.2	2.46677	2.59007	2.46907	2.62229		114.2	2.46846	2.58908	2.46864	2.62181
0.348596	-108.049		0.348596	-83.3285	-101.961		114.4	8.89165	8.89168		114.4	2.47071	2.58842	2.46808	2.62032		114.4	2.46845	2.58912	2.46869	2.62189
0.349206	-108.633		0.349206	-84.5657	-104.009		114.6	8.89163	8.89169		114.6	2.46907	2.59105	2.46808	2.6213		114.6	2.46843	2.58916	2.46874	2.62197
0.349817	-109.34		0.349817	-85.8272	-107.302		114.8	8.89171	8.89169		114.8	2.47005	2.59007	2.46808	2.62196		114.8	2.46842	2.58919	2.4688	2.62206
0.350427	-110.151		0.350427	-87.0257	-113.73		115	8.89163	8.8917		115	2.46775	2.58908	2.46775	2.62295		115	2.4684	2.58922	2.46885	2.62214
0.351038	-111.04		0.351038	-88.0707	-111.643		115.2	8.89172	8.89171		115.2	2.46907	2.58579	2.4694	2.62163		115.2	2.46838	2.58925	2.46891	2.62223
0.351648	-111.972		0.351648	-88.8872	-103.904		115.4	8.89166	8.89171		115.4	2.46874	2.58941	2.46972	2.62393		115.4	2.46835	2.58928	2.46897	2.62232
0.352259	-112.902		0.352259	-89.432	-99.2643		115.6	8.89171	8.89172		115.6	2.46742	2.59138	2.46972	2.6213		115.6	2.46833	2.5893	2.46903	2.62241
0.352869	-113.793		0.352869	-89.7036	-96.1119		115.8	8.89171	8.89173		115.8	2.46972	2.59072	2.46841	2.62295		115.8	2.4683	2.58931	2.4691	2.6225
0.35348	-114.629		0.35348	-89.7483	-93.8506		116	8.89171	8.89174		116	2.47137	2.58842	2.46808	2.62229		116	2.46827	2.58933	2.46916	2.62258
0.35409	-115.434		0.35409	-89.6558	-92.2184		116.2	8.89174	8.89175		116.2	2.46709	2.58941	2.46972	2.62262		116.2	2.46825	2.58934	2.46923	2.62266
0.354701	-116.276		0.354701	-89.5355	-91.0753		116.4	8.89179	8.89176		116.4	2.46677	2.59007	2.46972	2.62361		116.4	2.46822	2.58935	2.4693	2.62275
0.355311	-117.262		0.355311	-89.4848	-90.3337		116.6	8.89174	8.89176		116.6	2.46907	2.58842	2.46841	2.62229		116.6	2.46819	2.58935	2.46937	2.62283
0.355922	-118.521		0.355922	-89.5625	-89.9265		116.8	8.89179	8.89177		116.8	2.46874	2.59072	2.46907	2.62328		116.8	2.46817	2.58936	2.46944	2.6229
0.356532	-120.179		0.356532	-89.7689	-89.7874		117	8.89181	8.89178		117	2.46874	2.58908	2.46841	2.62295		117	2.46815	2.58936	2.46951	2.62297
0.357143	-122.256		0.357143	-90.023	-89.8326		117.2	8.89183	8.89179		117.2	2.46677	2.59072	2.46874	2.62361		117.2	2.46814	2.58937	2.46959	2.62304
0.357753	-124.189		0.357753	-90.1507	-89.9452		117.4	8.89185	8.8918		117.4	2.46578	2.58777	2.46874	2.62525		117.4	2.46813	2.58937	2.46967	2.62311
0.358364	-124.32		0.358364	-89.9413	-89.9772		117.6	8.89188	8.89181		117.6	2.46742	2.58908	2.47038	2.62328		117.6	2.46812	2.58938	2.46974	2.62317
0.358974	-122.51		0.358974	-89.3023	-89.7927		117.8	8.89183	8.89181		117.8	2.46479	2.5881	2.47137	2.62328		117.8	2.46813	2.58939	2.46982	2.62323
0.359585	-120.521		0.359585	-88.3483	-89.3416		118	8.89186	8.89182		118	2.46677	2.58744	2.47104	2.62361		118	2.46814	2.5894	2.46989	2.62329
0.360195	-119.127		0.360195	-87.2902	-88.6879		118.2	8.89192	8.89183		118.2	2.46841	2.59007	2.46907	2.62328		118.2	2.46815	2.58941	2.46996	2.62334
0.360806	-118.457		0.360806	-86.2948	-87.9569		118.4	8.8918	8.89183		118.4	2.46578	2.58842	2.47104	2.62393		118.4	2.46817	2.58943	2.47003	2.62339
0.361416	-118.551		0.361416	-85.449	-87.2651		118.6	8.89187	8.89184		118.6	2.46874	2.58842	2.47038	2.62229		118.6	2.46819	2.58944	2.47009	2.62345
0.362027	-119.532		0.362027	-84.7821	-86.6919		118.8	8.89184	8.89185		118.8	2.47071	2.58974	2.4694	2.62393		118.8	2.46822	2.58946	2.47015	2.6235
0.362637	-121.75		0.362637	-84.291	-86.2846		119	8.89191	8.89185		119	2.46775	2.58908	2.4694	2.62262		119	2.46825	2.58948	2.47021	2.62356
0.363248	-126.315		0.363248	-83.9557	-86.0704		119.2	8.89182	8.89186		119.2	2.46841	2.59105	2.474	2.62262		119.2	2.46827	2.5895	2.47027	2.62362
0.363858	-137.867		0.363858	-83.7467	-86.0668		119.4	8.89183	8.89187		119.4	2.47532	2.59072	2.46972	2.62262		119.4	2.46829	2.58952	2.47032	2.62368
0.364469	-127.278		0.364469	-83.6305	-86.2864		119.6	8.89187	8.89187		119.6	2.46874	2.5927	2.47104	2.62262		119.6	2.46832	2.58953	2.47037	2.62374
0.365079	-120.866		0.365079	-83.5742	-86.7372		119.8	8.89187	8.89188		119.8	2.46742	2.58842	2.47137	2.62196		119.8	2.46834	2.58954	2.47041	2.62381
0.36569	-117.312		0.36569	-83.5506	-87.4195		120	8.89182	8.89189		120	2.46709	2.58908	2.46972	2.62525		120	2.46836	2.58955	2.47046	2.62388
0.3663	-115.049		0.3663	-83.5429	-88.3163		120.2	8.89185	8.89189		120.2	2.46972	2.5881	2.47005	2.62426		120.2	2.46838	2.58956	2.4705	2.62395
0.366911	-113.58		0.366911	-83.5459	-89.375		120.4	8.89186	8.8919		120.4	2.46644	2.58842	2.47104	2.62525		120.4	2.46839	2.58957	2.47054	2.62402
0.367521	-112.688		0.367521	-83.5636	-90.4757		120.6	8.89188	8.89191		120.6	2.46677	2.59171	2.47038	2.62426		120.6	2.46841	2.58957	2.47058	2.62409
0.368132	-112.263		0.368132	-83.6029	-91.393		120.8	8.89191	8.89192		120.8	2.46841	2.58941	2.47071	2.62525		120.8	2.46843	2.58958	2.47061	2.62416
0.368742	-112.246		0.368742	-83.6688	-91.8084		121	8.89191	8.89192		121	2.46808	2.58941	2.47071	2.62426		121	2.46846	2.58958	2.47065	2.62422
0.369353	-112.618		0.369353	-83.7602	-91.4701		121.2	8.89195	8.89193		121.2	2.46578	2.59072	2.46907	2.62525		121.2	2.46848	2.58958	2.47069	2.62429
0.369963	-113.385		0.369963	-83.8706	-90.4031		121.4	8.89193	8.89194		121.4	2.47071	2.58875	2.47005	2.62525		121.4	2.4685	2.58959	2.47073	2.62435
0.370574	-114.59		0.370574	-83.9911	-88.8697		121.6	8.89197	8.89195		121.6	2.46972	2.58908	2.47137	2.62361		121.6	2.46852	2.58959	2.47078	2.62441
0.371184	-116.301		0.371184	-84.1157	-87.1579		121.8	8.89194	8.89196		121.8	2.47038	2.59007	2.46972	2.62525		121.8	2.46854	2.58959	2.47082	2.62448
0.371795	-118.556		0.371795	-84.2459	-85.4702		122	8.89194	8.89196		122	2.46545	2.59105	2.4694	2.62361		122	2.46856	2.58959	2.47086	2.62454
0.372405	-120.961		0.372405	-84.3942	-83.9243		122.2	8.89195	8.89197		122.2	2.46841	2.59105	2.4717	2.62525		122.2	2.46857	2.58959	2.47091	2.6246
0.373016	-121.638		0.373016	-84.5839	-82.5814		122.4	8.89198	8.89198		122.4	2.46972	2.58842	2.47137	2.62393		122.4	2.46859	2.58959	2.47096	2.62467
0.373626	-119.61		0.373626	-84.8462	-81.469		122.6	8.89197	8.89199		122.6	2.4694	2.58908	2.47038	2.62459		122.6	2.4686	2.58959	2.47101	2.62474
0.374237	-117.018		0.374237	-85.2143	-80.5957		122.8	8.89202	8.892		122.8	2.46841	2.58875	2.47137	2.62393		122.8	2.46861	2.5896	2.47106	2.62481
0.374847	-114.889		0.374847	-85.7143	-79.9595		123	8.89197	8.892		123	2.4694	2.58842	2.47071	2.62328		123	2.46862	2.58961	2.47111	2.62489
0.375458	-113.297		0.375458	-86.3469	-79.5522		123.2	8.89202	8.89201		123.2	2.47005	2.58974	2.47268	2.62459		123.2	2.46862	2.58962	2.47116	2.62497
0.376068	-112.162		0.376068	-87.053	-79.3613		123.4	8.892	8.89202		123.4	2.46677	2.58842	2.47071	2.62624		123.4	2.46863	2.58964	2.4712	2.62505
0.376679	-111.41		0.376679	-87.6633	-79.3705		123.6	8.892	8.89202		123.6	2.46808	2.59204	2.47235	2.62525		123.6	2.46863	2.58966	2.47125	2.62514
0.377289	-110.99		0.377289	-87.8933	-79.5595		123.8	8.89201	8.89203		123.8	2.47104	2.58842	2.47071	2.62393		123.8	2.46862	2.58968	2.4713	2.62523
0.3779	-110.867		0.3779	-87.524	-79.9032		124	8.89201	8.89203		124	2.46874	2.58974	2.47301	2.62591		124	2.46862	2.58971	2.47135	2.62532
0.37851	-111.019		0.37851	-86.6469	-80.371		124.2	8.89207	8.89204		124.2	2.4694	2.58678	2.4717	2.62459		124.2	2.46862	2.58974	2.47139	2.62541
0.379121	-111.429		0.379121	-85.574	-80.927		124.4	8.89207	8.89204		124.4	2.46808	2.59007	2.46972	2.62624		124.4	2.46861	2.58977	2.47144	2.6255
0.379731	-112.082		0.379731	-84.5742	-81.5317		124.6	8.89212	8.89205		124.6	2.46775	2.58744	2.47268	2.62591		124.6	2.4686	2.58981	2.47148	2.62559
0.380342	-112.958		0.380342	-83.7909	-82.1443		124.8	8.89209	8.89205		124.8	2.46907	2.58842	2.47038	2.62689		124.8	2.4686	2.58984	2.47153	2.62568
0.380952	-114.025		0.380952	-83.2814	-82.7258		125	8.89204	8.89205		125	2.46874	2.59105	2.4717	2.62558		125	2.46859	2.58988	2.47158	2.62577
0.381563	-115.23		0.381563	-83.0619	-83.2419		125.2	8.89213	8.89205		125.2	2.46742	2.59171	2.47203	2.62558		125.2	2.46859	2.58991	2.47163	2.62586
0.382173	-116.491		0.382173	-83.1315	-83.663		125.4	8.89209	8.89205		125.4	2.46874	2.59401	2.47268	2.62426		125.4	2.46859	2.58994	2.47168	2.62596
0.382784	-117.696		0.382784	-83.483	-83.9662		125.6	8.89206	8.89205		125.6	2.46808	2.58941	2.4717	2.62722		125.6	2.46858	2.58997	2.47173	2.62605
0.383394	-118.724		0.383394	-84.1081	-84.1391		125.8	8.89206	8.89205		125.8	2.46742	2.59138	2.47071	2.62525		125.8	2.46859	2.58999	2.47178	2.62613
0.384005	-119.492		0.384005	-85.0009	-84.1852		126	8.89205	8.89204		126	2.46775	2.59072	2.4717	2.62689		126	2.46859	2.59	2.47183	2.62622
0.384615	-119.989		0.384615	-86.1622	-84.1279		126.2	8.89205	8.89204		126.2	2.47038	2.5904	2.47005	2.62624		126.2	2.46859	2.59001	2.47189	2.62631
0.385226	-120.267		0.385226	-87.6086	-84.0068		126.4	8.89209	8.89204		126.4	2.46841	2.58941	2.47203	2.62624		126.4	2.4686	2.59001	2.47195	2.62639
0.385836	-120.399		0.385836	-89.3869	-83.8688		126.6	8.89206	8.89203		126.6	2.46775	2.59007	2.47203	2.62755		126.6	2.46861	2.59001	2.47201	2.62647
0.386447	-120.446		0.386447	-91.5979	-83.7586		126.8	8.89205	8.89203		126.8	2.46874	2.59072	2.47203	2.62656		126.8	2.46862	2.59001	2.47207	2.62655
0.387057	-120.45		0.387057	-94.4209	-83.7114		127	8.89204	8.89202		127	2.46742	2.59237	2.47301	2.62558		127	2.46863	2.59	2.47213	2.62662
0.387668	-120.44		0.387668	-97.992	-83.7494		127.2	8.89205	8.89201		127.2	2.46874	2.58481	2.47301	2.62854		127.2	2.46865	2.59	2.4722	2.62669
0.388278	-120.443		0.388278	-100.808	-83.8795		127.4	8.89204	8.89201		127.4	2.47005	2.58941	2.47203	2.62656		127.4	2.46866	2.58999	2.47226	2.62676
0.388889	-120.495		0.388889	-98.833	-84.0902		127.6	8.89199	8.892		127.6	2.46479	2.58974	2.47268	2.62624		127.6	2.46868	2.58998	2.47233	2.62682
0.389499	-120.64		0.389499	-95.3171	-84.3493		127.8	8.892	8.89199		127.8	2.46775	2.59105	2.47235	2.62854		127.8	2.46869	2.58997	2.4724	2.62688
0.39011	-120.938		0.39011	-92.5458	-84.6025		128	8.89198	8.89198		128	2.47137	2.58908	2.47137	2.62689		128	2.46871	2.58997	2.47247	2.62694
0.39072	-121.459		0.39072	-90.4851	-84.7818		128.2	8.89194	8.89198		128.2	2.47268	2.58941	2.474	2.62591		128.2	2.46872	2.58996	2.47254	2.627
0.391331	-122.281		0.391331	-88.9351	-84.8281		128.4	8.89195	8.89197		128.4	2.46841	2.58908	2.47235	2.6292		128.4	2.46873	2.58995	2.47261	2.62705
0.391941	-123.492		0.391941	-87.7593	-84.7195		128.6	8.89192	8.89196		128.6	2.4694	2.58941	2.47137	2.62722		128.6	2.46874	2.58994	2.47269	2.6271
0.392552	-125.2		0.392552	-86.8711	-84.4849		128.8	8.89195	8.89195		128.8	2.4694	2.59105	2.47137	2.62788		128.8	2.46875	2.58992	2.47277	2.62715
0.393162	-127.543		0.393162	-86.2139	-84.1881		129	8.89197	8.89195		129	2.4694	2.59072	2.47268	2.62459		129	2.46875	2.58991	2.47284	2.62721
0.393773	-130.721		0.393773	-85.7488	-83.8985		129.2	8.89194	8.89194		129.2	2.46611	2.59007	2.47367	2.62722		129.2	2.46876	2.58989	2.47292	2.62726
0.394383	-135.006		0.394383	-85.4459	-83.6697		129.4	8.8919	8.89193		129.4	2.46841	2.59105	2.47301	2.62558		129.4	2.46876	2.58987	2.473	2.62731
0.394994	-140.079		0.394994	-85.278	-83.5324		129.6	8.89191	8.89193		129.6	2.46907	2.59007	2.47137	2.62755		129.6	2.46877	2.58984	2.47308	2.62737
0.395604	-141.022		0.395604	-85.2144	-83.4953		129.8	8.89193	8.89192		129.8	2.46709	2.59303	2.47203	2.62755		129.8	2.46877	2.58981	2.47316	2.62743
0.396215	-137.445		0.396215	-85.2176	-83.5499		130	8.89193	8.89192		130	2.4694	2.5904	2.47466	2.62591		130	2.46878	2.58977	2.47324	2.62748
0.396825	-133.695		0.396825	-85.2423	-83.6736		130.2	8.89186	8.89192		130.2	2.46907	2.59007	2.47334	2.62788		130.2	2.46878	2.58974	2.47332	2.62754
0.397436	-130.112		0.397436	-85.2407	-83.8332		130.4	8.8919	8.89191		130.4	2.47005	2.5904	2.47532	2.62854		130.4	2.46879	2.5897	2.4734	2.62761
0.398046	-126.804		0.398046	-85.1724	-83.9892		130.6	8.89184	8.89191		130.6	2.46808	2.58842	2.47301	2.62985		130.6	2.46879	2.58966	2.47347	2.62767
0.398657	-123.879		0.398657	-85.015	-84.1017		130.8	8.89186	8.89191		130.8	2.46841	2.58645	2.47466	2.62821		130.8	2.46879	2.58963	2.47354	2.62773
0.399267	-121.353		0.399267	-84.7687	-84.1388		131	8.89184	8.89191		131	2.46972	2.58777	2.47499	2.62722		131	2.4688	2.5896	2.4736	2.62779
0.399878	-119.186		0.399878	-84.4498	-84.0851		131.2	8.89184	8.89191		131.2	2.47005	2.58875	2.47334	2.62854		131.2	2.4688	2.58957	2.47366	2.62785
0.400488	-117.331		0.400488	-84.0786	-83.9466		131.4	8.89186	8.89191		131.4	2.46611	2.58744	2.47334	2.62722		131.4	2.4688	2.58955	2.47372	2.62791
0.401099	-115.742		0.401099	-83.6701	-83.7482		131.6	8.89189	8.89191		131.6	2.47137	2.5904	2.47499	2.62624		131.6	2.46881	2.58953	2.47377	2.62797
0.401709	-114.385		0.401709	-83.2304	-83.5264		131.8	8.89197	8.89191		131.8	2.46709	2.59105	2.47268	2.62722		131.8	2.46881	2.58952	2.47382	2.62804
0.40232	-113.239		0.40232	-82.7584	-83.3201		132	8.89195	8.89192		132	2.46907	2.5904	2.474	2.62656		132	2.46882	2.58951	2.47386	2.6281
0.40293	-112.289		0.40293	-82.2517	-83.1638		132.2	8.89194	8.89192		132.2	2.46611	2.59007	2.47499	2.6292		132.2	2.46882	2.5895	2.47391	2.62817
0.403541	-111.531		0.403541	-81.7111	-83.0843		132.4	8.89197	8.89193		132.4	2.46742	2.58777	2.474	2.62952		132.4	2.46883	2.58949	2.47395	2.62824
0.404151	-110.963		0.404151	-81.1434	-83.0996		132.6	8.89195	8.89193		132.6	2.4694	2.59007	2.47367	2.62788		132.6	2.46884	2.58948	2.47399	2.62831
0.404762	-110.587		0.404762	-80.5614	-83.2198		132.8	8.8919	8.89194		132.8	2.46709	2.59072	2.47334	2.62722		132.8	2.46884	2.58947	2.47402	2.62838
0.405372	-110.404		0.405372	-79.9822	-83.4474		133	8.89194	8.89194		133	2.47466	2.58974	2.47334	2.62952		133	2.46885	2.58946	2.47406	2.62844
0.405983	-110.419		0.405983	-79.4246	-83.7793		133.2	8.89194	8.89195		133.2	2.47268	2.59072	2.47367	2.62952		133.2	2.46885	2.58946	2.47409	2.62851
0.406593	-110.635		0.406593	-78.9075	-84.2081		133.4	8.89192	8.89195		133.4	2.46512	2.59072	2.4763	2.62952		133.4	2.46885	2.58945	2.47412	2.62857
0.407204	-111.056		0.407204	-78.4491	-84.7242		133.6	8.89197	8.89196		133.6	2.46677	2.58744	2.47334	2.62952		133.6	2.46885	2.58945	2.47415	2.62863
0.407814	-111.684		0.407814	-78.0662	-85.3185		133.8	8.89197	8.89197		133.8	2.47005	2.58941	2.47334	2.62821		133.8	2.46885	2.58945	2.47418	2.62869
0.408425	-112.503		0.408425	-77.7746	-85.9854		134	8.89195	8.89198		134	2.46808	2.5881	2.47597	2.62788		134	2.46884	2.58945	2.47421	2.62875
0.409035	-113.451		0.409035	-77.5886	-86.7243		134.2	8.89198	8.89198		134.2	2.47005	2.58908	2.474	2.6292		134.2	2.46884	2.58946	2.47424	2.62881
0.409646	-114.361		0.409646	-77.5209	-87.5389		134.4	8.89198	8.89199		134.4	2.46841	2.58941	2.474	2.62887		134.4	2.46883	2.58947	2.47427	2.62886
0.410256	-114.913		0.410256	-77.5828	-88.4341		134.6	8.89207	8.892		134.6	2.46841	2.58908	2.47532	2.63018		134.6	2.46882	2.58948	2.4743	2.62892
0.410867	-114.78		0.410867	-77.7827	-89.4078		134.8	8.89203	8.89201		134.8	2.46972	2.58842	2.47235	2.62788		134.8	2.46881	2.5895	2.47433	2.62898
0.411477	-113.973		0.411477	-78.1257	-90.4364		135	8.89204	8.89202		135	2.46808	2.5904	2.47499	2.62788		135	2.4688	2.58952	2.47436	2.62904
0.412088	-112.836		0.412088	-78.6113	-91.4536		135.2	8.89202	8.89202		135.2	2.46972	2.58908	2.47367	2.63018		135.2	2.46879	2.58954	2.47439	2.6291
0.412698	-111.702		0.412698	-79.2306	-92.331		135.4	8.89208	8.89203		135.4	2.46874	2.5904	2.47367	2.62985		135.4	2.46877	2.58956	2.47443	2.62916
0.413309	-110.748		0.413309	-79.9629	-92.894		135.6	8.89206	8.89204		135.6	2.46972	2.59105	2.47367	2.6292		135.6	2.46876	2.58958	2.47446	2.62922
0.413919	-110.043		0.413919	-80.7715	-93.0189		135.8	8.89208	8.89205		135.8	2.46907	2.58875	2.47466	2.62722		135.8	2.46874	2.58961	2.4745	2.62928
0.41453	-109.605		0.41453	-81.6027	-92.7426		136	8.8921	8.89205		136	2.4694	2.58875	2.47433	2.63084		136	2.46873	2.58963	2.47454	2.62935
0.41514	-109.434		0.41514	-82.3898	-92.239		136.2	8.89204	8.89206		136.2	2.46874	2.58908	2.47564	2.6292		136.2	2.46871	2.58966	2.47458	2.62942
0.415751	-109.523		0.415751	-83.0664	-91.6956		136.4	8.89208	8.89207		136.4	2.4694	2.59007	2.474	2.62821		136.4	2.4687	2.58968	2.47462	2.62949
0.416361	-109.86		0.416361	-83.5779	-91.2389		136.6	8.89213	8.89208		136.6	2.4694	2.5904	2.47499	2.62952		136.6	2.46868	2.58971	2.47466	2.62956
0.416972	-110.426		0.416972	-83.8821	-90.93		136.8	8.89206	8.89209		136.8	2.46709	2.59007	2.474	2.62887		136.8	2.46867	2.58973	2.4747	2.62964
0.417582	-111.199		0.417582	-83.9352	-90.7807		137	8.89205	8.89209		137	2.46775	2.58974	2.47532	2.62952		137	2.46867	2.58976	2.47474	2.62972
0.418193	-112.144		0.418193	-83.6872	-90.7639		137.2	8.89206	8.8921		137.2	2.46742	2.59007	2.47499	2.6292		137.2	2.46866	2.58978	2.47479	2.6298
0.418803	-113.217		0.418803	-83.1105	-90.8155		137.4	8.89209	8.89211		137.4	2.46742	2.58941	2.47367	2.63117		137.4	2.46866	2.5898	2.47483	2.62989
0.419414	-114.373		0.419414	-82.2414	-90.8378		137.6	8.89206	8.89212		137.6	2.46874	2.58908	2.47532	2.63084		137.6	2.46867	2.58982	2.47487	2.62997
0.420024	-115.576		0.420024	-81.1797	-90.7196		137.8	8.89212	8.89213		137.8	2.46709	2.59007	2.47367	2.63051		137.8	2.46868	2.58984	2.47491	2.63006
0.420635	-116.83		0.420635	-80.046	-90.3815		138	8.89204	8.89213		138	2.47038	2.58974	2.4763	2.6292		138	2.4687	2.58986	2.47496	2.63015
0.421245	-118.195		0.421245	-78.9403	-89.8206		138.2	8.8921	8.89214		138.2	2.46808	2.59138	2.47466	2.62952		138.2	2.46871	2.58988	2.475	2.63023
0.421856	-119.807		0.421856	-77.929	-89.1073		138.4	8.89211	8.89215		138.4	2.46742	2.59072	2.47663	2.62985		138.4	2.46874	2.58989	2.47503	2.63032
0.422466	-121.886		0.422466	-77.0499	-88.3401		138.6	8.89221	8.89216		138.6	2.46972	2.58974	2.47564	2.63084		138.6	2.46876	2.5899	2.47507	2.63041
0.423077	-124.717		0.423077	-76.3235	-87.6052		138.8	8.89216	8.89217		138.8	2.46742	2.58908	2.47466	2.63117		138.8	2.46879	2.58991	2.4751	2.6305
0.423687	-127.919		0.423687	-75.7601	-86.9619		139	8.8922	8.89218		139	2.46874	2.59007	2.47466	2.63051		139	2.46882	2.58992	2.47514	2.63059
0.424298	-127.268		0.424298	-75.366	-86.4467		139.2	8.89216	8.89218		139.2	2.47005	2.59204	2.47597	2.62985		139.2	2.46886	2.58993	2.47517	2.63067
0.424908	-123.108		0.424908	-75.1461	-86.0823		139.4	8.89223	8.89219		139.4	2.46841	2.58908	2.47663	2.63051		139.4	2.46889	2.58993	2.4752	2.63076
0.425519	-119.499		0.425519	-75.1056	-85.8843		139.6	8.89218	8.8922		139.6	2.46874	2.59072	2.47466	2.63117		139.6	2.46892	2.58994	2.47522	2.63084
0.426129	-116.761		0.426129	-75.2509	-85.8658		139.8	8.89225	8.89221		139.8	2.46874	2.59072	2.47499	2.63117		139.8	2.46896	2.58994	2.47525	2.63092
0.42674	-114.668		0.42674	-75.5893	-86.0398		140	8.89225	8.89221		140	2.46907	2.58645	2.47564	2.6315		140	2.46899	2.58995	2.47528	2.631
0.42735	-113.055		0.42735	-76.1292	-86.4193		140.2	8.89227	8.89222		140.2	2.46972	2.59105	2.47466	2.63216		140.2	2.46902	2.58996	2.4753	2.63108
0.427961	-111.82		0.427961	-76.8785	-87.0162		140.4	8.89228	8.89222		140.4	2.47038	2.59072	2.4763	2.63018		140.4	2.46905	2.58997	2.47533	2.63115
0.428571	-110.897		0.428571	-77.8424	-87.8361		140.6	8.89229	8.89223		140.6	2.46841	2.58941	2.4763	2.63183		140.6	2.46908	2.58999	2.47536	2.63122
0.429182	-110.242		0.429182	-79.0174	-88.8649		140.8	8.89227	8.89223		140.8	2.46841	2.58777	2.47466	2.63084		140.8	2.4691	2.59	2.47539	2.63128
0.429792	-109.823		0.429792	-80.38	-90.036		141	8.89226	8.89224		141	2.4694	2.59007	2.474	2.63051		141	2.46912	2.59002	2.47542	2.63134
0.430403	-109.613		0.430403	-81.8627	-91.1627		141.2	8.89232	8.89224		141.2	2.47071	2.59204	2.47532	2.63183		141.2	2.46914	2.59004	2.47545	2.6314
0.431013	-109.592		0.431013	-83.3193	-91.8695		141.4	8.89235	8.89224		141.4	2.46907	2.58941	2.47367	2.63183		141.4	2.46915	2.59007	2.47548	2.63146
0.431624	-109.736		0.431624	-84.5083	-91.7419		141.6	8.89231	8.89225		141.6	2.46841	2.58974	2.47433	2.63248		141.6	2.46916	2.5901	2.47552	2.63151
0.432234	-110.02		0.432234	-85.1802	-90.7541		141.8	8.89222	8.89225		141.8	2.46907	2.58777	2.47597	2.63281		141.8	2.46916	2.59013	2.47556	2.63155
0.432845	-110.412		0.432845	-85.2664	-89.2839		142	8.89222	8.89225		142	2.46972	2.59072	2.47597	2.63216		142	2.46916	2.59016	2.4756	2.6316
[truncated: 3,386 more rows]

## Sheet: Supp. Fig. 12
time (s)	ΔT_act	ΔT_act_litTCR	ΔT_NTC		time (s)	ΔT_act	ΔT_act_litTCR	ΔT_NTC
[truncated: 1,998 more rows]

[truncated: 20 more sheets: Supp. Fig. 14, Supp. Fig. 15, Supp. Fig. 16, Supp. Fig. 17, Supp. Fig. 18, Supp. Fig. 20, Supp. Fig. 21, Supp. Fig. 23, Supp. Fig.  24, Supp. Fig. 25, Supp. Fig. 26, Supp. Fig. 27, Supp. Fig. 28, Supp. Fig. 29, Supp. Fig. 30, Supp. Fig. 31, Supp. Fig. 33, Supp. Fig. 34, Supp. Fig. 35, Supp. Fig. 38]
