# Supplementary material for: A soft thermal sensor for the continuous assessment of flow in vascular access
Source: Nat Commun. 2025 Jan 2;16:38. doi: 10.1038/s41467-024-54942-3 (PMC11696732; doi:10.1038/s41467-024-54942-3)
Supplement: Supplementary file 8 — Source Data [file 41467_2024_54942_MOESM8_ESM.zip › Source Data_Main.xlsx]

## Sheet: Fig. 2d
Time (s)	Heater
0	22.9
0.199	22.9
0.4	22.9
0.62	22.9
0.819	22.9
0.999	22.9
1.2	22.9
1.399	23
1.619	23
1.819	23
2.021	23
2.2	23
2.399	23
2.599	23
2.819	23
3.019	23
3.198	23
3.399	23.2
3.598	23.4
3.819	23.5
4.02	23.6
4.219	23.7
4.399	23.8
4.599	23.9
4.799	23.9
5.019	24
5.219	24
5.398	24.1
5.599	24.1
5.799	24.1
6.001	24.2
6.219	24.2
6.419	24.3
6.6	24.3
6.8	24.4
6.999	24.4
7.2	24.4
7.419	24.5
7.599	24.5
7.799	24.5
8	24.5
8.199	24.6
8.419	24.6
8.619	24.6
8.8	24.6
8.999	24.7
9.198	24.7
9.399	24.7
9.619	24.7
9.799	24.7
10.001	24.7
10.2	24.8
10.4	24.8
10.619	24.8
10.819	24.8
10.999	24.8
11.2	24.9
11.399	24.9
11.598	24.9
11.819	24.9
12.019	24.9
12.198	24.9
12.398	24.9
12.598	24.9
12.818	25
13.017	25
13.198	25
13.398	25
13.598	25
13.797	25
14.019	25
14.219	25.1
14.398	25.1
14.598	25.1
14.797	25.1
14.998	25.1
15.217	25.1
15.397	25.1
15.597	25.1
15.798	25.2
15.999	25.2
16.217	25.2
16.418	25.2
16.598	25.2
16.798	25.2
16.997	25.2
17.198	25.3
17.418	25.3
17.597	25.3
17.797	25.3
17.998	25.3
18.196	25.4
18.416	25.4
18.616	25.4
18.797	25.4
18.996	25.4
19.195	25.4
19.396	25.4
19.616	25.4
19.815	25.4
19.997	25.4
20.197	25.4
20.396	25.5
20.616	25.5
20.815	25.5
20.996	25.5
21.196	25.5
21.395	25.5
21.595	25.5
21.815	25.5
22.017	25.5
22.196	25.5
22.396	25.5
22.596	25.6
22.816	25.6
23.015	25.6
23.195	25.6
23.396	25.6
23.596	25.6
23.795	25.6
24.017	25.6
24.217	25.7
24.396	25.7
24.596	25.7
24.796	25.7
24.996	25.7
25.216	25.7
25.395	25.7
25.596	25.7
25.796	25.7
25.997	25.7
26.215	25.8
26.416	25.8
26.597	25.8
26.796	25.8
26.995	25.8
27.196	25.8
27.416	25.8
27.615	25.8
27.795	25.8
27.997	25.8
28.196	25.8
28.415	25.9
28.615	25.9
28.795	25.9
28.995	25.9
29.194	25.9
29.394	25.9
29.614	25.9
29.814	25.9
29.996	25.9
30.195	25.9
30.394	26
30.615	26
30.814	26
30.994	26
31.194	26
31.394	26
31.593	26
31.813	26
32.016	26
32.196	26
32.394	26
32.594	26
32.795	26
33.014	26
33.193	26
33.394	26.1
33.595	26.1
33.793	26.1
34.015	26.1
34.214	26.1
34.394	26.1
34.594	26.1
34.793	26.1
34.994	26.1
35.214	26.1
35.413	26.1
35.593	26.1
35.794	26.1
35.995	26.1
36.194	26.1
36.414	26.1
36.594	26.2
36.794	26.2
36.994	26.2
37.194	26.2
37.413	26.2
37.613	26.2
37.793	26.2
37.995	26.2
38.194	26.2
38.393	26.2
38.614	26.2
38.794	26.2
38.993	26.2
39.194	26.2
39.393	26.3
39.614	26.3
39.813	26.3
39.995	26.3
40.195	26.3
40.395	26.3
40.593	26.3
40.813	26.3
40.994	26.3
41.194	26.3
41.393	26.3
41.593	26.4
41.794	26.4
42.017	26.4
42.194	26.4
42.394	26.4
42.595	26.4
42.794	26.4
43.013	26.4
43.214	26.4
43.394	26.4
43.594	26.3
43.793	26.4
43.995	26.4
44.214	26.4
44.393	26.4
44.593	26.4
44.794	26.4
44.993	26.4
45.213	26.4
45.412	26.4
45.593	26.4
45.793	26.4
45.995	26.4
46.193	26.4
46.413	26.4
46.594	26.4
46.793	26.4
46.993	26.4
47.193	26.4
47.413	26.4
47.612	26.4
47.792	26.4
47.993	26.4
48.193	26.4
48.391	26.4
48.612	26.4
48.792	26.4
48.992	26.4
49.191	26.5
49.391	26.5
49.611	26.5
49.81	26.5
49.991	26.5
50.191	26.5
50.391	26.5
50.59	26.5
50.81	26.5
51.011	26.5
51.19	26.5
51.39	26.6
51.59	26.6
51.79	26.6
52.012	26.6
52.191	26.6
52.391	26.6
52.591	26.6
52.79	26.6
53.01	26.6
53.21	26.6
53.391	26.6
53.59	26.6
53.789	26.6
53.992	26.6
54.211	26.6
54.391	26.6
54.59	26.6
54.791	26.6
54.991	26.6
55.21	26.6
55.41	26.6
55.59	26.6
55.791	26.6
55.992	26.6
56.191	26.6
56.411	26.6
56.591	26.6
56.79	26.6
56.99	26.6
57.19	26.6
57.41	26.6
57.609	26.6
57.79	26.6
57.992	26.7
58.191	26.7
58.39	26.7
58.61	26.7
58.811	26.7
58.99	26.7
59.19	26.7
59.39	26.8
59.59	26.8
59.81	26.8
59.991	26.8
60.191	26.8
60.391	26.7
60.59	26.8
60.809	26.7
61.01	26.8
61.191	26.8
61.39	26.8
61.589	26.8
61.79	26.8
62.01	26.8
62.189	26.8
62.389	26.8
62.59	26.8
62.79	26.8
63.009	26.8
63.209	26.8
63.389	26.8
63.59	26.8
63.788	26.8
63.988	26.8
64.208	26.8
64.389	26.8
64.588	26.8
64.788	26.8
64.988	26.8
65.208	26.8
65.407	26.8
65.587	26.8
65.788	26.8
65.989	26.8
66.188	26.8
66.408	26.8
66.609	26.8
66.788	26.8
66.988	26.8
67.187	26.8
67.388	26.9
67.607	26.9
67.787	26.9
67.992	26.9
68.192	26.9
68.391	26.9
68.61	26.9
68.81	26.9
68.991	26.9
69.19	26.9
69.39	26.9
69.59	26.9
69.81	26.9
69.99	26.9
70.191	26.9
70.391	26.9
70.59	26.9
70.79	26.9
71.011	26.9
71.19	26.9
71.39	27
71.59	27
71.79	27
72.011	27
72.191	27
72.391	27
72.591	27
72.79	27
72.99	27
73.21	27
73.391	27
73.589	27
73.79	27
73.994	27
74.212	27
74.39	27
74.591	27
74.792	27
74.991	27
75.19	27
75.41	27
75.591	27
75.791	27
75.993	27
76.192	27
76.391	27
76.611	27
76.79	27
76.991	27
77.191	27
77.39	27
77.61	27
77.79	27
77.993	27
78.191	27
78.39	27
78.59	27
78.811	27
78.99	27
79.19	27
79.39	27
79.59	27
79.809	27
79.99	27
80.19	27
80.389	27
80.588	27
80.789	27
81.009	27
81.189	27
81.388	27.1
81.589	27.1
81.789	27.1
82.008	27.1
82.187	27.1
82.388	27.1
82.589	27.1
82.787	27.1
82.987	27.1
83.207	27.1
83.388	27.1
83.587	27.1
83.787	27.1
83.989	27.1
84.208	27.1
84.407	27.1
84.587	27.1
84.787	27.1
84.987	27.1
85.186	27.1
85.406	27.1
85.587	27.1
85.787	27.1
85.986	27.1
86.186	27.1
86.387	27.1
86.606	27.1
86.785	27.1
86.986	27.1
87.187	27.1
87.386	27.1
87.605	27.1
87.785	27.1
87.99	27.1
88.187	27.2
88.386	27.2
88.586	27.2
88.807	27.2
88.986	27.2
89.186	27.2
89.386	27.2
89.586	27.2
89.806	27.2
89.987	27.2
90.186	27.1
90.386	27.1
90.585	27.1
90.785	27.1
91.005	27.1
91.186	27.1
91.384	27.1
91.585	27.1
91.785	27.1
92.006	27.1
92.205	27.1
92.385	27.1
92.586	27.1
92.786	27.1
92.984	27.1
93.205	27.1
93.385	27.1
93.585	27.2
93.784	27.2
93.986	27.2
94.185	27.2
94.405	27.2
94.584	27.2
94.785	27.2
94.985	27.2
95.184	27.2
95.403	27.2
95.584	27.2
95.785	27.2
95.984	27.2
96.183	27.2
96.384	27.2
96.604	27.2
96.784	27.2
96.983	27.2
97.184	27.2
97.384	27.2
97.603	27.2
97.782	27.2
97.985	27.2
98.185	27.2
98.383	27.2
98.583	27.2
98.803	27.2
98.984	27.2
99.183	27.2
99.383	27.2
99.583	27.2
99.784	27.2
100.005	27.2
100.184	27.2
100.384	27.2
100.584	27.2
100.784	27.2
101.003	27.2
101.183	27.2
101.384	27.2
101.583	27.2
101.783	27.2
101.985	27.2
102.204	27.2
102.385	27.2
102.585	27.2
102.784	27.2
102.984	27.2
103.185	27.2
103.384	27.2
103.583	27.2
103.784	27.2
103.985	27.2
104.183	27.2
104.403	27.2
104.583	27.2
104.784	27.3
104.983	27.3
105.182	27.3
105.383	27.3
105.583	27.3
105.783	27.3
105.985	27.3
106.184	27.3
106.384	27.3
106.603	27.3
106.783	27.3
106.983	27.3
107.184	27.3
107.383	27.3
107.582	27.2
107.803	27.2
107.985	27.3
108.184	27.3
108.384	27.3
108.583	27.3
108.804	27.3
108.982	27.3
109.183	27.3
109.383	27.3
109.583	27.3
109.782	27.2
110.004	27.2
110.185	27.2
110.383	27.3
110.583	27.2
110.783	27.3
110.983	27.3
111.182	27.3
111.382	27.3
111.583	27.3
111.782	27.3
111.988	27.3
112.208	27.3
112.386	27.3
112.586	27.3
112.785	27.3
112.985	27.3
113.186	27.3
113.385	27.3
113.584	27.3
113.785	27.3
113.986	27.3
114.185	27.3
114.404	27.3
114.584	27.3
114.785	27.3
114.985	27.3
115.183	27.3
115.384	27.3
115.604	27.3
115.784	27.3
115.986	27.3
116.185	27.3
116.385	27.3
116.604	27.3
116.784	27.3
116.984	27.3
117.185	27.3
117.384	27.3
117.584	27.4
117.804	27.4
117.987	27.4
118.185	27.4
118.385	27.4
118.585	27.4
118.805	27.4
118.984	27.4
119.184	27.4
119.385	27.4
119.584	27.4
119.783	27.5
120.004	27.5
120.184	27.5
120.384	27.5
120.583	27.5
120.783	27.5
120.984	27.5
121.183	27.5
121.383	27.5
121.583	27.5
121.784	27.5
121.984	27.5
122.203	27.5
122.383	27.5
122.584	27.5
122.784	27.5
122.983	27.5
123.183	27.5
123.403	27.5
123.583	27.4
123.783	27.4
123.989	27.4
124.189	27.4
124.406	27.4
124.586	27.5
124.786	27.4
124.987	27.4
125.186	27.4
125.386	27.5
125.606	27.4
125.786	27.4
125.985	27.4
126.186	27.4
126.385	27.4
126.606	27.4
126.784	27.4
126.985	27.4
127.185	27.4
127.385	27.4
127.584	27.4
127.804	27.4
127.986	27.4
128.186	27.4
128.385	27.4
128.585	27.4
128.785	27.4
128.984	27.5
129.184	27.5
129.385	27.4
129.585	27.4
129.784	27.4
130.004	27.4
130.184	27.5
130.385	27.4
130.584	27.4
130.784	27.4
130.985	27.4
131.204	27.4
131.384	27.5
131.585	27.4
131.785	27.4
131.984	27.4
132.184	27.4
132.384	27.4
132.584	27.4
132.784	27.5
132.985	27.5
133.184	27.5
133.404	27.5
133.583	27.5
133.784	27.5
133.984	27.5
134.183	27.5
134.383	27.5
134.583	27.5
134.784	27.5
134.983	27.5
135.183	27.5
135.383	27.5
135.603	27.5
135.782	27.5
135.987	27.5
136.186	27.5
136.386	27.5
136.585	27.5
136.785	27.5
136.985	27.5
137.185	27.5
137.385	27.5
137.584	27.5
137.785	27.5
137.984	27.5
138.184	27.5
138.384	27.5
138.585	27.6
138.784	27.6
138.983	27.6
139.184	27.6
139.385	27.6
139.584	27.6
139.783	27.6
139.984	27.6
140.184	27.6
140.383	27.6
140.583	27.6
140.784	27.6
140.983	27.6
141.203	27.6
141.382	27.6
141.583	27.6
141.783	27.6
141.982	27.6
142.182	27.6
142.382	27.6
142.583	27.6
142.782	27.6
142.982	27.6
143.182	27.6
143.401	27.6
143.581	27.6
143.781	27.6
143.985	27.6
144.183	27.6
144.382	27.6
144.582	27.6
144.783	27.6
144.982	27.6
145.182	27.6
145.382	27.6
145.602	27.6
145.781	27.6
145.984	27.6
146.183	27.6
146.382	27.6
146.581	27.6
146.781	27.6
146.982	27.6
147.182	27.6
147.381	27.6
147.581	27.6
147.782	27.6
147.987	27.6
148.185	27.6
148.385	27.6
148.586	27.6
148.785	27.6
149.004	27.6
149.184	27.6
149.385	27.6
149.585	27.6
149.783	27.6
149.984	27.6
150.184	27.6
150.384	27.6
150.583	27.6
150.784	27.6
150.984	27.6
151.203	27.6
151.383	27.6
151.583	27.6
151.784	27.6
151.986	27.6
152.184	27.6
152.384	27.6
152.584	27.6
152.783	27.6
152.984	27.6
153.184	27.6
153.404	27.6
153.583	27.6
153.783	27.6
153.987	27.6
154.186	27.6
154.384	27.6
154.584	27.6
154.785	27.6
154.985	27.6
155.184	27.6
155.384	27.6
155.585	27.6
155.784	27.6
155.986	27.6
156.185	27.6
156.386	27.6
156.585	27.6
156.804	27.6
156.984	27.6
157.185	27.6
157.385	27.6
157.583	27.6
157.784	27.6
157.985	27.6
158.184	27.6
158.384	27.6
158.584	27.6
158.784	27.6
159.003	27.6
159.183	27.6
159.383	27.6
159.584	27.6
159.783	27.6
159.984	27.6
160.183	27.6
160.383	27.6
160.582	27.6
160.783	27.6
160.982	27.6
161.203	27.6
161.382	27.6
161.584	27.6
161.783	27.6
161.984	27.6
162.183	27.6
162.384	27.6
162.583	27.6
162.783	27.6
162.984	27.6
163.184	27.6
163.383	27.6
163.582	27.6
163.781	27.6
163.985	27.6
164.184	27.6
164.384	27.6
164.585	27.6
164.784	27.6
164.983	27.6
165.184	27.6
165.385	27.6
165.583	27.7
165.782	27.7
165.986	27.7
166.185	27.7
166.385	27.7
166.583	27.7
166.784	27.7
166.984	27.7
167.184	27.7
167.383	27.6
167.584	27.6
167.784	27.7
167.984	27.7
168.183	27.7
168.383	27.7
168.584	27.7
168.783	27.7
168.983	27.7
169.183	27.7
169.383	27.7
169.582	27.7
169.783	27.7
169.984	27.7
170.184	27.7
170.382	27.7
170.583	27.7
170.783	27.7
170.983	27.7
171.182	27.7
171.382	27.7
171.583	27.7
171.782	27.7
171.984	27.7
172.183	27.7
172.384	27.7
172.583	27.7
172.782	27.7
172.983	27.7
173.184	27.7
173.383	27.7
173.582	27.7
173.782	27.7
173.984	27.7
174.183	27.7
174.383	27.7
174.583	27.8
174.782	27.8
174.982	27.8
175.183	27.8
175.383	27.8
175.582	27.9
175.781	27.8
175.983	27.9
176.183	27.8
176.382	27.8
176.581	27.8
176.782	27.8
176.982	27.8
177.182	27.8
177.381	27.8
177.582	27.8
177.782	27.8
177.981	27.8
178.18	27.8
178.381	27.8
178.582	27.8
178.78	27.8
178.98	27.8
179.18	27.8
179.381	27.8
179.58	27.8
179.78	27.8
179.985	27.8
180.204	27.8
180.382	27.8
180.583	27.8
180.783	27.9
180.983	27.8
181.182	27.8
181.382	27.8
181.583	27.8
181.782	27.8
181.984	27.8
182.183	27.8
182.384	27.8
182.583	27.8
182.782	27.8
182.983	27.8
183.184	27.8
183.383	27.8
183.582	27.8
183.782	27.8
183.985	27.8
184.184	27.8
184.383	27.8
184.583	27.8
184.783	27.8
184.983	27.8
185.183	27.8
185.383	27.8
185.583	27.7
185.782	27.7
185.982	27.7
186.183	27.7
186.383	27.7
186.582	27.7
186.782	27.7
186.982	27.7
187.182	27.7
187.381	27.7
187.582	27.7
187.782	27.7
188.002	27.7
188.18	27.7
188.381	27.7
188.582	27.7
188.781	27.7
188.98	27.7
189.18	27.7
189.381	27.6
189.581	27.7
189.78	27.6
189.98	27.6
190.181	27.6
190.38	27.6
190.579	27.6
190.78	27.6
190.981	27.6
191.18	27.6
191.379	27.6
191.579	27.6
191.78	27.5
191.98	27.5
192.178	27.5
192.379	27.5
192.579	27.5
192.78	27.5
192.979	27.5
193.179	27.5
193.379	27.5
193.578	27.5
193.778	27.5
193.978	27.5
194.179	27.5
194.38	27.5
194.579	27.5
194.779	27.5
194.978	27.5
195.179	27.5
195.38	27.5
195.579	27.5
195.778	27.5
195.978	27.5
196.179	27.5
196.378	27.5
196.578	27.5
196.778	27.5
196.978	27.5
197.177	27.5
197.378	27.4
197.578	27.4
197.778	27.4
197.978	27.4
198.177	27.4
198.378	27.4
198.578	27.4
198.777	27.4
198.977	27.4
199.178	27.4
199.377	27.4
199.576	27.4
199.777	27.4
199.978	27.4
200.177	27.4
200.376	27.4
200.576	27.4
200.777	27.4
200.977	27.4
201.175	27.3
201.376	27.3
201.576	27.3
201.776	27.3
201.975	27.3
202.176	27.3
202.376	27.3
202.575	27.3
202.775	27.3
202.975	27.3
203.176	27.3
203.375	27.3
203.574	27.3
203.774	27.3
203.975	27.3
204.174	27.3
204.374	27.3
204.574	27.3
204.774	27.3
204.973	27.3
205.174	27.3
205.374	27.3
205.573	27.3
205.773	27.3
205.974	27.3
206.174	27.3
206.372	27.3
206.573	27.3
206.773	27.2
206.973	27.2
207.172	27.2
207.372	27.2
207.573	27.2
207.772	27.2
207.972	27.2
208.171	27.2
208.372	27.2
208.572	27.2
208.771	27.2
208.971	27.2
209.172	27.2
209.371	27.2
209.571	27.2
209.771	27.2
209.973	27.3
210.172	27.2
210.371	27.2
210.571	27.2
210.772	27.2
210.972	27.2
211.171	27.2
211.371	27.2
211.571	27.2
211.771	27.2
211.971	27.2
212.171	27.2
212.371	27.2
212.57	27.2
212.77	27.2
212.971	27.2
213.171	27.2
213.37	27.2
213.57	27.2
213.77	27.2
213.973	27.2
214.171	27.2
214.371	27.2
214.571	27.2
214.771	27.2
214.97	27.2
215.17	27.2
215.371	27.2
215.571	27.2
215.769	27.2
215.969	27.2
216.17	27.2
216.37	27.2
216.569	27.2
216.769	27.2
216.97	27.2
217.169	27.2
217.369	27.2
217.569	27.2
217.77	27.2
217.972	27.2
218.169	27.2
218.37	27.2
218.57	27.2
218.77	27.2
218.969	27.2
219.17	27.2
219.37	27.2
219.569	27.2
219.769	27.2
219.97	27.2
220.169	27.2
220.369	27.2
220.568	27.2
220.769	27.2
220.969	27.2
221.168	27.2
221.368	27.2
221.568	27.2
221.769	27.2
221.968	27.2
222.168	27.2
222.368	27.2
222.568	27.2
222.767	27.1
222.967	27.1
223.168	27.1
223.368	27.1
223.567	27.1
223.767	27.1
223.97	27.1
224.168	27.1
224.369	27.1
224.568	27.1
224.768	27.1
224.968	27.1
225.168	27.1
225.367	27.1
225.568	27.1
225.767	27.1
225.966	27.1
226.167	27.1
226.367	27.1
226.568	27.1
226.768	27.1
226.968	27.1
227.167	27.1
227.367	27.1
227.568	27.1
227.768	27.1
227.968	27.1
228.166	27.1
228.367	27.1
228.567	27.1
228.767	27.1
228.967	27.1
229.167	27.1
229.366	27.1
229.566	27.1
229.767	27.1
229.967	27.1
230.166	27.1
230.366	27.1
230.566	27.1
230.766	27.1
230.965	27.1
231.166	27.1
231.366	27.1
231.566	27.1
231.764	27.1
231.965	27.1
232.165	27.1
232.365	27.1
232.564	27.1
232.764	27.1
232.965	27.1
233.165	27.1
233.364	27.1
233.564	27.1
233.765	27.1
233.964	27.1
234.163	27.1
234.364	27.1
234.565	27
234.764	27
234.963	27
235.163	27
235.364	27
235.564	27
235.762	27
235.963	27
236.163	27
236.363	27
236.562	27
236.763	27
236.962	27
237.161	27
237.362	27
237.562	27
237.762	27
237.963	27
238.163	27
238.362	27
238.562	27
238.762	27.1
238.962	27.1
239.162	27.1
239.361	27.1
239.561	27.1
239.762	27.1
239.963	27.1
240.161	27.1
240.361	27.1
240.561	27.1
240.762	27.1
240.96	27.1
241.161	27.1
241.361	27.1
241.561	27.1
241.76	27.1
241.962	27.1
242.161	27.1
242.361	27.1
242.56	27.1
242.76	27.1
242.96	27.1
243.16	27.1
243.36	27.1
243.56	27.1
243.76	27.1
243.959	27.1
244.159	27.1
244.36	27.1
244.56	27.1
244.759	27.1
244.958	27.1
245.159	27.1
245.36	27.1
245.559	27.1
245.758	27.1
245.959	27.1
246.159	27.1
246.359	27
246.558	27.1
246.759	27
246.959	27
247.158	27.1
247.357	27.1
247.558	27.1
247.759	27.1
247.957	27.1
248.157	27.1
248.357	27.1
248.558	27.1
248.757	27.1
248.957	27.1
249.157	27.1
249.357	27.1
249.556	27.1
249.756	27.1
249.957	27.1
250.157	27.1
250.356	27.1
250.556	27.1
250.756	27.1
250.956	27.1
251.156	27.1
251.355	27.1
251.556	27.1
251.755	27.1
251.955	27.1
252.155	27.1
252.356	27.1
252.555	27.1
252.754	27.1
252.955	27.1
253.155	27.1
253.355	27.1
253.554	27.1
253.755	27.1
253.955	27.1
254.154	27.1
254.354	27.1
254.555	27.1
254.754	27.1
254.953	27.1
255.153	27.1
255.354	27.1
255.554	27.1
255.753	27.1
255.954	27.1
256.153	27.1
256.354	27.1
256.553	27.1
256.754	27.1
256.953	27.1
257.153	27.1
257.352	27.1
257.553	27.1
257.753	27.1
257.954	27.1
258.154	27.1
258.354	27.1
258.552	27.1
258.752	27.1
258.953	27.1
259.152	27.1
259.352	27.1
259.552	27.2
259.753	27.2
259.952	27.2
260.152	27.2
260.352	27.2
260.553	27.2
260.752	27.2
260.951	27.2
261.152	27.2
261.353	27.2
261.552	27.2
261.751	27.2
261.951	27.2
262.152	27.2
262.352	27.2
262.55	27.2
262.751	27.2
262.951	27.2
263.151	27.2
263.35	27.2
263.551	27.2
263.751	27.2
263.95	27.1
264.15	27.1
264.35	27.1
264.551	27.1
264.75	27.1
264.949	27.1
265.149	27.1
265.35	27.1
265.549	27.1
265.749	27.1
265.949	27.1
266.149	27.1
266.348	27.1
266.549	27.1
266.749	27.1
266.949	27.1
267.148	27.1
267.348	27.1
267.549	27.1
267.747	27.1
267.948	27.1
268.148	27.1
268.348	27.1
268.547	27.1
268.747	27.1
268.948	27.1
269.147	27.1
269.346	27.1
269.546	27.1
269.747	27.1
269.947	27.1
270.146	27.1
270.346	27.1
270.547	27.1
270.746	27.1
270.946	27.1
271.146	27.1
271.347	27.1
271.546	27.1
271.745	27.1
271.945	27.1
272.146	27.1
272.346	27.1
272.545	27.1
272.745	27.1
272.945	27.1
273.145	27.1
273.345	27.1
273.545	27.1
273.745	27.1
273.944	27.1
274.144	27.1
274.345	27.1
274.545	27.1
274.744	27.1
274.944	27.1
275.144	27.1
275.344	27.1
275.543	27.1
275.744	27.1
275.943	27.1
276.143	27.1
276.342	27.1
276.543	27.1
276.743	27.1
276.943	27.1
277.142	27.1
277.342	27.1
277.543	27.1
277.743	27
277.942	27.1
278.142	27
278.343	27
278.542	27
278.741	27.1
278.942	27.1
279.143	27.1
279.341	27.1
279.541	27.1
279.741	27.1
279.942	27.1
280.142	27.1
280.34	27.1
280.541	27.1
280.741	27.1
280.941	27.1
281.14	27.1
281.341	27.1
281.541	27.1
281.74	27.1
281.94	27.1
282.14	27.1
282.341	27.1
282.54	27.1
282.74	27.1
282.939	27.1
283.14	27.1
283.339	27.1
283.539	27.1
283.739	27.1
283.939	27.1
284.138	27.1
284.339	27.1
284.539	27.1
284.739	27.1
284.938	27.1
285.138	27.1
285.339	27.1
285.538	27.1
285.738	27.1
285.938	27.1
286.138	27.1
286.337	27.1
286.537	27.1
286.738	27.1
286.938	27.1
287.137	27.1
287.337	27.1
287.538	27.1
287.738	27.1
287.938	27.1
288.138	27.1
288.338	27.1
288.537	27.1
288.738	27.1
288.937	27.1
289.137	27.1
289.337	27.1
289.537	27.1
289.738	27.1
289.937	27.1
290.137	27.1
290.337	27.1
290.536	27.1
290.737	27.1
290.936	27.1
291.137	27.1
291.337	27.1
291.536	27.1
291.736	27.1
291.936	27.1
292.137	27.1
292.336	27.1
292.536	27.1
292.736	27.1
292.936	27.1
293.135	27.1
293.335	27.1
293.536	27.1
293.736	27.1
293.934	27.1
294.134	27.1
294.335	27.1
294.535	27.1
294.734	27.1
294.934	27
295.135	27.1
295.334	27
295.534	27
295.734	27.1
295.935	27
296.134	27
296.333	27.1
296.533	27
296.734	27
296.934	27
297.133	27
297.333	27.1
297.533	27.1
297.733	27.1
297.933	27.1
298.133	27
298.333	27
298.532	27
298.732	27
298.933	27
299.132	27
299.331	27
299.532	27
299.732	27
299.931	27
300.131	27
300.332	27
300.532	27
300.731	27
300.93	27
301.131	27
301.331	27
301.53	27
301.73	27
301.932	27
302.131	27
302.33	27
302.531	27
302.73	27
302.93	27
303.129	27
303.33	27
303.53	27
303.73	27
303.929	27
304.129	27
304.33	27
304.53	27
304.729	27
304.929	27
305.13	27
305.329	27
305.528	27
305.729	27
305.93	27
306.128	27
306.328	27
306.528	27
306.729	27
306.928	26.9
307.127	26.9
307.328	26.9
307.528	26.9
307.728	26.9
307.927	26.9
308.128	26.9
308.328	26.9
308.527	26.9
308.727	27
308.927	27
309.128	27
309.328	27
309.527	26.9
309.726	27
309.927	26.9
310.126	27
310.326	27
310.526	27
310.726	27
310.925	27
311.127	27
311.326	27
311.526	27
311.725	27
311.925	27
312.126	27
312.325	27
312.525	27
312.725	27
312.925	27
313.124	27
313.324	27
313.525	27
313.725	27
313.924	27
314.123	27
314.324	27.1
314.525	27.1
314.724	27.1
314.923	27.1
315.124	27.1
315.324	27.1
315.524	27
315.723	27
315.924	27
316.124	27
316.323	27
316.522	27
316.723	27
316.924	27
317.123	27
317.322	27
317.522	27
317.723	27
317.922	27
318.122	27
318.322	27
318.523	27
318.722	27
318.922	27
319.122	27
319.322	27
319.521	27
319.721	27
319.921	27.1
320.122	27.1
320.322	27.1
320.522	27.1
320.721	27.1
320.921	27.1
321.121	27.1
321.322	27.1
321.521	27
321.721	27
321.922	27.1
322.121	27
322.321	27
322.521	27.1
322.701	27.1
322.921	27.1
323.12	27.1
323.32	27.1
323.521	27.1
323.721	27.1
323.92	27.1
324.12	27.1
324.32	27.1
324.52	27.1
324.72	27.1
324.9	27.1
325.12	27.1
325.319	27.1
325.519	27
325.72	27.1
325.92	27
326.119	27
326.319	27.1
326.519	27.1
326.719	27.1
326.918	27.1
327.119	27.1
327.318	27.1
327.519	27.1
327.717	27.1
327.92	27.1
328.12	27.1
328.32	27.1
328.518	27.1
328.718	27.1
328.919	27.1
329.119	27.1
329.318	27.1
329.518	27.1
329.718	27.1
329.917	27.1
330.118	27.1
330.318	27.1
330.518	27.1
330.717	27.1
330.917	27.1
331.117	27.1
331.317	27.1
331.517	27.1
331.716	27.1
331.917	27.1
332.116	27.1
332.316	27.1
332.516	27.1
332.697	27.1
332.916	27.1
333.115	27.1
333.316	27.1
333.516	27.1
333.716	27.1
333.915	27.1
334.116	27.1
334.316	27.1
334.515	27.1
334.715	27.1
334.916	27.1
335.115	27.1
335.314	27.2
335.514	27.2
335.715	27.2
335.915	27.2
336.114	27.2
336.314	27.2
336.514	27.2
336.715	27.2
336.914	27.2
337.114	27.1
337.314	27.2
337.514	27.2
337.713	27.2
337.915	27.1
338.115	27.1
338.314	27.1
338.513	27.1
338.713	27.1
338.914	27.1
339.113	27.1
339.313	27.1
339.513	27.1
339.713	27.1
339.912	27.1
340.112	27.1
340.313	27.1
340.493	27.1
340.712	27.1
340.911	27.1
341.112	27.1
341.313	27.1
341.512	27.1
341.711	27.1
341.912	27.1
342.112	27.1
342.312	27.1
342.511	27.1
342.712	27.1
342.912	27.1
343.111	27.1
343.31	27.1
343.511	27.1
343.712	27.1
343.916	27.1
344.116	27
344.314	27
344.514	27
344.713	27
344.914	27
345.113	27.1
345.313	27.1
345.512	27
345.713	27
345.913	27
346.113	27
346.312	27
346.512	27
346.713	27
346.913	27
347.112	27
347.312	27
347.513	27.1
347.712	27.1
347.915	27.1
348.114	27.1
348.293	27.1
348.513	27.1
348.712	27
348.912	27
349.113	27
349.313	27
349.512	27
349.712	27
349.915	27
350.113	27
350.314	27
350.515	27
350.713	27
350.912	27
351.112	27
351.313	27
351.514	27
351.694	27
351.914	27
352.113	27
352.313	27
352.513	27
352.713	27
352.913	27
353.113	27
353.313	27
353.513	27.1
353.712	27.1
353.894	27.1
354.113	27.1
354.313	27.1
354.512	27.1
354.713	27.1
354.913	27.1
355.113	27.1
355.312	27
355.512	27
355.713	27
355.912	27.1
356.092	27.1
356.312	27.1
356.512	27
356.712	27.1
356.911	27.1
357.112	27.1
357.292	27.1
357.511	27.1
357.71	27.1
357.913	27.1
358.113	27.1
358.313	27.1
358.511	27.1
358.712	27.1
358.912	27.1
359.112	27.1
359.311	27.1
359.492	27.1
359.712	27.1
359.913	27.1
360.111	27.1
360.312	27.1
360.513	27.1
360.711	27.1
360.911	27.1
361.111	27.1
361.311	27.1
361.51	27.1
361.691	27.1
361.911	27.1
362.11	27.1
362.31	27.1
362.51	27.1
362.711	27.1
362.91	27.1
363.11	27.1
363.309	27.1
363.51	27.1
363.709	27.1
363.891	27.1
364.111	27.1
364.31	27.1
364.509	27.1
364.71	27.1
364.91	27.1
365.11	27.1
365.309	27.1
365.509	27.1
365.71	27.1
365.912	27.1
366.11	27.1
366.31	27.1
366.511	27.1
366.71	27.1
366.91	27.1
367.11	27.1
367.291	27.1
367.51	27.1
367.709	27.1
367.912	27.1
368.112	27.1
368.311	27.1
368.51	27.1
368.711	27.1
368.911	27.1
369.11	27.1
369.31	27.1
369.49	27.1
369.71	27.1
369.916	27.1
370.113	27.1
370.314	27.1
370.514	27.1
370.713	27.1
370.913	27.1
371.113	27.1
371.314	27.1
371.512	27.1
371.693	27.1
371.913	27.1
372.113	27.1
372.312	27.1
372.512	27.1
372.713	27.1
372.913	27.1
373.111	27.1
373.311	27.1
373.512	27.1
373.712	27.1
373.912	27.1
374.111	27.1
374.312	27.1
374.511	27.1
374.711	27.1
374.911	27.1
375.091	27.1
375.311	27.1
375.51	27.1
375.71	27.1
375.911	27.1
376.111	27.1
376.31	27.1
376.51	27.1
376.71	27.1
376.91	27.1
377.11	27.1
377.29	27.1
377.51	27.1
377.709	27.1
377.909	27.1
378.11	27.1
378.31	27.1
378.509	27.1
378.709	27.1
378.909	27.1
379.109	27.1
379.308	27.1
379.488	27.1
379.708	27.1
379.911	27.1
380.109	27.1
380.309	27.1
380.51	27.1
380.71	27.2
380.908	27.2
381.108	27.2
381.309	27.2
381.509	27.2
381.709	27.1
381.91	27.1
382.109	27.1
382.308	27.1
382.508	27.1
382.708	27.1
382.889	27.1
383.109	27.1
383.309	27.1
383.508	27.1
383.708	27.1
383.911	27.1
384.092	27.1
384.31	27.1
384.509	27.1
384.709	27.1
384.91	27.1
385.089	27.1
385.309	27.1
385.509	27.1
385.709	27.1
385.915	27.1
386.113	27.1
386.293	27.1
386.513	27.1
386.712	27.1
386.912	27.1
387.112	27.1
387.293	27.1
387.512	27.1
387.712	27.1
387.912	27.1
388.112	27.1
388.311	27.1
388.491	27.1
388.711	27.1
388.911	27.1
389.11	27.1
389.311	27.1
389.491	27.1
389.711	27.1
389.91	27.1
390.11	27.1
390.311	27.1
390.511	27.1
390.69	27.1
390.91	27.1
391.11	27.1
391.31	27.1
391.509	27.1
391.71	27.1
391.89	27.1
392.109	27.1
392.308	27.1
392.509	27.1
392.709	27.1
392.888	27.1
393.108	27.1
393.309	27.1
393.508	27.1
393.708	27.1
393.908	27.1
394.088	27.1
394.308	27.1
394.507	27.1
394.707	27.1
394.908	27.1
395.087	27.1
395.307	27.1
395.507	27.1
395.707	27.1
395.911	27.1
396.108	27.1
396.288	27.1
396.508	27.1
396.707	27.1
396.907	27
397.108	27.1
397.288	27
397.507	27
397.707	27.1
397.909	27
398.109	27.1
398.308	27.1
398.488	27
398.708	27
398.908	27
399.107	27
399.308	27
399.508	27
[truncated: 5 more rows]

## Sheet: Fig. 2e
time (s)	0.25 mW/mm2_heater			0.4 mW/mm2_heater			0.55 mW/mm2_heater			1 mW/mm2_heater			2 mW/mm2_heater
0.2	0	0	0	0	0	0	0	0	0	0	0	0	0	0	0
0.4	0.0224364	0.0402984	0.0205849	0.062935	0.0751174	0.0414545	0.0871288	0.0863945	0.0997594	0.182078	0.183086	0.181016	0.236092	0.23074	0.235765
0.6	0.0415509	0.0734629	0.0509721	0.121264	0.135943	0.0838129	0.166474	0.162068	0.189715	0.341066	0.344225	0.340031	0.458843	0.451181	0.457014
0.8	0.0605021	0.109731	0.0679627	0.175202	0.192808	0.124105	0.23921	0.234804	0.270088	0.485378	0.489353	0.483962	0.669813	0.6578	0.667137
1	0.0806513	0.137015	0.0902902	0.224879	0.246015	0.160437	0.309045	0.302289	0.343302	0.619125	0.624381	0.620351	0.868674	0.855121	0.865651
1.2	0.0975331	0.16958	0.112291	0.272101	0.295993	0.195865	0.371243	0.36658	0.412035	0.744159	0.750395	0.743996	1.05852	1.04253	1.05498
1.4	0.114524	0.197081	0.132985	0.313384	0.339427	0.231594	0.431679	0.426685	0.477722	0.860807	0.867995	0.862196	1.24197	1.22287	1.23711
1.6	0.134292	0.219518	0.150629	0.353934	0.385574	0.266419	0.488259	0.482605	0.53801	0.970239	0.97887	0.972771	1.41827	1.39534	1.41108
1.8	0.150738	0.244404	0.17007	0.393495	0.425694	0.297715	0.541058	0.538231	0.596831	1.07504	1.08403	1.07725	1.58652	1.55982	1.5783
2	0.166639	0.269618	0.187769	0.431161	0.464436	0.326944	0.592792	0.589487	0.651979	1.17541	1.18322	1.17666	1.74851	1.71885	1.73893
2.2	0.179382	0.290584	0.20525	0.468913	0.502533	0.355656	0.644746	0.636264	0.702795	1.27008	1.27866	1.27452	1.90429	1.87247	1.8948
2.4	0.198388	0.312204	0.219245	0.498358	0.537832	0.383852	0.689504	0.683299	0.751188	1.3583	1.36854	1.36102	2.05487	2.02195	2.04492
2.6	0.214616	0.334205	0.236181	0.534517	0.574121	0.409637	0.736868	0.72802	0.798663	1.44478	1.45711	1.4496	2.20139	2.16602	2.18897
2.8	0.223384	0.352067	0.251484	0.566329	0.60589	0.436068	0.778101	0.772998	0.842172	1.52791	1.54065	1.53382	2.34435	2.30503	2.32971
3	0.236617	0.372325	0.266514	0.594999	0.637099	0.463791	0.822969	0.814524	0.888068	1.60744	1.61888	1.61161	2.48124	2.43971	2.46566
3.2	0.252573	0.386429	0.283015	0.627284	0.668265	0.486391	0.863798	0.853921	0.930549	1.68559	1.69762	1.68984	2.61572	2.57089	2.59792
3.4	0.266024	0.409192	0.297065	0.651864	0.700206	0.512908	0.902534	0.894897	0.972333	1.76066	1.77256	1.76365	2.7459	2.69954	2.72896
3.6	0.280401	0.424277	0.309372	0.68062	0.723322	0.536627	0.938921	0.932936	1.01048	1.83216	1.84466	1.83559	2.87226	2.82209	2.85387
3.8	0.29505	0.441703	0.322823	0.708256	0.755436	0.558495	0.977804	0.968661	1.04955	1.90032	1.91483	1.90595	2.9956	2.94356	2.97417
4	0.307194	0.458095	0.33818	0.734127	0.778035	0.581955	1.01386	1.00402	1.0848	1.9692	1.98222	1.97348	3.11738	3.06155	3.09445
4.2	0.317976	0.474977	0.351849	0.759783	0.802271	0.604297	1.04672	1.04	1.12012	2.03496	2.0498	2.03994	3.23269	3.17638	3.21042
4.4	0.334695	0.487829	0.36481	0.783244	0.833351	0.625132	1.08182	1.07048	1.15526	2.09835	2.11569	2.10388	3.34931	3.28975	3.32413
4.6	0.346403	0.504275	0.376572	0.805672	0.854186	0.648636	1.11523	1.10539	1.18837	2.16174	2.17603	2.16541	3.4608	3.3991	3.43465
4.8	0.356478	0.516746	0.38888	0.82995	0.876484	0.668868	1.14861	1.13528	1.22204	2.2212	2.23689	2.22643	3.56943	3.50688	3.54396
5	0.366607	0.533137	0.402004	0.852808	0.90227	0.688282	1.17721	1.16745	1.25454	2.27899	2.29709	2.28609	3.67862	3.6129	3.6504
5.2	0.377771	0.546044	0.415128	0.873901	0.922416	0.707825	1.20846	1.19722	1.28571	2.33608	2.35226	2.34338	3.78328	3.71514	3.75416
5.4	0.388771	0.559277	0.424114	0.897836	0.944929	0.725862	1.23849	1.22873	1.31505	2.3928	2.41034	2.39963	3.88697	3.81636	3.85667
5.6	0.398029	0.573327	0.438055	0.915829	0.965205	0.747601	1.26695	1.25608	1.34861	2.44938	2.46556	2.45567	3.9884	3.91656	3.95645
5.8	0.408103	0.581985	0.446605	0.93886	0.985954	0.765121	1.29559	1.28439	1.37592	2.50193	2.51873	2.5088	4.08856	4.01468	4.05505
6	0.422208	0.598159	0.458803	0.958791	1.00687	0.785095	1.32555	1.31479	1.40563	2.55541	2.57158	2.56254	4.18576	4.11007	4.15244
6.2	0.434352	0.611392	0.468823	0.977	1.02612	0.801109	1.35158	1.33884	1.43522	2.60638	2.62468	2.61531	4.28094	4.20484	4.24604
6.4	0.441921	0.622338	0.480531	0.998007	1.04536	0.821771	1.37868	1.36836	1.46232	2.65708	2.67331	2.66217	4.37558	4.29609	4.33961
6.6	0.451397	0.633992	0.492458	1.01699	1.06692	0.836881	1.40295	1.39417	1.48578	2.70571	2.72284	2.71246	4.46902	4.38687	4.43094
6.8	0.463323	0.645701	0.500517	1.03584	1.08716	0.855047	1.42949	1.42068	1.51493	2.75508	2.77185	2.76218	4.5583	4.47699	4.52213
7	0.470947	0.657463	0.509285	1.05345	1.10395	0.870027	1.45784	1.4451	1.53737	2.80306	2.82032	2.80836	4.6479	4.56383	4.61084
7.2	0.482492	0.666068	0.521538	1.07149	1.12194	0.886902	1.48064	1.46966	1.56351	2.84907	2.86742	2.8555	4.7373	4.65092	4.69681
7.4	0.490497	0.678484	0.532865	1.08884	1.13963	0.90227	1.5055	1.49459	1.58723	2.89558	2.91314	2.90249	4.82304	4.7358	4.78311
7.6	0.498829	0.690955	0.540108	1.10502	1.15763	0.918671	1.52892	1.51765	1.61359	2.93958	2.95891	2.94791	4.90942	4.82075	4.86722
7.8	0.510537	0.704896	0.552252	1.12396	1.17506	0.934254	1.55198	1.54229	1.63514	2.98388	3.00444	2.99265	4.99374	4.90324	4.95085
8	0.518379	0.710995	0.556445	1.14135	1.19529	0.9513	1.57691	1.56659	1.66015	3.02701	3.04653	3.03488	5.07734	4.98394	5.0318
8.2	0.524696	0.724065	0.570168	1.1556	1.20614	0.967314	1.59813	1.58928	1.6842	3.07221	3.08893	3.0794	5.15935	5.06398	5.11276
8.4	0.53684	0.731198	0.580025	1.17287	1.2262	0.980788	1.62119	1.61421	1.70535	3.11531	3.13296	3.12133	5.23903	5.14359	5.19293
8.6	0.547024	0.743288	0.585362	1.19034	1.23976	0.996371	1.64403	1.63467	1.72815	3.15488	3.17222	3.16147	5.31802	5.22101	5.27156
8.8	0.553559	0.749986	0.595545	1.2058	1.25638	1.01333	1.66397	1.65747	1.75146	3.19613	3.21366	3.20495	5.39627	5.29919	5.3482
9	0.5614	0.760279	0.60208	1.22129	1.27562	1.02465	1.68688	1.67608	1.77287	3.23618	3.25331	3.2435	5.47514	5.37469	5.42396
9.2	0.570386	0.768066	0.613081	1.23567	1.28789	1.04032	1.70913	1.70021	1.79567	3.27544	3.29361	3.28293	5.55087	5.44967	5.50071
9.4	0.581931	0.777378	0.622012	1.24927	1.30519	1.05074	1.72683	1.72055	1.8177	3.31485	3.33328	3.32239	5.62659	5.524	5.57494
9.6	0.586124	0.788651	0.631759	1.26529	1.31638	1.06684	1.75069	1.74081	1.83914	3.3543	3.36906	3.36089	5.6997	5.59756	5.64755
9.8	0.595001	0.799161	0.638675	1.28449	1.33188	1.08092	1.76986	1.76178	1.8586	3.39051	3.40769	3.40048	5.77436	5.66965	5.72061
10	0.601753	0.806132	0.64679	1.29645	1.3451	1.0956	1.78807	1.78465	1.87828	3.42904	3.44486	3.43577	5.84668	5.73973	5.79244
10.2	0.612754	0.815389	0.655775	1.31139	1.36137	1.10997	1.81006	1.80173	1.89756	3.46572	3.48219	3.47318	5.9183	5.81134	5.86384
10.4	0.618744	0.824212	0.662092	1.32452	1.37867	1.11962	1.83088	1.82034	1.92197	3.50212	3.51958	3.50934	5.98866	5.88126	5.93252
10.6	0.625824	0.831727	0.673583	1.33554	1.38982	1.13412	1.84942	1.84079	1.94063	3.53649	3.55598	3.54465	6.06039	5.94941	6.00358
10.8	0.634809	0.842291	0.678484	1.35134	1.40562	1.14755	1.86661	1.85816	1.95766	3.57281	3.59067	3.58185	6.12984	6.01861	6.0709
11	0.642433	0.850569	0.683276	1.36313	1.41544	1.15986	1.88742	1.87946	1.97723	3.60938	3.6264	3.61752	6.19759	6.08505	6.13908
11.2	0.650329	0.859554	0.693569	1.37751	1.43291	1.17196	1.90567	1.89565	1.99636	3.64238	3.66068	3.65185	6.26414	6.15129	6.20608
11.4	0.658879	0.866688	0.700376	1.39025	1.44565	1.18272	1.92194	1.91603	2.0098	3.67685	3.69343	3.68529	6.33084	6.2169	6.27255
11.6	0.665251	0.87404	0.709143	1.40424	1.45831	1.19706	1.93945	1.93248	2.03183	3.71018	3.72766	3.72025	6.39699	6.28123	6.33635
11.8	0.671404	0.883189	0.714752	1.41737	1.47054	1.20932	1.95983	1.95149	2.04923	3.74446	3.76183	3.75333	6.46198	6.34709	6.40093
12	0.677504	0.890867	0.721505	1.42822	1.48267	1.22039	1.97657	1.97062	2.06829	3.77773	3.79562	3.78664	6.52626	6.41042	6.46521
12.2	0.686326	0.902739	0.728421	1.44075	1.49899	1.23283	1.99449	1.98641	2.08408	3.80883	3.82759	3.81945	6.58961	6.47364	6.52674
12.4	0.693895	0.906007	0.736753	1.45538	1.50786	1.24497	2.01259	2.00473	2.1053	3.84107	3.86168	3.85057	6.65374	6.53563	6.59107
12.6	0.702227	0.914393	0.744704	1.46447	1.52348	1.25362	2.0286	2.02012	2.11892	3.87363	3.89296	3.88455	6.71703	6.59727	6.65206
12.8	0.707945	0.923378	0.752764	1.48095	1.53429	1.26649	2.04663	2.03682	2.13559	3.90347	3.9234	3.91249	6.77898	6.65774	6.71413
13	0.711376	0.930948	0.75663	1.48935	1.54255	1.27984	2.06132	2.05375	2.15292	3.93696	3.95434	3.94655	6.84018	6.7184	6.77527
13.2	0.718782	0.939062	0.765289	1.50429	1.55499	1.29219	2.07696	2.07108	2.17077	3.96757	3.98628	3.97745	6.90115	6.77652	6.83552
13.4	0.728802	0.942929	0.771497	1.51505	1.56847	1.30123	2.0944	2.08915	2.18898	3.99796	4.01721	4.00814	6.96134	6.83704	6.89358
13.6	0.733976	0.950988	0.777596	1.52839	1.58121	1.31483	2.11099	2.10409	2.20146	4.0266	4.04572	4.03796	7.02143	6.89524	6.95228
13.8	0.741328	0.957904	0.784294	1.53786	1.59313	1.32288	2.12917	2.12124	2.21758	4.05759	4.0748	4.06804	7.07993	6.95207	7.01172
14	0.746447	0.965038	0.791483	1.54884	1.6048	1.33924	2.1422	2.13607	2.23425	4.0868	4.10543	4.09764	7.13878	7.01055	7.06901
14.2	0.754071	0.974568	0.798072	1.56081	1.61767	1.34751	2.15597	2.15292	2.2514	4.11594	4.13369	4.12699	7.19724	7.06799	7.12621
14.4	0.756902	0.984861	0.805043	1.5729	1.62852	1.35741	2.17323	2.16732	2.26696	4.1451	4.16324	4.15531	7.25342	7.12519	7.1824
14.6	0.766868	0.987584	0.810652	1.58448	1.63859	1.36632	2.18909	2.18274	2.28356	4.17516	4.19212	4.18374	7.30998	7.1809	7.23913
14.8	0.773022	0.990905	0.817459	1.59395	1.6491	1.37747	2.20256	2.19636	2.29594	4.20277	4.21963	4.21178	7.36575	7.23582	7.29509
15	0.778957	1.00065	0.821979	1.60269	1.66154	1.38737	2.22015	2.21116	2.31536	4.23068	4.24884	4.24092	7.42234	7.28978	7.34911
15.2	0.787126	1.00496	0.829167	1.61436	1.67015	1.39852	2.23087	2.22929	2.32692	4.25878	4.27994	4.26913	7.47748	7.34571	7.4049
15.4	0.789196	1.01334	0.834885	1.62447	1.68091	1.4085	2.24934	2.24174	2.34359	4.28685	4.3052	4.29856	7.5325	7.39861	7.45826
15.6	0.796929	1.01857	0.843381	1.63476	1.69107	1.4175	2.26127	2.25646	2.35685	4.31392	4.33385	4.32339	7.58684	7.45172	7.51078
15.8	0.805914	1.0226	0.849316	1.6478	1.70045	1.42844	2.27747	2.27177	2.37333	4.34022	4.36064	4.34983	7.6403	7.50424	7.56482
16	0.810162	1.03594	0.853346	1.65814	1.71315	1.43588	2.29087	2.28654	2.3856	4.36838	4.38621	4.37723	7.69328	7.55741	7.61782
16.2	0.816206	1.03916	0.861515	1.66481	1.72327	1.44664	2.30489	2.29994	2.39995	4.39389	4.41336	4.40405	7.74662	7.60865	7.67093
16.4	0.821816	1.04498	0.866525	1.67807	1.73231	1.45685	2.31943	2.31205	2.4157	4.4188	4.43988	4.42997	7.79766	7.66032	7.72148
16.6	0.824538	1.05271	0.873114	1.68732	1.7401	1.46955	2.33265	2.32634	2.429	4.44628	4.46545	4.45651	7.85048	7.71093	7.77365
16.8	0.834395	1.06034	0.875728	1.69593	1.75039	1.47854	2.34455	2.34348	2.44299	4.47089	4.49093	4.47947	7.90371	7.76241	7.82484
17	0.840767	1.06241	0.88357	1.70704	1.76429	1.48612	2.36019	2.35593	2.45947	4.49717	4.51448	4.50656	7.95265	7.81262	7.87622
17.2	0.84496	1.07325	0.88858	1.7169	1.77453	1.49378	2.37411	2.36955	2.47262	4.52227	4.54373	4.53123	8.00445	7.86224	7.9249
17.4	0.851495	1.07553	0.891303	1.72538	1.77931	1.50308	2.38787	2.38538	2.48477	4.5458	4.56712	4.5568	8.05344	7.91195	7.9749
17.6	0.856723	1.08381	0.900071	1.73558	1.79132	1.51337	2.39999	2.3961	2.49733	4.57177	4.5926	4.58106	8.10246	7.96154	8.02333
17.8	0.861624	1.08975	0.90666	1.74673	1.80092	1.5215	2.41361	2.40939	2.50955	4.59606	4.61591	4.60589	8.15343	8.00994	8.07223
18	0.867941	1.091	0.91216	1.75512	1.80945	1.53377	2.42826	2.42411	2.52384	4.62062	4.64036	4.63021	8.20154	8.05904	8.11999
18.2	0.869139	1.09857	0.918314	1.76442	1.82008	1.53963	2.44126	2.43898	2.53592	4.64466	4.66351	4.65474	8.25005	8.10538	8.16902
18.4	0.878233	1.10173	0.923378	1.77268	1.82813	1.54979	2.4529	2.44956	2.54939	4.66931	4.68951	4.67884	8.29837	8.15382	8.216
18.6	0.883788	1.11104	0.929532	1.78138	1.83747	1.55844	2.46648	2.46362	2.56129	4.69272	4.71113	4.70204	8.34661	8.20096	8.26356
18.8	0.887219	1.11714	0.932527	1.79218	1.84561	1.56627	2.47915	2.47412	2.5763	4.71647	4.73615	4.72499	8.39324	8.24797	8.31109
19	0.893155	1.12117	0.939498	1.79963	1.85465	1.57488	2.49171	2.48635	2.58772	4.74002	4.75976	4.75004	8.43963	8.29477	8.35601
19.2	0.898382	1.1283	0.944399	1.80876	1.86304	1.58242	2.50247	2.50122	2.60032	4.76314	4.78127	4.77125	8.48674	8.34001	8.403
19.4	0.902794	1.13206	0.948265	1.81754	1.87527	1.59348	2.51392	2.51187	2.61522	4.78634	4.80523	4.79489	8.53298	8.38534	8.44937
19.6	0.907804	1.13936	0.955236	1.82649	1.88211	1.60054	2.5271	2.52567	2.62429	4.8112	4.82838	4.81765	8.57855	8.43114	8.49396
19.8	0.914992	1.14399	0.957142	1.83579	1.89012	1.60958	2.54003	2.5379	2.63766	4.83276	4.85065	4.84058	8.62509	8.47561	8.53945
20	0.920329	1.14851	0.962805	1.84492	1.89993	1.61707	2.55027	2.54568	2.64761	4.85563	4.87251	4.86514	8.66951	8.52095	8.58413
20.2	0.926319	1.15765	0.971137	1.85258	1.90953	1.62521	2.56507	2.56	2.66002	4.87742	4.89452	4.88509	8.71486	8.56467	8.62766
20.4	0.932636	1.15967	0.974405	1.85723	1.91603	1.63369	2.57498	2.57149	2.67232	4.89677	4.91673	4.90884	8.75833	8.60958	8.67345
20.6	0.936121	1.16898	0.977618	1.86773	1.9292	1.6401	2.58864	2.5828	2.68528	4.9188	4.9404	4.92967	8.80295	8.6537	8.71659
20.8	0.939171	1.17355	0.983554	1.87346	1.93657	1.64871	2.59668	2.59775	2.69482	4.94279	4.95981	4.95131	8.84761	8.69642	8.75966
21	0.940696	1.17704	0.987692	1.88512	1.94461	1.65861	2.611	2.60634	2.70801	4.963	4.98271	4.97043	8.89058	8.73958	8.8042
21.2	0.949082	1.18347	0.993683	1.89218	1.9521	1.66545	2.62132	2.61882	2.7195	4.98481	5.00389	4.99314	8.9344	8.7822	8.84617
21.4	0.950444	1.1875	0.998693	1.90308	1.96196	1.67325	2.63307	2.63072	2.73088	5.00694	5.02756	5.0122	8.97725	8.82401	8.88881
21.6	0.95736	1.19245	1.00223	1.90807	1.96782	1.68203	2.64372	2.64305	2.74281	5.02739	5.04721	5.03387	9.02035	8.86779	8.93059
21.8	0.962479	1.1943	1.00528	1.91844	1.97806	1.6881	2.65554	2.65392	2.75343	5.0492	5.06777	5.05565	9.06201	8.90899	8.97327
22	0.968415	1.20106	1.01383	1.92413	1.98237	1.6958	2.66468	2.66417	2.7633	5.06894	5.08778	5.07627	9.10423	8.95043	9.01512
22.2	0.970266	1.20476	1.01879	1.9339	1.99257	1.70566	2.67786	2.67581	2.77413	5.08912	5.1063	5.09661	9.14704	8.99277	9.05631
22.4	0.977781	1.21113	1.02369	1.93997	2.00342	1.71461	2.68778	2.68609	2.78548	5.11112	5.12871	5.11874	9.18764	9.0329	9.09766
22.6	0.980014	1.21543	1.02619	1.94961	2.0097	1.72038	2.69875	2.69879	2.79917	5.13105	5.14883	5.13963	9.22897	9.07335	9.13803
22.8	0.985296	1.21876	1.02963	1.95628	2.01284	1.72611	2.71014	2.70804	2.80777	5.15055	5.16958	5.16046	9.27013	9.11439	9.17815
23	0.988618	1.22551	1.03262	1.96571	2.02167	1.73472	2.71972	2.71921	2.81919	5.17127	5.18897	5.1784	9.31029	9.15517	9.21898
23.2	0.992376	1.2285	1.04302	1.97303	2.03019	1.74246	2.73136	2.7311	2.82822	5.19019	5.20745	5.19907	9.35193	9.19428	9.25806
23.4	0.997549	1.23471	1.044	1.98121	2.03687	1.74983	2.74017	2.74193	2.83934	5.21211	5.2282	5.21862	9.3908	9.23465	9.29803
23.6	1.00359	1.23847	1.04852	1.98783	2.04362	1.75913	2.75152	2.75192	2.85058	5.23008	5.24794	5.23776	9.43034	9.27365	9.33605
23.8	1.00931	1.24108	1.05353	1.99627	2.05408	1.76451	2.76297	2.76103	2.85998	5.24903	5.26899	5.25573	9.47036	9.31291	9.37794
24	1.00964	1.2492	1.05963	2.00342	2.05822	1.77398	2.77259	2.77208	2.86798	5.26959	5.28822	5.27694	9.50871	9.35208	9.41577
24.2	1.02026	1.25094	1.0592	2.01117	2.06687	1.78039	2.7839	2.78361	2.88256	5.28996	5.30727	5.29592	9.54837	9.39066	9.4535
24.4	1.02244	1.25818	1.06567	2.01922	2.07397	1.78797	2.79183	2.79396	2.88942	5.3082	5.32683	5.31629	9.58683	9.42826	9.49288
24.6	1.02946	1.2645	1.06992	2.02576	2.08254	1.79305	2.80108	2.80207	2.90033	5.32707	5.3449	5.33445	9.62612	9.46739	9.52957
24.8	1.0318	1.26559	1.07662	2.0314	2.09179	1.80123	2.81438	2.81305	2.90925	5.34458	5.3638	5.35168	9.66475	9.50449	9.56837
25	1.03621	1.27011	1.0776	2.03811	2.09545	1.80394	2.82407	2.82425	2.92027	5.36356	5.38278	5.37107	9.7036	9.5413	9.60465
25.2	1.03698	1.27463	1.08354	2.04556	2.10217	1.81345	2.83321	2.83244	2.92956	5.38169	5.39939	5.38918	9.74085	9.57803	9.64258
25.4	1.04259	1.281	1.08882	2.05348	2.10987	1.81935	2.84382	2.84243	2.94031	5.40124	5.41853	5.409	9.77855	9.61553	9.67987
25.6	1.04754	1.28449	1.09312	2.06033	2.11835	1.82959	2.85344	2.85285	2.95096	5.41921	5.43754	5.42607	9.8152	9.65107	9.71583
25.8	1.05288	1.28503	1.09448	2.06696	2.12494	1.83575	2.86332	2.86009	2.95988	5.43874	5.45434	5.44138	9.85114	9.68914	9.75354
26	1.05489	1.28955	1.09911	2.07397	2.12985	1.84177	2.87422	2.87268	2.96961	5.4551	5.47116	5.46191	9.89014	9.72516	9.78831
26.2	1.06137	1.29864	1.10456	2.08301	2.1391	1.84819	2.88373	2.88215	2.97945	5.47498	5.49158	5.47941	9.92524	9.76164	9.82627
26.4	1.06273	1.30175	1.1094	2.08706	2.14633	1.85503	2.89177	2.89218	2.98973	5.49126	5.50741	5.49651	9.96135	9.79716	9.86073
26.6	1.06824	1.30654	1.1124	2.09416	2.15236	1.86326	2.90062	2.90048	3.0006	5.50882	5.52584	5.51386	9.99941	9.83301	9.89738
26.8	1.07406	1.30883	1.11485	2.10217	2.16162	1.86889	2.90987	2.91028	3.00956	5.52706	5.54414	5.53425	10.0344	9.86926	9.93223
27	1.07825	1.3128	1.11703	2.10966	2.16644	1.87195	2.91832	2.91759	3.01768	5.54338	5.56143	5.54789	10.0686	9.90318	9.96769
27.2	1.08185	1.31825	1.12476	2.11362	2.17345	1.88052	2.92665	2.92735	3.02902	5.56165	5.57864	5.56586	10.1048	9.93921	10.0037
27.4	1.08207	1.32037	1.12836	2.12051	2.17892	1.88577	2.93683	2.93863	3.03655	5.57853	5.59549	5.58419	10.1405	9.97323	10.0386
27.6	1.08996	1.32614	1.13222	2.12778	2.18727	1.89455	2.94501	2.94556	3.04598	5.59631	5.61319	5.60203	10.1738	10.0086	10.0734
27.8	1.09236	1.32903	1.13522	2.1354	2.1939	1.90122	2.95617	2.95775	3.05671	5.6121	5.62958	5.61725	10.2103	10.0423	10.1078
28	1.0965	1.3329	1.13946	2.14435	2.20087	1.90652	2.96367	2.96513	3.06677	5.62939	5.64687	5.63451	10.2445	10.0788	10.1427
28.2	1.10222	1.33851	1.1436	2.14866	2.20462	1.91233	2.97251	2.97791	3.07066	5.64565	5.66198	5.65199	10.2794	10.1123	10.1763
28.4	1.10554	1.3409	1.14415	2.15318	2.2137	1.91831	2.98338	2.98426	3.08285	5.6637	5.68082	5.66887	10.313	10.1441	10.2104
28.6	1.1057	1.34384	1.14731	2.15998	2.21796	1.92619	2.9897	2.99418	3.09052	5.68031	5.69724	5.6818	10.3472	10.1789	10.2443
28.8	1.11164	1.35316	1.15673	2.16601	2.22468	1.9323	2.99807	3.00145	3.09878	5.69629	5.71274	5.70046	10.3807	10.2114	10.2767
29	1.11697	1.35446	1.15951	2.17216	2.22843	1.93545	3.00688	3.0096	3.10892	5.71184	5.72861	5.71718	10.4144	10.2439	10.3099
29.2	1.12133	1.35599	1.15956	2.17983	2.2385	1.94522	3.0158	3.01738	3.11677	5.72736	5.7456	5.73237	10.4481	10.2775	10.3423
29.4	1.12166	1.36388	1.1619	2.18495	2.24237	1.94836	3.02634	3.02436	3.12676	5.74517	5.76278	5.7471	10.4815	10.3109	10.3766
29.6	1.12438	1.36628	1.16457	2.1896	2.24836	1.95499	3.03372	3.0357	3.13315	5.76246	5.77672	5.76395	10.5142	10.3436	10.4085
29.8	1.13064	1.37233	1.16724	2.19778	2.25391	1.95925	3.04106	3.04584	3.14215	5.77702	5.79235	5.78144	10.5473	10.375	10.4413
30	1.13309	1.37456	1.17209	2.20144	2.2608	1.96528	3.0523	3.05428	3.15158	5.7929	5.80967	5.79559	10.5791	10.4086	10.4738
30.2	1.138	1.37461	1.17535	2.21	2.26936	1.97161	3.05975	3.06273	3.15962	5.80853	5.82536	5.81337	10.6115	10.4407	10.506
30.4	1.14219	1.38055	1.17884	2.21555	2.27242	1.97664	3.06934	3.06996	3.1666	5.82353	5.84047	5.82731	10.644	10.4722	10.5382
30.6	1.14654	1.38371	1.18652	2.22205	2.28064	1.98422	3.07679	3.07833	3.17589	5.84052	5.85509	5.84346	10.6751	10.5051	10.5686
30.8	1.14927	1.38572	1.18711	2.22873	2.28684	1.99098	3.08465	3.08942	3.18554	5.85547	5.87151	5.85855	10.7083	10.5356	10.6009
31	1.15068	1.39345	1.19011	2.23273	2.29102	1.99606	3.09082	3.09618	3.19421	5.87075	5.88594	5.87448	10.7396	10.5668	10.6325
31.2	1.15765	1.39171	1.19321	2.24044	2.29833	2.00157	3.09904	3.10367	3.20221	5.88656	5.90119	5.89054	10.7713	10.5975	10.663
31.4	1.16038	1.39917	1.20209	2.24642	2.30311	2.00755	3.10741	3.11152	3.21073	5.90023	5.91845	5.90424	10.8019	10.6288	10.6942
31.6	1.16517	1.40108	1.20046	2.25158	2.31125	2.01353	3.11424	3.11949	3.21606	5.91703	5.93155	5.91948	10.8336	10.6598	10.725
31.8	1.16386	1.40331	1.20084	2.25903	2.314	2.01689	3.12224	3.12658	3.22579	5.93342	5.94519	5.93389	10.864	10.6912	10.7545
32	1.17045	1.40739	1.20765	2.26454	2.32283	2.02494	3.1297	3.13565	3.23368	5.94734	5.96114	5.94829	10.8952	10.7222	10.7863
32.2	1.17181	1.41333	1.21097	2.26889	2.32614	2.03028	3.14086	3.14486	3.23871	5.9603	5.97729	5.96343	10.9256	10.7525	10.8169
32.4	1.17595	1.41725	1.21543	2.275	2.32997	2.03381	3.14677	3.15206	3.25134	5.97617	5.99033	5.97977	10.9576	10.7809	10.8465
32.6	1.17633	1.41872	1.21718	2.28047	2.33837	2.03842	3.1529	3.1594	3.25446	5.99036	6.00514	5.99447	10.9871	10.8127	10.8769
32.8	1.18379	1.42319	1.21979	2.28585	2.34418	2.04603	3.16377	3.16616	3.26228	6.00623	6.02023	6.00762	11.0173	10.8412	10.9065
33	1.18657	1.42907	1.22137	2.29024	2.34724	2.05004	3.17001	3.17486	3.27253	6.01977	6.03589	6.02369	11.0476	10.8719	10.9359
33.2	1.18908	1.43038	1.22888	2.29769	2.35313	2.05912	3.17743	3.18114	3.27792	6.03357	6.04934	6.03719	11.0773	10.9	10.9654
33.4	1.19332	1.43212	1.23112	2.30165	2.35718	2.06166	3.18342	3.18907	3.28894	6.0495	6.06461	6.05078	11.1071	10.9299	10.9942
33.6	1.19937	1.43392	1.23656	2.30707	2.36493	2.067	3.19307	3.19887	3.295	6.06265	6.07885	6.06431	11.1359	10.9593	11.0243
33.8	1.19915	1.44056	1.23564	2.31086	2.36872	2.0738	3.20232	3.20721	3.30197	6.07719	6.09051	6.07948	11.1654	10.9893	11.0527
34	1.20601	1.44405	1.24163	2.31861	2.37431	2.07677	3.20783	3.21257	3.31082	6.09211	6.10581	6.09331	11.1937	11.0184	11.0815
34.2	1.20356	1.44453	1.24337	2.3205	2.37849	2.0828	3.21385	3.22017	3.31497	6.10897	6.1201	6.10592	11.2237	11.0473	11.1097
34.4	1.20933	1.449	1.24402	2.32838	2.38516	2.08844	3.22024	3.23001	3.32213	6.12057	6.13426	6.12155	11.2533	11.0754	11.1399
34.6	1.21298	1.45325	1.25137	2.33363	2.38998	2.09446	3.23049	3.23441	3.33047	6.13309	6.14954	6.13481	11.2814	11.1049	11.1667
34.8	1.21876	1.45831	1.25655	2.33824	2.39838	2.09825	3.23794	3.24458	3.33847	6.14728	6.16179	6.14657	11.31	11.1324	11.196
35	1.21979	1.45886	1.25862	2.34715	2.39975	2.10492	3.24506	3.25072	3.3449	6.16062	6.17513	6.16165	11.338	11.161	11.2247
35.2	1.22295	1.46392	1.26047	2.35038	2.41116	2.10841	3.25178	3.2585	3.35397	6.17538	6.19109	6.17554	11.3661	11.1884	11.2512
35.4	1.22507	1.46937	1.26346	2.35722	2.41344	2.11491	3.25773	3.26632	3.36123	6.18793	6.20176	6.18875	11.3949	11.2156	11.2786
35.6	1.22867	1.47111	1.2669	2.36002	2.41977	2.11827	3.26592	3.27433	3.36737	6.20155	6.21628	6.20236	11.4233	11.2441	11.3061
35.8	1.23166	1.47329	1.26886	2.36531	2.42162	2.12438	3.27447	3.27884	3.37401	6.21747	6.22935	6.21625	11.4503	11.2726	11.3333
36	1.23444	1.47563	1.27076	2.37164	2.42881	2.12757	3.2802	3.28938	3.37908	6.22894	6.24239	6.22921	11.478	11.2995	11.3612
36.2	1.23809	1.47999	1.27387	2.37642	2.43294	2.13424	3.28776	3.29507	3.38932	6.24111	6.2557	6.24299	11.5059	11.3265	11.3878
36.4	1.23716	1.48271	1.28056	2.38129	2.43505	2.13876	3.29691	3.30223	3.39758	6.25535	6.26915	6.2563	11.5337	11.3547	11.415
36.6	1.2437	1.48358	1.28383	2.38628	2.44418	2.14336	3.29922	3.30847	3.39935	6.26907	6.28062	6.26924	11.5599	11.3831	11.4432
36.8	1.24789	1.49061	1.28808	2.39054	2.44835	2.14793	3.30924	3.31633	3.409	6.28217	6.29439	6.28165	11.5871	11.4081	11.4691
37	1.25089	1.49186	1.28557	2.3964	2.45408	2.15361	3.31398	3.32378	3.41513	6.29521	6.30793	6.2941	11.6134	11.4343	11.4953
37.2	1.25437	1.49551	1.29167	2.39993	2.45864	2.16028	3.32184	3.32984	3.422	6.30779	6.32198	6.30605	11.6407	11.4611	11.5228
37.4	1.25399	1.49954	1.29331	2.40733	2.46265	2.16157	3.33113	3.3399	3.42824	6.32034	6.33341	6.31898	11.6681	11.488	11.5487
37.6	1.259	1.50144	1.29521	2.41258	2.47108	2.16975	3.33652	3.34365	3.43595	6.33222	6.34681	6.33173	11.6946	11.5137	11.5759
37.8	1.26472	1.5052	1.30049	2.41504	2.4741	2.17255	3.34247	3.35103	3.44252	6.34537	6.35871	6.34501	11.72	11.5389	11.6017
38	1.26297	1.50978	1.30049	2.42153	2.47853	2.175	3.35073	3.35643	3.44976	6.35836	6.3723	6.35825	11.7459	11.5663	11.6279
38.2	1.26657	1.50967	1.30779	2.42442	2.48632	2.18211	3.35701	3.36579	3.4571	6.37017	6.38439	6.37072	11.7727	11.5929	11.6533
38.4	1.27065	1.51457	1.30643	2.4298	2.49213	2.18611	3.36318	3.37137	3.46066	6.38256	6.3971	6.38346	11.7986	11.6174	11.6802
38.6	1.27191	1.51718	1.30932	2.43307	2.49338	2.18736	3.36979	3.37776	3.46859	6.39656	6.40954	6.39479	11.8255	11.6443	11.7057
38.8	1.27316	1.52127	1.31084	2.43867	2.49846	2.19437	3.37787	3.3837	3.4748	6.40865	6.42248	6.40639	11.8512	11.6694	11.7325
39	1.27496	1.52219	1.31743	2.44422	2.50354	2.1998	3.38158	3.39116	3.48468	6.42213	6.43315	6.41986	11.8766	11.6939	11.7564
39.2	1.28067	1.52584	1.31896	2.45068	2.50823	2.20199	3.39116	3.39648	3.49312	6.43337	6.44494	6.43054	11.902	11.719	11.7813
39.4	1.28399	1.52791	1.32037	2.45455	2.51422	2.20841	3.39622	3.40383	3.49639	6.44682	6.45818	6.44298	11.9285	11.7455	11.8068
39.6	1.28879	1.53139	1.32489	2.45821	2.51809	2.21069	3.40346	3.41234	3.50076	6.45793	6.47173	6.45469	11.9533	11.7703	11.832
39.8	1.28917	1.53608	1.32718	2.4623	2.52166	2.21796	3.40886	3.41782	3.50942	6.4701	6.48448	6.46899	11.9802	11.7956	11.8567
40	1.29293	1.5376	1.32974	2.46562	2.5264	2.22236	3.414	3.42487	3.51405	6.48173	6.49512	6.47996	12.0043	11.8196	11.8822
40.2	1.29739	1.53711	1.33175	2.47323	2.53208	2.22705	3.42024	3.43269	3.52069	6.49363	6.50577	6.49325	12.0288	11.846	11.9064
40.4	1.29875	1.5425	1.3341	2.47767	2.53096	2.2314	3.42692	3.43716	3.52841	6.5055	6.51843	6.50446	12.0538	11.8697	11.9313
40.6	1.30049	1.54501	1.33606	2.48047	2.53677	2.23652	3.43254	3.44278	3.53204	6.51745	6.5302	6.5153	12.0795	11.8952	11.9546
40.8	1.30333	1.5479	1.34036	2.48585	2.54366	2.23841	3.43863	3.44979	3.54027	6.52859	6.54188	6.52821	12.104	11.9196	11.9792
41	1.30763	1.55067	1.34123	2.48908	2.54775	2.24444	3.44539	3.45813	3.54669	6.54169	6.55427	6.5382	12.1284	11.9432	12.003
41.2	1.31144	1.55372	1.34624	2.49532	2.55369	2.24969	3.45126	3.46393	3.55077	6.55342	6.56478	6.5513	12.1517	11.9671	12.0273
41.4	1.31237	1.55683	1.3488	2.50061	2.55619	2.25499	3.45703	3.47039	3.55752	6.56646	6.57744	6.56132	12.1765	11.9924	12.0518
41.6	1.31455	1.55715	1.35239	2.50294	2.56208	2.2555	3.4629	3.47689	3.56398	6.57823	6.58909	6.57439	12.2011	12.0162	12.0767
41.8	1.32097	1.5632	1.35626	2.50763	2.56557	2.26136	3.46867	3.48067	3.57122	6.58721	6.599	6.58615	12.2245	12.0397	12.0989
42	1.31808	1.56674	1.35245	2.51142	2.56871	2.26691	3.4762	3.48747	3.57871	6.5981	6.61106	6.59712	12.2492	12.0638	12.1224
42.2	1.32571	1.56685	1.35675	2.51585	2.5731	2.27083	3.48391	3.49503	3.58565	6.61166	6.62242	6.60698	12.2741	12.0863	12.1468
42.4	1.32636	1.56979	1.36181	2.52033	2.57849	2.27418	3.48736	3.49999	3.58998	6.62359	6.63217	6.61872	12.2962	12.11	12.17
42.6	1.33056	1.57224	1.36383	2.52605	2.58296	2.28012	3.49595	3.50682	3.59516	6.63345	6.64543	6.63086	12.3205	12.133	12.1941
42.8	1.33306	1.57681	1.36595	2.52773	2.58765	2.28254	3.50303	3.51155	3.59776	6.64499	6.65779	6.6408	12.3433	12.1564	12.2172
43	1.33524	1.57937	1.3683	2.53423	2.59329	2.28697	3.5074	3.5186	3.60573	6.65722	6.66677	6.65441	12.3677	12.1804	12.2409
43.2	1.33589	1.58073	1.37271	2.53892	2.59515	2.29119	3.51262	3.52426	3.60951	6.66639	6.67908	6.66334	12.3898	12.2036	12.2641
43.4	1.33867	1.58242	1.37565	2.54387	2.59781	2.29657	3.51857	3.533	3.61733	6.67832	6.68967	6.67497	12.4142	12.228	12.2867
43.6	1.34036	1.58558	1.37325	2.54685	2.60505	2.29696	3.52503	3.53667	3.62247	6.68954	6.70016	6.68651	12.438	12.25	12.3098
43.8	1.34379	1.58634	1.38077	2.55257	2.60642	2.3029	3.53046	3.54368	3.62842	6.70016	6.71246	6.69531	12.4608	12.2729	12.3324
44	1.34504	1.59152	1.38164	2.55326	2.61215	2.3069	3.5374	3.54911	3.63694	6.71148	6.72314	6.70669	12.4827	12.2955	12.3547
44.2	1.35239	1.59271	1.38343	2.55946	2.61904	2.31318	3.54195	3.55451	3.64072	6.72303	6.73389	6.71696	12.5052	12.3184	12.3782
44.4	1.35577	1.59767	1.38659	2.56449	2.61684	2.31693	3.54588	3.56031	3.64821	6.73308	6.74576	6.72891	12.5289	12.3406	12.3997
44.6	1.35332	1.5974	1.38921	2.5679	2.6236	2.31831	3.55132	3.56795	3.65218	6.74552	6.75685	6.74116	12.5518	12.3618	12.4228
44.8	1.35648	1.59805	1.39329	2.57112	2.62756	2.32451	3.55818	3.57221	3.65743	6.75619	6.766	6.7505	12.5725	12.3856	12.444
45	1.3616	1.60105	1.39623	2.57577	2.63505	2.33053	3.5642	3.57834	3.66543	6.76659	6.77645	6.76033	12.5963	12.4087	12.4664
45.2	1.36584	1.60442	1.39683	2.5793	2.63656	2.33161	3.56931	3.58436	3.67182	6.77732	6.78761	6.77362	12.62	12.4306	12.4897
45.4	1.36416	1.60671	1.39721	2.58421	2.63858	2.33781	3.57493	3.58778	3.67491	6.78639	6.79663	6.78348	12.6413	12.4517	12.5099
45.6	1.36617	1.60698	1.39928	2.58847	2.64573	2.34052	3.58062	3.59464	3.6817	6.79845	6.80828	6.79159	12.6624	12.4728	12.5325
45.8	1.37123	1.61248	1.40113	2.59222	2.64715	2.34405	3.58616	3.60173	3.68779	6.80891	6.82007	6.80145	12.6858	12.4954	12.5536
46	1.37113	1.61488	1.40527	2.59631	2.65253	2.34939	3.59104	3.60705	3.69172	6.81713	6.82977	6.81182	12.7075	12.5179	12.5755
46.2	1.37657	1.61618	1.40903	2.59863	2.66096	2.35378	3.59776	3.61223	3.69741	6.82911	6.83861	6.82179	12.729	12.5399	12.598
46.4	1.37848	1.6201	1.40914	2.60117	2.662	2.35666	3.6039	3.6159	3.70193	6.84063	6.85	6.83235	12.75	12.5613	12.6193
46.6	1.37859	1.62152	1.4136	2.60922	2.66591	2.36002	3.60933	3.62328	3.70858	6.84877	6.85988	6.84286	12.7717	12.5813	12.6404
46.8	1.38131	1.62452	1.41573	2.60883	2.66781	2.36402	3.61348	3.62699	3.71592	6.86067	6.87099	6.85359	12.7933	12.6029	12.6626
47	1.38262	1.6304	1.41654	2.61434	2.67224	2.3673	3.61924	3.63444	3.71853	6.86908	6.88036	6.86451	12.815	12.6252	12.6815
47.2	1.38501	1.62822	1.41736	2.6211	2.67388	2.37039	3.62313	3.63771	3.72315	6.87908	6.89084	6.87448	12.8359	12.646	12.7043
47.4	1.38768	1.6329	1.42177	2.62248	2.67835	2.37616	3.63059	3.64329	3.73031	6.89005	6.90121	6.88411	12.8569	12.6677	12.7241
47.6	1.38948	1.63339	1.42237	2.6273	2.68262	2.37522	3.63654	3.6506	3.73663	6.90086	6.90935	6.89392	12.8792	12.6894	12.7453
47.8	1.3934	1.6371	1.42477	2.62747	2.68369	2.38116	3.63856	3.65534	3.74048	6.91055	6.91946	6.90252	12.9007	12.709	12.7659
48	1.3934	1.6408	1.42961	2.6332	2.69041	2.384	3.64726	3.66066	3.745	6.92101	6.9291	6.91417	12.9212	12.7318	12.7869
48.2	1.3995	1.63938	1.42869	2.64	2.6982	2.38779	3.65097	3.66672	3.75432	6.93111	6.94018	6.92251	12.9425	12.753	12.8072
48.4	1.40451	1.6414	1.43451	2.64168	2.69678	2.39179	3.65647	3.67285	3.75928	6.93993	6.95006	6.93258	12.9637	12.7732	12.8278
48.6	1.40326	1.64641	1.43152	2.64499	2.70151	2.3945	3.66095	3.67825	3.76372	6.9514	6.96027	6.94328	12.9847	12.7934	12.8486
48.8	1.40843	1.65055	1.43626	2.64766	2.70487	2.39855	3.66701	3.68162	3.76817	6.96196	6.96803	6.95314	13.0045	12.8137	12.8699
49	1.40968	1.65158	1.44181	2.65373	2.70754	2.40354	3.67369	3.68812	3.77445	6.97182	6.97925	6.9621	13.0264	12.8354	12.8902
49.2	1.41017	1.65387	1.44274	2.65524	2.71245	2.40711	3.67751	3.69246	3.77793	6.98064	6.98946	6.97209	13.0469	12.8552	12.9099
49.4	1.41486	1.65627	1.44148	2.65903	2.71572	2.40888	3.68152	3.69917	3.78322	6.98807	6.9997	6.98067	13.067	12.8756	12.929
49.6	1.41725	1.65703	1.44628	2.66355	2.72132	2.41237	3.68948	3.70435	3.78825	6.99888	7.0089	6.99093	13.0868	12.897	12.9501
49.8	1.4197	1.6634	1.4459	2.66923	2.72777	2.41977	3.69323	3.71019	3.79167	7.00847	7.01663	7.00016	13.1072	12.9152	12.9701
50	1.42166	1.66324	1.45036	2.67082	2.72467	2.41887	3.69569	3.71728	3.79758	7.01811	7.03044	7.00909	13.1265	12.9346	12.9902
50.2	1.42291	1.66852	1.45456	2.67508	2.73337	2.42455	3.70226	3.7212	3.80187	7.02821	7.03962	7.01751	13.1483	12.9559	13.0097
50.4	1.4258	1.66819	1.45504	2.67896	2.73272	2.42674	3.70711	3.72576	3.80995	7.03728	7.0474	7.02709	13.1673	12.9743	13.0296
50.6	1.42569	1.6701	1.45793	2.6818	2.74189	2.43109	3.71247	3.73152	3.81267	7.04743	7.05781	7.0385	13.1872	12.9947	13.049
50.8	1.4313	1.67723	1.46164	2.68365	2.73944	2.43544	3.71573	3.73725	3.81781	7.05598	7.06627	7.04708	13.2068	13.0147	13.0692
51	1.43201	1.67228	1.46033	2.68873	2.7459	2.43979	3.72245	3.73956	3.82306	7.06573	7.07553	7.05571	13.2274	13.034	13.0881
51.2	1.43615	1.68055	1.46632	2.68894	2.74813	2.44263	3.72616	3.74463	3.82621	7.07477	7.08509	7.06494	13.2463	13.0534	13.1072
51.4	1.44018	1.68175	1.46457	2.69549	2.75498	2.44745	3.73204	3.75109	3.83444	7.0852	7.09467	7.07373	13.2665	13.0729	13.127
51.6	1.43658	1.68066	1.46643	2.69717	2.75502	2.44909	3.73879	3.75513	3.8362	7.09252	7.10303	7.08375	13.2853	13.0928	13.1464
51.8	1.43991	1.68328	1.4734	2.70436	2.76191	2.45188	3.74173	3.76005	3.84252	7.10439	7.11229	7.09331	13.3041	13.112	13.1663
52	1.44252	1.68774	1.47236	2.70789	2.76049	2.45567	3.74503	3.76721	3.8467	7.11294	7.12119	7.10012	13.3226	13.1321	13.1845
52.2	1.44579	1.69057	1.47307	2.70862	2.7651	2.45912	3.7515	3.76941	3.85192	7.12141	7.13138	7.11134	13.3427	13.151	13.204
52.4	1.44475	1.68981	1.474	2.71447	2.76992	2.46295	3.75642	3.7747	3.85519	7.13121	7.14044	7.11997	13.3622	13.1689	13.2229
52.6	1.45096	1.69411	1.47841	2.7174	2.77233	2.46902	3.76027	3.78102	3.86022	7.13995	7.14921	7.12931	13.3825	13.1886	13.2432
52.8	1.45417	1.69531	1.48042	2.72028	2.77401	2.46975	3.76629	3.78586	3.8644	7.14995	7.15844	7.13677	13.4017	13.2083	13.2623
53	1.45543	1.69765	1.48168	2.72321	2.77939	2.47388	3.77074	3.78953	3.87031	7.1591	7.16814	7.14644	13.4199	13.228	13.2802
53.2	1.45684	1.69918	1.48532	2.72614	2.78231	2.47831	3.77353	3.79684	3.87872	7.16648	7.17644	7.15507	13.4393	13.2462	13.2992
53.4	1.45853	1.7025	1.48859	2.72924	2.78834	2.4812	3.77764	3.80033	3.88129	7.1757	7.18578	7.16269	13.4579	13.2649	13.318
53.6	1.46202	1.70381	1.48767	2.73358	2.78873	2.48395	3.78322	3.80602	3.88628	7.183	7.19109	7.1732	13.476	13.2833	13.3343
53.8	1.46212	1.70386	1.48908	2.73574	2.79635	2.48809	3.79045	3.80973	3.88959	7.19436	7.2022	7.18257	13.495	13.3025	13.3541
54	1.46283	1.70909	1.49164	2.74163	2.79699	2.49037	3.79335	3.81557	3.89495	7.20165	7.2111	7.18937	13.5135	13.3208	13.3717
54.2	1.46496	1.71083	1.49643	2.74469	2.80134	2.4948	3.7993	3.81821	3.90097	7.21132	7.21987	7.19953	13.5328	13.3389	13.39
54.4	1.46844	1.70952	1.49572	2.74702	2.805	2.49794	3.80206	3.82555	3.90589	7.22096	7.22763	7.20792	13.5507	13.3572	13.4085
54.6	1.46964	1.71432	1.50041	2.75128	2.80711	2.50018	3.80543	3.82728	3.9103	7.22986	7.23781	7.21821	13.5702	13.3756	13.4263
54.8	1.47008	1.71568	1.5009	2.75507	2.81124	2.50449	3.81333	3.83481	3.91448	7.23809	7.2462	7.22393	13.5874	13.3944	13.4451
55	1.47313	1.71666	1.50596	2.7564	2.81331	2.50599	3.81843	3.8376	3.91654	7.24585	7.25284	7.23468	13.6058	13.4126	13.4641
55.2	1.47977	1.72042	1.50351	2.75928	2.81701	2.50957	3.82155	3.84314	3.92601	7.25448	7.26251	7.24323	13.623	13.4309	13.4813
55.4	1.4783	1.72178	1.50645	2.76316	2.81908	2.51357	3.82651	3.84931	3.92678	7.26406	7.27128	7.25244	13.6423	13.4502	13.4992
55.6	1.48168	1.72543	1.5088	2.76708	2.81994	2.51654	3.82838	3.85265	3.93126	7.27076	7.27858	7.25984	13.66	13.4679	13.5169
55.8	1.48173	1.727	1.51021	2.76858	2.82437	2.518	3.83466	3.8539	3.93831	7.2804	7.28857	7.26975	13.6779	13.4849	13.534
56	1.48494	1.72853	1.51462	2.77435	2.82824	2.52515	3.83929	3.85904	3.93941	7.289	7.29627	7.27664	13.695	13.5032	13.5521
56.2	1.48717	1.73229	1.51386	2.77487	2.83345	2.52519	3.84509	3.86458	3.94499	7.29679	7.30591	7.28478	13.714	13.5209	13.5697
56.4	1.48739	1.73321	1.51451	2.77685	2.83436	2.52562	3.84975	3.86785	3.95098	7.30504	7.31509	7.29439	13.7308	13.539	13.5879
56.6	1.48532	1.7337	1.51577	2.78274	2.83905	2.53316	3.85133	3.8734	3.95502	7.31468	7.32111	7.30414	13.7482	13.5558	13.6041
56.8	1.48543	1.73882	1.5205	2.78274	2.84168	2.53699	3.85706	3.87894	3.9595	7.32247	7.32941	7.30891	13.7668	13.5736	13.6236
57	1.49044	1.73801	1.52399	2.78602	2.84508	2.53716	3.86161	3.88111	3.96489	7.33075	7.33818	7.31996	13.7852	13.5919	13.6415
57.2	1.49507	1.74089	1.52442	2.78963	2.85041	2.54241	3.86605	3.88706	3.9675	7.33905	7.34629	7.32584	13.8023	13.6094	13.6584
57.4	1.4948	1.74296	1.52606	2.79381	2.85179	2.54577	3.86899	3.8897	3.97506	7.34673	7.35541	7.33401	13.8197	13.6263	13.675
57.6	1.49877	1.74612	1.52835	2.79734	2.85252	2.54766	3.87431	3.89631	3.97742	7.35645	7.36192	7.34256	13.8374	13.6428	13.6926
57.8	1.50182	1.74492	1.52949	2.8022	2.85558	2.55352	3.87663	3.90064	3.98259	7.36432	7.37126	7.35035	13.8556	13.6594	13.7091
58	1.50177	1.74824	1.53069	2.80646	2.85752	2.55373	3.88496	3.90582	3.9838	7.37134	7.3775	7.35884	13.8727	13.6776	13.7258
58.2	1.50329	1.75042	1.53564	2.80668	2.86311	2.55614	3.8865	3.90956	3.98968	7.3806	7.38684	7.36625	13.89	13.6954	13.7438
58.4	1.50564	1.75059	1.5345	2.8093	2.86596	2.55941	3.89073	3.91305	3.99265	7.38893	7.3946	7.37543	13.9068	13.7112	13.7609
58.6	1.50841	1.75396	1.53918	2.81357	2.87099	2.56303	3.89693	3.91782	4.00069	7.39631	7.40268	7.38264	13.9243	13.7292	13.7773
58.8	1.50558	1.75451	1.5382	2.81352	2.8768	2.56458	3.89935	3.92249	4.00249	7.40366	7.41023	7.39125	13.9409	13.745	13.7949
59	1.51135	1.75565	1.54163	2.81839	2.87215	2.56781	3.90387	3.92744	4.00745	7.41197	7.41848	7.39754	13.959	13.7626	13.812
59.2	1.51206	1.75805	1.54403	2.82071	2.8793	2.57224	3.9096	3.93042	4.01119	7.42038	7.42594	7.40639	13.9756	13.78	13.828
59.4	1.51315	1.76202	1.54463	2.82338	2.88567	2.57233	3.91345	3.93523	4.01439	7.42934	7.43462	7.41308	13.9917	13.7969	13.8449
59.6	1.51789	1.76393	1.55067	2.82863	2.88468	2.57651	3.91856	3.94184	4.01868	7.43601	7.4426	7.42232	14.009	13.8137	13.8607
59.8	1.52186	1.76561	1.54713	2.82958	2.88911	2.57732	3.923	3.94433	4.02228	7.4456	7.45036	7.42961	14.0261	13.831	13.8783
60	1.52018	1.76834	1.55323	2.83384	2.8923	2.58658	3.9259	3.94848	4.02559	7.45219	7.45739	7.43751	14.0422	13.8462	13.8948
60.2	1.52334	1.77073	1.55568	2.8378	2.89299	2.5849	3.93167	3.95241	4.03132	7.45986	7.46618	7.44546	14.0593	13.8621	13.9105
60.4	1.52611	1.7721	1.55623	2.83866	2.89604	2.58968	3.93299	3.95788	4.0351	7.46749	7.47389	7.45311	14.0766	13.88	13.9266
60.6	1.52807	1.77373	1.5541	2.84249	2.89945	2.58942	3.9393	3.95972	4.03825	7.47729	7.48132	7.46155	14.092	13.8947	13.9434
60.8	1.5284	1.77792	1.55841	2.84555	2.89936	2.59166	3.94121	3.96603	4.04049	7.4829	7.48938	7.46798	14.1089	13.9134	13.9601
61	1.53276	1.77869	1.55939	2.84938	2.90496	2.59609	3.94602	3.97066	4.0453	7.49172	7.49714	7.47615	14.1263	13.9287	13.9753
61.2	1.53123	1.77983	1.55851	2.85037	2.91016	2.60216	3.94914	3.9747	4.04975	7.49834	7.50381	7.48423	14.1426	13.9456	13.9919
61.4	1.53744	1.77983	1.56194	2.85515	2.91012	2.60139	3.95285	3.97797	4.05459	7.50708	7.51127	7.49131	14.1584	13.9611	14.0086
61.6	1.53815	1.77967	1.56587	2.85825	2.91507	2.60664	3.95766	3.98244	4.0568	7.5147	7.51862	7.50016	14.1747	13.9766	14.0241
61.8	1.53896	1.78773	1.5687	2.8595	2.91529	2.61163	3.96177	3.98792	4.06106	7.5226	7.5281	7.50675	14.1914	13.9948	14.0404
62	1.53739	1.78794	1.56897	2.86204	2.9208	2.61314	3.96662	3.99159	4.06638	7.53118	7.53311	7.51438	14.2076	14.0099	14.0553
62.2	1.54	1.78517	1.57284	2.8657	2.92243	2.61546	3.97022	3.99467	4.07108	7.53923	7.54237	7.52151	14.2235	14.0238	14.0709
62.4	1.54316	1.79148	1.56864	2.87	2.9257	2.61994	3.97172	3.99761	4.07692	7.54493	7.55026	7.52932	14.2394	14.0412	14.0872
62.6	1.54392	1.79344	1.5761	2.87147	2.93065	2.62067	3.97782	4.00249	4.07835	7.55299	7.55617	7.53662	14.254	14.0574	14.1029
62.8	1.54577	1.7929	1.57436	2.87431	2.93298	2.62463	3.9812	4.008	4.0822	7.56088	7.56205	7.54326	14.2709	14.0732	14.1182
63	1.54926	1.79524	1.57899	2.87745	2.93517	2.62541	3.98333	4.01042	4.08463	7.56821	7.56989	7.55171	14.2871	14.0894	14.1323
63.2	1.54915	1.79687	1.57768	2.88007	2.93776	2.63122	3.98803	4.0152	4.08896	7.5751	7.57801	7.55941	14.3018	14.1052	14.1499
63.4	1.55378	1.79747	1.58242	2.88102	2.9369	2.6326	3.99203	4.01872	4.09487	7.58367	7.58626	7.56622	14.3196	14.1204	14.1645
63.6	1.55481	1.80188	1.58296	2.88619	2.94017	2.63526	3.99629	4.02074	4.09917	7.58983	7.59271	7.57191	14.3343	14.136	14.1797
63.8	1.55672	1.80096	1.58367	2.88864	2.94581	2.63871	4.00235	4.02529	4.10335	7.59778	7.59947	7.57904	14.3498	14.1524	14.1953
64	1.55928	1.79758	1.58493	2.89118	2.94938	2.64133	4.00458	4.03172	4.10508	7.60576	7.60657	7.58713	14.3667	14.1669	14.2114
64.2	1.55879	1.80335	1.58852	2.8963	2.95114	2.64189	4.00782	4.03304	4.10938	7.6109	7.6142	7.59516	14.3826	14.1815	14.2269
64.4	1.55922	1.80651	1.58612	2.89497	2.95515	2.64607	4.01119	4.03939	4.11397	7.61904	7.62122	7.60113	14.3962	14.1972	14.2411
64.6	1.5644	1.80836	1.59173	2.90065	2.95442	2.64702	4.01439	4.04383	4.11944	7.62795	7.62811	7.60742	14.4128	14.2126	14.2566
64.8	1.56924	1.81016	1.58961	2.90156	2.95808	2.65042	4.01953	4.04703	4.12252	7.63606	7.63557	7.61332	14.4283	14.2282	14.2719
65	1.57213	1.81114	1.59554	2.90922	2.96341	2.65507	4.02603	4.05056	4.12432	7.64102	7.64243	7.62117	14.4445	14.2445	14.2867
65.2	1.56946	1.8131	1.59293	2.90681	2.9672	2.6558	4.02812	4.05445	4.12803	7.64902	7.65196	7.62947	14.4577	14.2596	14.3016
65.4	1.57001	1.81463	1.59331	2.90879	2.96742	2.65743	4.03172	4.05694	4.13166	7.65643	7.65692	7.63647	14.4737	14.2756	14.3161
65.6	1.57311	1.81789	1.59756	2.91257	2.97176	2.65963	4.03546	4.06098	4.1353	7.66378	7.66435	7.64447	14.4893	14.2898	14.3325
65.8	1.57801	1.81969	1.59898	2.91727	2.97379	2.66247	4.04071	4.06524	4.14011	7.67067	7.67148	7.65041	14.5046	14.3058	14.3468
66	1.57757	1.82198	1.60312	2.91748	2.97439	2.6666	4.04365	4.06987	4.14459	7.67807	7.67856	7.65855	14.5196	14.3206	14.3609
66.2	1.57736	1.82122	1.59859	2.92213	2.97775	2.66927	4.04821	4.07505	4.14668	7.6848	7.68592	7.66566	14.5351	14.3352	14.3762
66.4	1.57812	1.8271	1.6042	2.92377	2.98081	2.67108	4.051	4.07659	4.15248	7.69144	7.69428	7.67197	14.5506	14.3508	14.3908
66.6	1.58253	1.82601	1.60644	2.92734	2.98296	2.67534	4.05371	4.08257	4.1527	7.69841	7.70018	7.67663	14.5639	14.3635	14.4062
66.8	1.58569	1.82879	1.60589	2.93078	2.98395	2.67711	4.05544	4.08529	4.15703	7.70582	7.70833	7.68436	14.5793	14.3798	14.4207
67	1.58656	1.82873	1.60606	2.93108	2.98997	2.67741	4.05933	4.08624	4.16118	7.71159	7.71576	7.6921	14.5948	14.3941	14.4347
67.2	1.58721	1.829	1.61085	2.9335	2.99393	2.68081	4.06359	4.09278	4.1643	7.71878	7.719	7.69879	14.6092	14.4074	14.45
67.4	1.59228	1.83216	1.60823	2.9387	2.99381	2.68421	4.0666	4.0963	4.16588	7.72602	7.72755	7.70593	14.6233	14.4224	14.4639
67.6	1.59097	1.83336	1.61297	2.94008	2.99475	2.68507	4.07126	4.10067	4.17003	7.73163	7.73525	7.7117	14.6397	14.4379	14.4787
67.8	1.59064	1.83783	1.61689	2.94366	2.99626	2.68959	4.07505	4.10251	4.1762	7.73969	7.74105	7.71892	14.653	14.4529	14.4925
68	1.59184	1.83804	1.61553	2.94391	2.99785	2.69187	4.07949	4.10864	4.1813	7.74625	7.74939	7.72496	14.6691	14.4673	14.5073
68.2	1.59674	1.84038	1.61618	2.94787	3.00431	2.69402	4.08228	4.11187	4.18299	7.75342	7.75576	7.73109	14.6837	14.4807	14.5208
68.4	1.59827	1.84071	1.61727	2.95183	3.00526	2.69773	4.084	4.11745	4.18707	7.75981	7.76289	7.73863	14.697	14.4965	14.537
68.6	1.60208	1.84284	1.62169	2.95089	3.01128	2.70048	4.0887	4.11888	4.19155	7.76689	7.77032	7.74525	14.7114	14.5101	14.5504
68.8	1.60317	1.84501	1.62512	2.95399	3.01046	2.70255	4.09476	4.12369	4.19573	7.77446	7.77697	7.75124	14.7257	14.5255	14.5647
69	1.60034	1.84708	1.62506	2.95524	3.01365	2.70448	4.09608	4.12733	4.19819	7.77917	7.78103	7.75954	14.7398	14.5394	14.5791
69.2	1.60355	1.843	1.6249	2.96057	3.01688	2.70862	4.09976	4.12917	4.20087	7.7877	7.78841	7.76455	14.7557	14.5536	14.5934
69.4	1.60317	1.8461	1.62343	2.96135	3.01912	2.71017	4.10214	4.13427	4.20381	7.7941	7.79562	7.77207	14.7694	14.5689	14.6079
69.6	1.60943	1.84834	1.62811	2.96303	3.02058	2.71327	4.10581	4.14025	4.21049	7.80022	7.80098	7.77923	14.7839	14.5835	14.6214
69.8	1.60861	1.84991	1.62963	2.96725	3.02346	2.71137	4.10897	4.14345	4.2135	7.80785	7.80779	7.78533	14.7979	14.5975	14.6353
70	1.61205	1.85215	1.63116	2.97215	3.02712	2.71766	4.11184	4.14484	4.2167	7.81525	7.81487	7.79184	14.8119	14.6113	14.6492
70.2	1.6103	1.85465	1.63181	2.9712	3.03027	2.71886	4.11844	4.14826	4.22184	7.82132	7.82021	7.79736	14.826	14.6261	14.6624
70.4	1.61624	1.8558	1.63475	2.97284	3.02932	2.71934	4.12134	4.15325	4.22408	7.82868	7.82707	7.80305	14.8413	14.6397	14.6774
70.6	1.61646	1.85901	1.63715	2.97659	3.03238	2.72553	4.12402	4.15942	4.2268	7.83331	7.83409	7.81073	14.8539	14.6533	14.6903
70.8	1.61733	1.85678	1.63541	2.98025	3.03724	2.72622	4.12733	4.16015	4.2297	7.84169	7.84041	7.81634	14.8688	14.6667	14.7032
71	1.61706	1.86179	1.64015	2.98141	3.0378	2.73074	4.131	4.1632	4.23175	7.84736	7.8467	7.82263	14.8826	14.6811	14.7173
71.2	1.61934	1.86309	1.63742	2.98373	3.04219	2.7301	4.13214	4.16673	4.23829	7.85547	7.8525	7.8305	14.8972	14.6943	14.732
71.4	1.62152	1.8662	1.64646	2.98769	3.04456	2.73496	4.13827	4.17054	4.2406	7.86097	7.8616	7.83458	14.9116	14.7081	14.7447
71.6	1.62283	1.86527	1.64238	2.99152	3.04606	2.73845	4.13901	4.17403	4.24446	7.86696	7.86484	7.84251	14.9239	14.7218	14.7585
71.8	1.62713	1.8675	1.64597	2.99002	3.04792	2.73759	4.14675	4.17767	4.24739	7.87192	7.87284	7.84931	14.9385	14.736	14.7714
72	1.62719	1.86631	1.64717	2.99505	3.05145	2.74034	4.14672	4.182	4.25356	7.88085	7.87962	7.85563	14.9525	14.7494	14.7847
72.2	1.62626	1.86778	1.64712	2.99871	3.05166	2.74572	4.15365	4.18464	4.25294	7.88743	7.88523	7.86119	14.966	14.7627	14.7987
72.4	1.63296	1.87077	1.65077	2.99764	3.06001	2.74602	4.15527	4.18696	4.25672	7.89332	7.89274	7.86794	14.9795	14.7769	14.812
72.6	1.63225	1.87257	1.64701	3.00043	3.05627	2.75011	4.15879	4.1918	4.25903	7.89982	7.89667	7.87453	14.9935	14.7907	14.8252
72.8	1.63448	1.87399	1.64919	3.00418	3.06092	2.75136	4.16269	4.19683	4.26469	7.9065	7.90257	7.87981	15.0073	14.8042	14.8387
73	1.63339	1.87546	1.65147	3.00396	3.06509	2.75343	4.16269	4.19937	4.26726	7.91298	7.91061	7.88678	15.0202	14.818	14.8522
73.2	1.63399	1.87731	1.65784	3.0096	3.06608	2.75571	4.16761	4.20135	4.26986	7.91946	7.91684	7.89318	15.0344	14.831	14.8658
73.4	1.63922	1.87905	1.6542	3.00952	3.06996	2.75821	4.17117	4.20594	4.27232	7.92645	7.92362	7.89765	15.0477	14.8428	14.8792
73.6	1.63644	1.87878	1.65616	3.01064	3.0737	2.76126	4.17374	4.20906	4.27644	7.93133	7.92836	7.90745	15.0617	14.8576	14.8916
73.8	1.63938	1.88025	1.65567	3.01507	3.07413	2.7632	4.17558	4.21281	4.28036	7.93852	7.93577	7.91156	15.075	14.8707	14.9034
74	1.64036	1.88204	1.66187	3.01683	3.07181	2.76725	4.17987	4.21629	4.28183	7.94263	7.94203	7.91837	15.0883	14.8843	14.9171
74.2	1.64434	1.88733	1.65991	3.01938	3.0768	2.76647	4.18299	4.21802	4.28892	7.95006	7.94935	7.92376	15.1011	14.8971	14.9311
74.4	1.64123	1.88607	1.66122	3.02256	3.08067	2.7691	4.18549	4.22478	4.29031	7.95681	7.95477	7.93152	15.1146	14.9111	14.9435
74.6	1.64445	1.89092	1.66187	3.02114	3.08123	2.77448	4.19078	4.22874	4.29211	7.96259	7.96033	7.93509	15.1282	14.9238	14.9566
74.8	1.64548	1.89027	1.66356	3.02743	3.0824	2.77362	4.19302	4.23014	4.29681	7.96836	7.96604	7.94266	15.1406	14.9367	14.9696
75	1.6488	1.88934	1.66356	3.02747	3.08588	2.77547	4.19639	4.23219	4.30049	7.97421	7.97359	7.94769	15.1544	14.951	14.9827
75.2	1.653	1.89261	1.66923	3.03203	3.09049	2.77969	4.20065	4.2355	4.30317	7.98105	7.97974	7.95344	15.1673	14.9639	14.9954
75.4	1.65371	1.89729	1.67287	3.03578	3.08933	2.78046	4.20161	4.23829	4.30603	7.98649	7.9844	7.95967	15.1808	14.9773	15.0088
75.6	1.65735	1.89403	1.67059	3.03849	3.09221	2.78214	4.20532	4.24302	4.3108	7.9948	7.98979	7.96583	15.1944	14.9901	15.0218
75.8	1.65637	1.89855	1.67146	3.04034	3.09178	2.78576	4.2084	4.24681	4.31165	8.00024	7.99768	7.97432	15.2082	15.0028	15.0342
76	1.65605	1.89822	1.67669	3.04159	3.09776	2.78894	4.21148	4.24904	4.31859	8.00517	8.00239	7.97781	15.2198	15.0155	15.0468
76.2	1.65861	1.89882	1.67402	3.04339	3.09819	2.79088	4.21281	4.25312	4.32219	8.01214	8.00844	7.9835	15.2328	15.0286	15.0598
76.4	1.65942	1.90268	1.67342	3.04537	3.1003	2.79058	4.21662	4.25536	4.32189	8.0184	8.015	7.99061	15.2445	15.0412	15.0726
76.6	1.65921	1.90165	1.6763	3.04804	3.10258	2.7976	4.22173	4.26127	4.32553	8.02513	8.02004	7.99766	15.259	15.0545	15.0849
76.8	1.6634	1.90252	1.68088	3.05248	3.10185	2.79734	4.22265	4.26072	4.33184	8.03025	8.02646	8.00318	15.2717	15.0676	15.0968
77	1.66558	1.9059	1.67974	3.05119	3.10568	2.80005	4.22716	4.26531	4.33199	8.03618	8.03167	8.00923	15.2846	15.0802	15.1099
77.2	1.66645	1.90219	1.6817	3.05291	3.10818	2.80225	4.23105	4.2699	4.33368	8.0422	8.03733	8.01282	15.2962	15.0923	15.1224
77.4	1.66569	1.90486	1.68529	3.05493	3.1099	2.80285	4.23616	4.2732	4.33908	8.04781	8.04427	8.01911	15.3089	15.1051	15.1356
77.6	1.66547	1.9114	1.68137	3.05924	3.1127	2.8059	4.23972	4.27588	4.34018	8.05416	8.05005	8.02723	15.3219	15.1173	15.1484
77.8	1.67097	1.91134	1.68573	3.06139	3.11563	2.80668	4.23847	4.27912	4.34601	8.0596	8.0565	8.03156	15.3356	15.1302	15.1608
78	1.67129	1.91276	1.68545	3.06535	3.11434	2.80986	4.24218	4.28477	4.34987	8.06649	8.06045	8.0352	15.3466	15.1434	15.1735
78.2	1.67255	1.91341	1.68583	3.06634	3.11972	2.81051	4.24556	4.28437	4.34969	8.07082	8.06731	8.04299	15.36	15.1547	15.1853
78.4	1.67391	1.9145	1.68867	3.06819	3.12303	2.81288	4.24982	4.28796	4.35112	8.07725	8.07335	8.04781	15.374	15.1682	15.1979
78.6	1.67647	1.91831	1.69025	3.07009	3.12127	2.81395	4.25121	4.29289	4.35552	8.08305	8.0782	8.05372	15.3859	15.1809	15.2102
78.8	1.67478	1.9175	1.69095	3.07452	3.1254	2.8177	4.25547	4.29322	4.35927	8.08912	8.08337	8.0605	15.3981	15.1936	15.2223
79	1.6775	1.91766	1.69607	3.07409	3.12811	2.8183	4.258	4.29817	4.36287	8.09617	8.08955	8.06717	15.4105	15.2052	15.2341
79.2	1.67968	1.9175	1.69792	3.07701	3.13065	2.82226	4.26098	4.30269	4.36489	8.10154	8.09563	8.07049	15.423	15.2172	15.247
79.4	1.68088	1.92229	1.69515	3.07981	3.13207	2.82713	4.26458	4.30522	4.36819	8.10703	8.10088	8.0773	15.4345	15.2306	15.2596
79.6	1.68279	1.92131	1.70206	3.08149	3.13668	2.82794	4.2692	4.30897	4.37285	8.11183	8.10543	8.08013	15.4476	15.2433	15.2708
79.8	1.68404	1.9273	1.70277	3.08442	3.13646	2.83061	4.27027	4.31267	4.37366	8.11899	8.11319	8.08925	15.4603	15.2557	15.2828
80	1.68649	1.92463	1.69765	3.08562	3.1375	2.83186	4.27401	4.31561	4.37689	8.12378	8.11771	8.09293	15.4729	15.2671	15.2949
80.2	1.68415	1.92948	1.70577	3.08868	3.1424	2.8353	4.27508	4.31759	4.38046	8.12836	8.12356	8.09908	15.4857	15.2772	15.3071
80.4	1.6891	1.92725	1.70457	3.08885	3.14344	2.83487	4.27959	4.3209	4.38189	8.13462	8.12871	8.10445	15.4976	15.2911	15.3177
80.6	1.68861	1.92921	1.70588	3.09402	3.14512	2.83703	4.28213	4.32417	4.38677	8.14012	8.13448	8.10929	15.5099	15.3027	15.33
80.8	1.68921	1.93356	1.70217	3.09367	3.14821	2.84004	4.28602	4.32681	4.38971	8.14624	8.13971	8.11624	15.5211	15.316	15.3424
81	1.6952	1.9298	1.70288	3.09428	3.14843	2.84224	4.29035	4.32956	4.39037	8.15188	8.14644	8.12108	15.533	15.3276	15.3549
81.2	1.69313	1.93351	1.7117	3.09733	3.1548	2.84486	4.29149	4.33349	4.39525	8.15743	8.15098	8.12645	15.5444	15.3396	15.3667
81.4	1.69449	1.93732	1.70718	3.09914	3.15536	2.84878	4.29612	4.33728	4.39933	8.16332	8.15733	8.13309	15.5585	15.3523	15.3777
81.6	1.69428	1.93786	1.7098	3.10129	3.15467	2.84865	4.29692	4.33728	4.40083	8.16871	8.16332	8.13734	15.5698	15.3627	15.3893
81.8	1.6988	1.9377	1.71056	3.10513	3.1585	2.85141	4.30056	4.34242	4.40561	8.17345	8.168	8.14319	15.581	15.3758	15.4018
82	1.69814	1.93993	1.71181	3.1056	3.15863	2.85072	4.30511	4.34484	4.4066	8.18085	8.17364	8.14924	15.5936	15.3883	15.413
82.2	1.70005	1.94015	1.71159	3.10977	3.16276	2.85549	4.3064	4.34785	4.41086	8.18635	8.1784	8.15384	15.6048	15.3994	15.4253
82.4	1.70092	1.9401	1.71372	3.10964	3.16629	2.85683	4.30654	4.35211	4.41332	8.19055	8.1851	8.1592	15.6169	15.4117	15.4362
82.6	1.70048	1.94391	1.71867	3.11003	3.16741	2.85889	4.31286	4.35288	4.41871	8.19604	8.19014	8.16402	15.6297	15.4244	15.4477
82.8	1.70332	1.94342	1.72205	3.1164	3.16866	2.86238	4.31525	4.35659	4.41846	8.20076	8.1961	8.16958	15.6418	15.4355	15.4596
83	1.70402	1.9456	1.71867	3.11481	3.17224	2.86208	4.32009	4.35942	4.42125	8.20721	8.20168	8.17603	15.6535	15.4488	15.4713
83.2	1.70615	1.94908	1.71742	3.11817	3.17133	2.86621	4.32314	4.36235	4.42327	8.21421	8.20598	8.18077	15.6649	15.4598	15.4821
83.4	1.70805	1.94865	1.72036	3.12157	3.17344	2.8663	4.32152	4.36786	4.42789	8.21954	8.2099	8.18755	15.6767	15.4711	15.4941
83.6	1.70517	1.95012	1.72221	3.12519	3.17206	2.8703	4.32725	4.37109	4.43222	8.22409	8.21693	8.19299	15.6876	15.4835	15.5056
83.8	1.71219	1.95409	1.72227	3.12531	3.1777	2.87323	4.33177	4.37234	4.4352	8.22897	8.22262	8.19662	15.7013	15.4939	15.5159
84	1.71432	1.95627	1.72172	3.12699	3.18093	2.8722	4.33313	4.37487	4.43491	8.23525	8.22779	8.20291	15.7114	15.505	15.5277
84.2	1.71524	1.9536	1.72494	3.12953	3.1814	2.87452	4.33526	4.37737	4.43814	8.23975	8.23327	8.20838	15.7234	15.5174	15.5391
84.4	1.7166	1.95725	1.72902	3.12902	3.18438	2.87426	4.33874	4.38053	4.44225	8.24571	8.23912	8.21159	15.7342	15.528	15.551
84.6	1.71601	1.95867	1.72717	3.13354	3.18713	2.87749	4.33871	4.38299	4.44552	8.25162	8.2441	8.21927	15.7468	15.5395	15.5612
84.8	1.71867	1.9603	1.7275	3.13711	3.18933	2.88098	4.34319	4.3878	4.44812	8.25657	8.2483	8.22521	15.7584	15.5512	15.5712
85	1.71829	1.96215	1.73136	3.13702	3.1892	2.88128	4.34858	4.38919	4.44923	8.26232	8.25456	8.23052	15.7683	15.5619	15.5845
85.2	1.71775	1.96466	1.7325	3.1372	3.19174	2.88292	4.34697	4.394	4.45268	8.26703	8.25954	8.2346	15.7807	15.5739	15.5954
85.4	1.7221	1.96313	1.73054	3.14172	3.19393	2.8849	4.35075	4.39701	4.45558	8.27299	8.26651	8.23994	15.7918	15.5865	15.6063
85.6	1.72292	1.96351	1.73762	3.14533	3.19862	2.887	4.3564	4.39646	4.46028	8.27953	8.27095	8.2444	15.8033	15.5965	15.6188
85.8	1.72434	1.96449	1.73588	3.14598	3.1966	2.88985	4.35769	4.4023	4.462	8.28348	8.27484	8.24974	15.8146	15.6089	15.6287
86	1.72363	1.96635	1.73757	3.14826	3.2006	2.89514	4.36147	4.40355	4.46362	8.28922	8.28089	8.25499	15.8251	15.6199	15.64
86.2	1.72799	1.96912	1.73844	3.1511	3.20267	2.89381	4.36357	4.40682	4.46509	8.29344	8.28533	8.2603	15.8366	15.6311	15.6521
86.4	1.72766	1.97076	1.74106	3.15416	3.20465	2.89703	4.36562	4.41181	4.4685	8.30047	8.29252	8.26436	15.8489	15.6417	15.6627
86.6	1.72946	1.97092	1.74481	3.15441	3.204	2.89901	4.36827	4.4124	4.47151	8.30518	8.29763	8.27054	15.8589	15.654	15.6733
86.8	1.73534	1.97179	1.74182	3.15747	3.20741	2.89988	4.36801	4.41611	4.47316	8.30983	8.30112	8.27675	15.8716	15.6639	15.6843
87	1.73376	1.97174	1.74046	3.1567	3.2105	2.90229	4.37355	4.41842	4.47643	8.31664	8.30766	8.28217	15.8818	15.6763	15.6954
87.2	1.73136	1.97549	1.74389	3.15859	3.21141	2.90509	4.37899	4.42172	4.47915	8.32051	8.31297	8.28503	15.8922	15.6874	15.7072
87.4	1.73751	1.97402	1.74351	3.16143	3.21154	2.90745	4.37715	4.42253	4.48165	8.32459	8.31645	8.29096	15.9045	15.6979	15.7167
87.6	1.73937	1.97479	1.7465	3.16324	3.21472	2.90681	4.38269	4.42712	4.48444	8.33211	8.32165	8.29684	15.9156	15.7095	15.7279
87.8	1.7367	1.97413	1.74808	3.1638	3.21657	2.90806	4.38552	4.43021	4.48726	8.33657	8.32623	8.30183	15.9258	15.719	15.7393
88	1.73681	1.98072	1.74606	3.16763	3.21649	2.90935	4.38816	4.43513	4.48914	8.34093	8.33023	8.30588	15.937	15.7312	15.7516
88.2	1.73893	1.97882	1.74895	3.17056	3.21769	2.91623	4.38996	4.43579	4.49141	8.34616	8.33684	8.31109	15.9484	15.7425	15.761
88.4	1.74067	1.98067	1.75304	3.17125	3.22428	2.91619	4.3929	4.43865	4.49461	8.35084	8.34251	8.31468	15.9591	15.7538	15.7709
88.6	1.74476	1.98067	1.7551	3.17237	3.22368	2.91602	4.39558	4.44221	4.50283	8.35759	8.34736	8.3204	15.9702	15.7641	15.7812
88.8	1.74356	1.98334	1.74966	3.17628	3.22424	2.91882	4.39723	4.4439	4.50235	8.36211	8.35378	8.32677	15.9814	15.7747	15.7913
89	1.74443	1.9841	1.75674	3.17697	3.22514	2.91981	4.40061	4.44743	4.50221	8.36734	8.35797	8.32917	15.9929	15.7859	15.8025
89.2	1.74971	1.98214	1.75756	3.17981	3.2294	2.9223	4.40359	4.45146	4.50661	8.37058	8.36061	8.33548	16.0033	15.7963	15.8133
89.4	1.7453	1.98644	1.75772	3.18128	3.23056	2.92532	4.40638	4.45374	4.50977	8.37801	8.36821	8.34047	16.0133	15.8084	15.8238
89.6	1.74759	1.98731	1.75325	3.18308	3.23435	2.92721	4.40752	4.4565	4.5126	8.38123	8.37186	8.34542	16.025	15.818	15.8353
89.8	1.74585	1.98584	1.76039	3.18558	3.23513	2.92824	4.41163	4.45984	4.51374	8.38542	8.37671	8.35147	16.036	15.8293	15.8453
90	1.75118	1.9896	1.75952	3.18524	3.23913	2.9279	4.41475	4.45701	4.51778	8.39226	8.38169	8.35536	16.0456	15.8394	15.8562
90.2	1.75423	1.98987	1.76322	3.18842	3.23909	2.93165	4.41655	4.46413	4.52145	8.39707	8.38624	8.35969	16.0583	15.8504	15.8665
90.4	1.75603	1.99254	1.76175	3.19053	3.24146	2.93431	4.42165	4.46839	4.52527	8.40064	8.39095	8.36522	16.068	15.8607	15.8767
90.6	1.7544	1.99074	1.76425	3.1932	3.24606	2.93573	4.42385	4.46975	4.52607	8.40649	8.39588	8.36824	16.078	15.873	15.8882
90.8	1.75837	1.99461	1.76442	3.19376	3.24576	2.93737	4.42378	4.47188	4.52725	8.41338	8.40037	8.37355	16.0902	15.8825	15.8971
91	1.75636	1.99412	1.7654	3.19535	3.25054	2.93901	4.42705	4.47346	4.53026	8.41741	8.4069	8.37937	16.1009	15.893	15.9091
91.2	1.75608	1.99586	1.76932	3.19712	3.25015	2.94043	4.43013	4.4783	4.5311	8.4215	8.40895	8.38335	16.1103	15.9044	15.9193
91.4	1.7593	1.997	1.77106	3.20202	3.25037	2.94223	4.43167	4.47937	4.53444	8.42697	8.41559	8.3891	16.1216	15.9136	15.929
91.6	1.7636	1.99826	1.76986	3.20095	3.25304	2.94533	4.43369	4.48198	4.53867	8.4328	8.42153	8.39362	16.1325	15.9251	15.9388
91.8	1.76725	1.99984	1.76992	3.2037	3.25433	2.9468	4.43601	4.48378	4.53786	8.43517	8.42507	8.39808	16.1415	15.9355	15.9482
92	1.76654	1.99989	1.76866	3.20336	3.25497	2.94766	4.43843	4.48638	4.54025	8.44048	8.42967	8.40277	16.152	15.9448	15.9604
92.2	1.76197	2.00267	1.77112	3.20486	3.25958	2.94744	4.44188	4.4913	4.54326	8.44557	8.43587	8.4072	16.1624	15.9556	15.9701
92.4	1.76142	2.00294	1.77253	3.20792	3.2588	2.95239	4.44317	4.49292	4.54935	8.44974	8.43982	8.41363	16.172	15.9664	15.9794
92.6	1.76638	2.00283	1.7776	3.20951	3.26414	2.95356	4.44416	4.49589	4.54976	8.45589	8.44519	8.41703	16.1835	15.9771	15.9904
92.8	1.76828	2.00539	1.77776	3.20891	3.26173	2.95541	4.44992	4.49802	4.55482	8.45975	8.44875	8.42264	16.1943	15.9892	15.9999
93	1.76758	2.00572	1.77678	3.21292	3.26582	2.95769	4.45282	4.50221	4.55515	8.46463	8.45306	8.42583	16.2047	15.9981	16.0116
93.2	1.76948	2.0055	1.78108	3.21554	3.26944	2.96062	4.45495	4.50456	4.55791	8.46937	8.45842	8.43234	16.2168	16.0082	16.0215
93.4	1.77008	2.00849	1.78119	3.21489	3.26702	2.96075	4.45712	4.5058	4.56173	8.47446	8.46422	8.438	16.2266	16.017	16.0313
93.6	1.77395	2.00926	1.77787	3.21942	3.27051	2.96389	4.45844	4.51098	4.56404	8.47969	8.46994	8.44127	16.2362	16.0281	16.0411
93.8	1.77231	2.01154	1.78255	3.22006	3.27632	2.96492	4.46123	4.50948	4.56529	8.48423	8.47389	8.44739	16.2476	16.0385	16.051
94	1.77188	2.01214	1.78086	3.2235	3.27654	2.96742	4.46406	4.51462	4.56819	8.4884	8.47901	8.45237	16.2568	16.049	16.0608
94.2	1.77438	2.01525	1.78364	3.2235	3.27736	2.96742	4.46751	4.51745	4.57101	8.49458	8.48336	8.45722	16.2677	16.059	16.0712
94.4	1.77651	2.01541	1.78544	3.22609	3.27878	2.97194	4.46883	4.51873	4.57369	8.49747	8.48837	8.46082	16.278	16.0696	16.0817
94.6	1.77809	2.01726	1.78451	3.22561	3.27981	2.96953	4.47239	4.52262	4.57751	8.50275	8.49145	8.46419	16.288	16.0794	16.0914
94.8	1.77858	2.0159	1.78653	3.22914	3.28183	2.97275	4.47441	4.52468	4.5777	8.50828	8.49624	8.47065	16.2983	16.089	16.101
95	1.78141	2.02108	1.78849	3.2325	3.28179	2.9734	4.47845	4.52853	4.58199	8.51231	8.50212	8.47432	16.3076	16.1005	16.1115
95.2	1.78391	2.02053	1.78925	3.23087	3.28433	2.97693	4.47977	4.53063	4.5832	8.51772	8.50596	8.47909	16.3192	16.1094	16.121
95.4	1.78468	2.02173	1.78936	3.2353	3.28769	2.97568	4.48521	4.53301	4.58357	8.5232	8.5089	8.48075	16.3286	16.12	16.1328
95.6	1.78288	2.02042	1.79012	3.23625	3.28803	2.98055	4.48502	4.53496	4.5871	8.52766	8.51489	8.48829	16.3387	16.1302	16.1415
95.8	1.78947	2.02401	1.79235	3.23719	3.28726	2.98278	4.48708	4.53878	4.58948	8.53297	8.51933	8.49346	16.3494	16.1396	16.1511
96	1.79001	2.02374	1.79235	3.23943	3.28963	2.98352	4.49193	4.53859	4.59246	8.5355	8.52448	8.49534	16.3593	16.1512	16.1604
96.2	1.78958	2.02527	1.79573	3.23982	3.29535	2.98597	4.49439	4.5426	4.59506	8.54051	8.52943	8.49975	16.3699	16.1592	16.1719
96.4	1.79088	2.02734	1.79159	3.24288	3.29268	2.98692	4.49409	4.54546	4.5969	8.5465	8.53325	8.50449	16.3794	16.17	16.1794
96.6	1.79159	2.02788	1.79312	3.2418	3.29776	2.98971	4.49773	4.5491	4.59921	8.54969	8.53858	8.50811	16.3895	16.1798	16.1896
96.8	1.79279	2.03044	1.79834	3.24542	3.29772	2.99045	4.50107	4.55222	4.59976	8.55424	8.54163	8.51386	16.3985	16.1896	16.1994
97	1.7947	2.0311	1.79709	3.24856	3.29802	2.9935	4.5021	4.55618	4.60241	8.5584	8.5443	8.51821	16.409	16.2	16.2088
97.2	1.79393	2.03218	1.79965	3.24886	3.30215	2.99432	4.50459	4.55647	4.607	8.5645	8.55067	8.5217	16.4192	16.2108	16.2194
97.4	1.79486	2.03447	1.80047	3.25002	3.30448	2.99596	4.50885	4.55838	4.60575	8.56845	8.55674	8.52619	16.4291	16.219	16.2287
97.6	1.79415	2.03371	1.80319	3.25196	3.3028	2.99703	4.5101	4.56209	4.61324	8.57395	8.55993	8.53077	16.4378	16.23	16.2368
97.8	1.79671	2.03561	1.80227	3.25415	3.3059	2.9982	4.51425	4.56363	4.61394	8.57774	8.56475	8.53583	16.4476	16.2391	16.2477
98	1.79628	2.03616	1.80281	3.25652	3.30783	3.00254	4.51436	4.56635	4.61478	8.58163	8.56921	8.54054	16.4576	16.2473	16.2576
98.2	1.79878	2.03861	1.80646	3.25967	3.30839	3.00315	4.51719	4.56933	4.61853	8.58555	8.5736	8.54376	16.4685	16.2595	16.2654
98.4	1.80101	2.0385	1.80575	3.25941	3.3118	3.00431	4.52049	4.56966	4.61959	8.59073	8.5797	8.5477	16.4766	16.2679	16.2759
98.6	1.80074	2.03959	1.80662	3.26281	3.3142	3.00504	4.52082	4.57248	4.62161	8.59623	8.58217	8.5516	16.4866	16.278	16.2847
98.8	1.80335	2.04035	1.80679	3.26737	3.3161	3.00659	4.52409	4.57509	4.62433	8.5996	8.58659	8.55584	16.497	16.2885	16.2953
99	1.80243	2.04155	1.8094	3.26573	3.31855	3.00883	4.52655	4.57784	4.62697	8.60725	8.59086	8.56126	16.5066	16.2971	16.3036
99.2	1.80488	2.04199	1.80973	3.26819	3.31627	3.00879	4.52934	4.58118	4.63031	8.61063	8.59576	8.56608	16.5161	16.3068	16.314
99.4	1.80733	2.04297	1.80913	3.26901	3.32251	3.01417	4.53268	4.58471	4.63002	8.61496	8.60055	8.5712	16.5257	16.3159	16.3228
99.6	1.80657	2.04351	1.81348	3.26987	3.32372	3.01305	4.53275	4.58544	4.63251	8.61866	8.60382	8.57441	16.5361	16.3263	16.3323
99.8	1.80847	2.0458	1.81076	3.27447	3.32536	3.01683	4.5365	4.58845	4.63391	8.62356	8.60902	8.57891	16.546	16.3362	16.3405
100	1.80858	2.04819	1.81327	3.27598	3.32686	3.01804	4.53782	4.59014	4.63692	8.62999	8.61319	8.58367	16.5551	16.346	16.3522
100.2	1.81005	2.04645	1.81321	3.27727	3.32609	3.01929	4.54105	4.59286	4.6399	8.63252	8.61765	8.58985	16.5653	16.3552	16.3605
100.4	1.81032	2.04825	1.8125	3.27718	3.32927	3.02299	4.54186	4.59422	4.64287	8.63742	8.62334	8.59271	16.5744	16.3644	16.3705
100.6	1.81272	2.05146	1.81762	3.27934	3.32871	3.02467	4.54451	4.5951	4.64445	8.64227	8.62645	8.5959	16.5832	16.3733	16.3788
100.8	1.81757	2.05103	1.81561	3.2802	3.3325	3.02639	4.54693	4.59914	4.64441	8.64488	8.62928	8.60151	16.5924	16.3838	16.3881
101	1.81327	2.05092	1.81452	3.28321	3.33547	3.02497	4.55056	4.60094	4.64768	8.64962	8.63571	8.60396	16.6035	16.3944	16.3979
101.2	1.8131	2.05353	1.81593	3.28295	3.33719	3.02613	4.55266	4.6052	4.65146	8.65365	8.63984	8.60957	16.6119	16.4027	16.407
101.4	1.81779	2.05342	1.81768	3.28756	3.33934	3.0251	4.55332	4.60836	4.65275	8.66021	8.64371	8.61272	16.622	16.4127	16.4164
101.6	1.81757	2.05549	1.81958	3.28829	3.34077	3.02674	4.55688	4.61034	4.65451	8.66394	8.64883	8.61694	16.633	16.4224	16.4251
101.8	1.8174	2.05778	1.82073	3.28902	3.34309	3.03104	4.56037	4.61372	4.65866	8.66781	8.65068	8.61874	16.6393	16.4314	16.4346
102	1.81882	2.05941	1.82508	3.29156	3.3399	3.0325	4.56206	4.61577	4.6606	8.67149	8.65523	8.62585	16.6502	16.4405	16.4429
102.2	1.82448	2.05778	1.82181	3.2932	3.34451	3.03461	4.56275	4.61669	4.66284	8.67658	8.66008	8.63072	16.6594	16.4505	16.4523
102.4	1.82307	2.05734	1.82138	3.29595	3.34219	3.03543	4.56654	4.61842	4.66552	8.68031	8.66255	8.63391	16.6689	16.4576	16.4627
102.6	1.82367	2.06192	1.82748	3.29785	3.34834	3.03616	4.56734	4.62157	4.66751	8.6854	8.66906	8.63897	16.6784	16.4675	16.4709
102.8	1.82035	2.06115	1.8296	3.29871	3.34709	3.03969	4.56797	4.62565	4.6692	8.69087	8.67184	8.64295	16.6872	16.4762	16.4794
103	1.82546	2.06018	1.82884	3.29897	3.34907	3.04025	4.57065	4.62605	4.67088	8.69193	8.67658	8.64679	16.6958	16.4855	16.4877
103.2	1.82639	2.06372	1.82775	3.30151	3.35037	3.0409	4.57267	4.63042	4.67305	8.69607	8.68082	8.65245	16.7057	16.4948	16.4977
103.4	1.82721	2.06562	1.82949	3.30086	3.35041	3.04637	4.57564	4.632	4.67624	8.70135	8.68518	8.65605	16.7148	16.5038	16.5053
103.6	1.82955	2.06377	1.83004	3.30409	3.35411	3.04451	4.57707	4.63288	4.67907	8.70628	8.69008	8.65918	16.7233	16.5137	16.5139
103.8	1.83178	2.06715	1.83276	3.30512	3.35553	3.04688	4.57931	4.636	4.67977	8.71162	8.6927	8.6619	16.7329	16.5222	16.5238
104	1.83162	2.06758	1.82715	3.30844	3.35837	3.04951	4.58361	4.63945	4.68249	8.71475	8.69782	8.66724	16.7422	16.532	16.5332
104.2	1.83004	2.07047	1.82857	3.30895	3.35803	3.05063	4.58629	4.64004	4.68443	8.71818	8.70037	8.67187	16.7508	16.5401	16.5411
104.4	1.83363	2.06905	1.8375	3.3102	3.36306	3.05183	4.58438	4.64423	4.68671	8.72387	8.70484	8.67516	16.7593	16.55	16.5504
104.6	1.8339	2.06965	1.83472	3.3121	3.3644	3.05614	4.58908	4.64437	4.69214	8.72662	8.70912	8.68107	16.7709	16.5587	16.5606
104.8	1.83734	2.07243	1.83467	3.3124	3.3638	3.05674	4.59077	4.64812	4.68983	8.73264	8.71456	8.68496	16.7788	16.5687	16.5688
105	1.83755	2.0757	1.83548	3.31429	3.36819	3.05764	4.59411	4.65025	4.69376	8.73564	8.71826	8.68946	16.7881	16.5772	16.5774
105.2	1.83554	2.07395	1.83755	3.31705	3.36939	3.06018	4.59664	4.65139	4.69508	8.73964	8.72172	8.69275	16.7958	16.587	16.5864
105.4	1.8394	2.07297	1.83701	3.31692	3.37043	3.06083	4.59642	4.65275	4.69769	8.74356	8.72562	8.69632	16.8056	16.5951	16.5949
105.6	1.84202	2.07423	1.84387	3.31933	3.36974	3.06023	4.60362	4.65638	4.70114	8.74993	8.73109	8.70051	16.8147	16.6051	16.6037
105.8	1.8369	2.0752	1.8424	3.31946	3.37172	3.06264	4.60145	4.65987	4.70184	8.75107	8.73433	8.70454	16.824	16.6138	16.613
106	1.84131	2.07624	1.84496	3.32299	3.37331	3.06492	4.60325	4.66185	4.70606	8.75856	8.73855	8.70939	16.833	16.6225	16.6208
106.2	1.84523	2.07602	1.84262	3.32501	3.37641	3.06931	4.60586	4.66424	4.70676	8.76126	8.74356	8.71208	16.8416	16.6321	16.6299
106.4	1.84806	2.08081	1.84049	3.32807	3.37731	3.06828	4.60784	4.66622	4.70793	8.76485	8.74824	8.71445	16.8496	16.6406	16.6386
106.6	1.84828	2.08163	1.84621	3.32678	3.37947	3.07206	4.61074	4.6696	4.71061	8.76929	8.75099	8.72001	16.8608	16.6486	16.6478
106.8	1.84496	2.07673	1.84588	3.33224	3.38041	3.06961	4.61331	4.67114	4.71399	8.77484	8.75576	8.72303	16.8689	16.6581	16.6568
107	1.84823	2.08403	1.84708	3.33233	3.37929	3.07353	4.61522	4.67434	4.71428	8.77858	8.75911	8.72883	16.8783	16.667	16.6656
107.2	1.85122	2.08354	1.84665	3.33142	3.38076	3.07499	4.6164	4.67401	4.71586	8.78206	8.76327	8.73169	16.8876	16.6751	16.6719
107.4	1.85139	2.08288	1.84937	3.33431	3.38463	3.0771	4.62054	4.67624	4.71994	8.78579	8.76643	8.73463	16.8956	16.6846	16.6812
107.6	1.85002	2.08163	1.84981	3.3359	3.38519	3.07689	4.62062	4.68098	4.72045	8.79053	8.7703	8.73977	16.9054	16.6934	16.6907
107.8	1.85155	2.08544	1.84948	3.33663	3.38855	3.08003	4.6244	4.68164	4.72354	8.79499	8.77601	8.74193	16.9139	16.7022	16.6987
108	1.85454	2.0861	1.85204	3.33909	3.39083	3.07947	4.62646	4.68583	4.72706	8.79747	8.77896	8.74685	16.9228	16.7117	16.7077
108.2	1.85422	2.08784	1.85193	3.34068	3.38988	3.08386	4.62752	4.6866	4.7286	8.80248	8.78285	8.75053	16.9302	16.7194	16.7159
108.4	1.85612	2.08887	1.85226	3.34335	3.38992	3.0858	4.63068	4.68759	4.72959	8.8073	8.78628	8.7541	16.9399	16.7289	16.7251
108.6	1.85117	2.08855	1.85667	3.343	3.39565	3.0873	4.63189	4.69203	4.73121	8.81035	8.79254	8.75943	16.9494	16.7369	16.7316
108.8	1.85699	2.09367	1.85329	3.34348	3.39509	3.08631	4.63431	4.69324	4.73455	8.81495	8.79467	8.76319	16.9578	16.7464	16.7407
109	1.86037	2.0935	1.85509	3.34498	3.39569	3.0886	4.63769	4.69387	4.73521	8.81819	8.8009	8.76777	16.9653	16.7535	16.7498
109.2	1.85901	2.09508	1.85651	3.34731	3.39802	3.09122	4.63846	4.69813	4.73943	8.8235	8.80482	8.77264	16.9755	16.7621	16.7578
109.4	1.8589	2.09633	1.8558	3.34843	3.3994	3.08842	4.63872	4.69938	4.74164	8.82674	8.80842	8.77305	16.9843	16.7715	16.7666
109.6	1.86032	2.09454	1.86315	3.35135	3.40069	3.09144	4.64327	4.70018	4.7441	8.83221	8.81092	8.77852	16.9934	16.7794	16.7756
109.8	1.86217	2.09247	1.86075	3.34774	3.40392	3.09436	4.64485	4.70378	4.74443	8.83404	8.81727	8.78173	17.0003	16.7887	16.7827
110	1.86266	2.09612	1.85901	3.35265	3.40521	3.09337	4.64907	4.70628	4.7474	8.83755	8.81961	8.78614	17.0091	16.7982	16.7927
110.2	1.86113	2.09857	1.85787	3.35179	3.40654	3.09561	4.65021	4.7062	4.74953	8.84264	8.82258	8.7887	17.0175	16.8059	16.7995
110.4	1.8626	2.0971	1.86315	3.35588	3.40538	3.0969	4.65091	4.71149	4.74993	8.84531	8.82786	8.79328	17.027	16.8142	16.8079
110.6	1.86756	2.10004	1.86473	3.35652	3.40762	3.10073	4.65242	4.71344	4.75195	8.85032	8.83075	8.7969	17.0363	16.8225	16.8164
110.8	1.86805	2.09644	1.86195	3.35807	3.41123	3.10039	4.65763	4.7188	4.75206	8.85422	8.83453	8.80044	17.0441	16.8313	16.8255
111	1.86821	2.09987	1.86353	3.36138	3.41003	3.10258	4.65656	4.7184	4.75629	8.85819	8.83774	8.8045	17.0525	16.8398	16.8334
111.2	1.86761	2.1051	1.86604	3.36113	3.4161	3.10491	4.65913	4.72302	4.75915	8.86132	8.84185	8.80749	17.0614	16.8478	16.8427
111.4	1.8687	2.10472	1.86718	3.36242	3.41386	3.10435	4.66053	4.7221	4.7608	8.86573	8.84526	8.81198	17.07	16.8559	16.8501
111.6	1.87301	2.1057	1.86489	3.36522	3.41549	3.10577	4.66321	4.72486	4.76326	8.87077	8.85005	8.81577	17.0781	16.8655	16.8585
111.8	1.8693	2.10793	1.86941	3.36466	3.41842	3.10913	4.6656	4.72893	4.76492	8.8745	8.85416	8.81887	17.0863	16.8733	16.8686
112	1.87502	2.10374	1.86582	3.36965	3.42096	3.10969	4.66784	4.72783	4.7669	8.8775	8.85664	8.82481	17.0952	16.8814	16.8754
112.2	1.87268	2.10603	1.87115	3.36969	3.42114	3.10934	4.67052	4.73125	4.7676	8.88289	8.8614	8.82642	17.1045	16.8904	16.8836
112.4	1.87758	2.10761	1.86936	3.37339	3.42359	3.11197	4.67048	4.73268	4.77075	8.88597	8.86552	8.83061	17.1116	16.8985	16.8916
112.6	1.87595	2.10717	1.87246	3.37025	3.42131	3.11533	4.67507	4.73426	4.77277	8.88918	8.86903	8.83638	17.1207	16.9069	16.9
112.8	1.87611	2.10924	1.87328	3.37271	3.4223	3.11537	4.67746	4.73752	4.7763	8.89462	8.87243	8.83804	17.1284	16.9145	16.9081
113	1.87812	2.11153	1.87725	3.37477	3.42462	3.12071	4.67617	4.74006	4.77721	8.89786	8.87739	8.84161	17.1367	16.9239	16.9153
113.2	1.87845	2.11213	1.8778	3.37697	3.42264	3.1192	4.68098	4.74285	4.77766	8.90146	8.87992	8.84613	17.1458	16.9321	16.9245
113.4	1.8797	2.11142	1.87556	3.37835	3.42604	3.11989	4.68149	4.74483	4.7807	8.90497	8.88425	8.85206	17.155	16.9405	16.9323
113.6	1.88003	2.11436	1.87763	3.37998	3.43018	3.12118	4.68285	4.74648	4.78254	8.90851	8.88948	8.85321	17.1621	16.9484	16.9398
113.8	1.8833	2.11278	1.87649	3.38119	3.43151	3.12023	4.68671	4.74854	4.78603	8.91447	8.89187	8.85849	17.1708	16.9577	16.9479
114	1.88341	2.11507	1.87442	3.38218	3.43151	3.12312	4.68686	4.75118	4.78595	8.91812	8.89669	8.861	17.1794	16.9654	16.957
114.2	1.887	2.11387	1.87763	3.38386	3.43065	3.12475	4.69086	4.75295	4.78603	8.92074	8.89901	8.86508	17.1865	16.9751	16.9646
114.4	1.88923	2.1143	1.87829	3.3836	3.43762	3.12837	4.69383	4.75339	4.78919	8.92493	8.90519	8.86919	17.1948	16.9835	16.9724
114.6	1.88787	2.11556	1.88096	3.38678	3.43672	3.12803	4.69438	4.75776	4.7904	8.92975	8.90723	8.87257	17.2031	16.9907	16.9804
114.8	1.88962	2.1216	1.88063	3.38695	3.4368	3.13005	4.6964	4.75882	4.79392	8.93342	8.91156	8.87801	17.2116	16.9988	16.9883
115	1.88842	2.12177	1.88433	3.38855	3.44171	3.13164	4.69952	4.76231	4.79414	8.93748	8.91439	8.87935	17.2193	17.0073	16.9968
115.2	1.88613	2.1204	1.88602	3.39234	3.44158	3.13371	4.69894	4.76308	4.79847	8.93977	8.91831	8.88341	17.2273	17.0143	17.0028
115.4	1.89038	2.12247	1.88166	3.39303	3.44227	3.13745	4.70235	4.76433	4.79825	8.94478	8.92237	8.88659	17.2355	17.0227	17.0108
115.6	1.88978	2.12411	1.88455	3.39505	3.44421	3.13771	4.70316	4.76433	4.80163	8.94933	8.92517	8.89038	17.2436	17.0304	17.0187
115.8	1.89038	2.12302	1.8894	3.39462	3.44636	3.1381	4.70577	4.77053	4.80328	8.95047	8.92893	8.89296	17.2522	17.0386	17.0265
116	1.89506	2.12296	1.88744	3.39759	3.44318	3.13978	4.70701	4.77009	4.8038	8.95521	8.93307	8.89822	17.26	17.0471	17.0343
116.2	1.89452	2.12552	1.88918	3.39724	3.4458	3.14081	4.71032	4.77255	4.8063	8.95986	8.93631	8.90179	17.268	17.0547	17.0419
116.4	1.89441	2.12552	1.88798	3.40039	3.44963	3.1421	4.71101	4.77597	4.80967	8.96188	8.9399	8.90532	17.2768	17.0642	17.0498
116.6	1.89555	2.1265	1.89228	3.4015	3.44752	3.14258	4.71388	4.77615	4.81092	8.96531	8.94475	8.90922	17.2839	17.072	17.0586
116.8	1.89708	2.12656	1.89043	3.40331	3.4551	3.14288	4.71737	4.78085	4.81213	8.97081	8.94682	8.91213	17.292	17.0798	17.0652
117	1.89865	2.1283	1.89424	3.40516	3.45544	3.14525	4.71814	4.78026	4.81353	8.97386	8.95001	8.91589	17.3003	17.088	17.0741
117.2	1.90121	2.12879	1.89098	3.40491	3.45321	3.14856	4.7192	4.78404	4.81544	8.97912	8.95246	8.92025	17.3083	17.0964	17.0807
117.4	1.90002	2.12868	1.89152	3.40577	3.45256	3.14942	4.7246	4.78529	4.81878	8.98121	8.95875	8.92387	17.3165	17.1044	17.0881
117.6	1.90056	2.12803	1.89381	3.40684	3.45867	3.1486	4.72276	4.78959	4.81907	8.98576	8.96229	8.92526	17.3239	17.112	17.0969
117.8	1.90209	2.13217	1.89528	3.40813	3.45906	3.15196	4.72695	4.78893	4.82212	8.98973	8.96526	8.93144	17.3324	17.1203	17.1043
118	1.90192	2.13249	1.89424	3.40956	3.46035	3.15222	4.72816	4.79102	4.82293	8.99374	8.96858	8.9337	17.3401	17.127	17.1128
118.2	1.9004	2.1332	1.898	3.40956	3.46371	3.15424	4.72923	4.79396	4.82818	8.99741	8.97315	8.93781	17.3478	17.1365	17.1197
118.4	1.90573	2.13396	1.90111	3.41476	3.46147	3.15601	4.73088	4.79271	4.82968	9.00147	8.97498	8.94211	17.3568	17.1442	17.1272
118.6	1.90584	2.13222	1.89599	3.41588	3.46483	3.15682	4.73477	4.79598	4.82921	9.0031	8.97781	8.94614	17.3644	17.1528	17.1346
118.8	1.90666	2.13565	1.8955	3.41429	3.46547	3.15657	4.73661	4.79847	4.83203	9.00618	8.98382	8.9487	17.3719	17.1598	17.1425
119	1.90285	2.1381	1.89893	3.41649	3.46474	3.15846	4.73819	4.79983	4.83523	9.01231	8.98728	8.953	17.3794	17.1683	17.149
119.2	1.90388	2.13805	1.89904	3.41791	3.469	3.16044	4.74017	4.80178	4.83497	9.01563	8.9896	8.95453	17.3874	17.1756	17.1573
119.4	1.90671	2.13914	1.8992	3.42019	3.47051	3.16294	4.73921	4.8067	4.83798	9.01895	8.99295	8.96104	17.3972	17.1836	17.1643
119.6	1.90633	2.14066	1.90339	3.42062	3.47055	3.16307	4.7438	4.80765	4.84114	9.02216	8.99749	8.96299	17.4041	17.1904	17.1738
119.8	1.91069	2.1429	1.90176	3.42157	3.47283	3.16651	4.7445	4.81044	4.84088	9.02665	9.00103	8.96724	17.4128	17.1995	17.1798
120	1.91112	2.14426	1.90252	3.4257	3.47572	3.16535	4.74538	4.81261	4.84334	9.0296	9.00536	8.97032	17.4202	17.2071	17.1872
120.2	1.91096	2.1417	1.90541	3.42647	3.47847	3.16827	4.74762	4.81356	4.84496	9.03384	9.00942	8.97299	17.4278	17.2131	17.1941
120.4	1.91281	2.14774	1.90236	3.42509	3.48045	3.16927	4.74777	4.81548	4.84731	9.03749	9.01054	8.97781	17.4365	17.2218	17.202
120.6	1.91428	2.14311	1.90699	3.42578	3.47417	3.1703	4.7514	4.81797	4.84885	9.03902	9.0156	8.98135	17.4425	17.2291	17.2091
120.8	1.9126	2.14279	1.90764	3.43052	3.4836	3.17064	4.75273	4.81933	4.84995	9.04223	9.01993	8.98284	17.4501	17.2371	17.2175
121	1.91428	2.14562	1.90998	3.43147	3.4811	3.17168	4.75511	4.82216	4.85076	9.04593	9.02404	8.98788	17.4586	17.2446	17.2252
121.2	1.91472	2.14502	1.91151	3.43246	3.48463	3.17215	4.75596	4.82473	4.8548	9.05043	9.02567	8.99134	17.4664	17.2519	17.2328
121.4	1.91695	2.14752	1.91374	3.43551	3.48411	3.17413	4.75911	4.82491	4.85575	9.05535	9.02758	8.9942	17.4737	17.2599	17.2399
121.6	1.91799	2.14829	1.91134	3.43728	3.48218	3.17693	4.76058	4.82792	4.85649	9.05789	9.03344	8.9991	17.4833	17.2673	17.2475
121.8	1.91788	2.1472	1.912	3.4387	3.48812	3.178	4.76257	4.83112	4.85998	9.06102	9.03507	9.00133	17.4884	17.2756	17.2552
122	1.91897	2.14812	1.91243	3.43775	3.48837	3.18175	4.76392	4.83339	4.86097	9.06551	9.0394	9.00449	17.4964	17.2822	17.2622
122.2	1.92327	2.14916	1.91374	3.44257	3.49139	3.18252	4.76701	4.83398	4.86229	9.06889	9.04288	9.00833	17.504	17.2907	17.2703
122.4	1.92131	2.15106	1.91853	3.44059	3.4919	3.18532	4.76837	4.83596	4.86658	9.07194	9.04754	9.01171	17.5121	17.2988	17.277
122.6	1.92174	2.15253	1.91586	3.44507	3.49117	3.18498	4.76995	4.83864	4.86684	9.07624	9.04909	9.01547	17.5202	17.3046	17.2829
122.8	1.92289	2.15047	1.91668	3.44287	3.4904	3.18657	4.77035	4.84114	4.86989	9.07986	9.05364	9.01838	17.528	17.3147	17.2917
123	1.92681	2.15085	1.91559	3.44546	3.49294	3.18558	4.77387	4.8429	4.87029	9.08272	9.05617	9.02045	17.5341	17.3207	17.2986
123.2	1.92512	2.15379	1.91695	3.44636	3.49552	3.18575	4.77553	4.84294	4.87286	9.08563	9.06045	9.02581	17.5413	17.3285	17.3065
123.4	1.92468	2.15662	1.91521	3.44546	3.49677	3.18778	4.77578	4.84731	4.87385	9.091	9.06529	9.0278	17.551	17.3366	17.3122
123.6	1.92686	2.15542	1.91918	3.45023	3.50103	3.18941	4.77696	4.84845	4.87635	9.09331	9.06638	9.03066	17.5584	17.3441	17.3204
123.8	1.92566	2.15553	1.91984	3.45071	3.50129	3.19247	4.78324	4.8494	4.87731	9.09682	9.07185	9.03602	17.5655	17.3503	17.3286
124	1.9261	2.15896	1.91908	3.45131	3.49905	3.19367	4.78173	4.85138	4.88087	9.10025	9.07417	9.04008	17.575	17.3589	17.335
124.2	1.92904	2.15727	1.92273	3.45299	3.50081	3.19423	4.78423	4.85355	4.88002	9.10401	9.07763	9.04139	17.5818	17.3657	17.3423
124.4	1.9285	2.15983	1.92158	3.45368	3.5012	3.19445	4.78482	4.85752	4.88424	9.10712	9.08193	9.04558	17.5884	17.3738	17.3497
124.6	1.93204	2.16098	1.92583	3.45605	3.50775	3.19927	4.78834	4.85869	4.88413	9.11117	9.08422	9.04953	17.5963	17.3811	17.3574
124.8	1.93084	2.16201	1.92125	3.45772	3.50473	3.20241	4.789	4.85979	4.8877	9.11398	9.08874	9.05179	17.6046	17.3892	17.3642
125	1.93492	2.1613	1.92436	3.45721	3.50676	3.1991	4.79165	4.85854	4.88828	9.11727	9.0922	9.05486	17.6113	17.3962	17.3709
125.2	1.93356	2.16332	1.92425	3.45785	3.50869	3.20013	4.79216	4.86379	4.89049	9.12223	9.09508	9.05775	17.618	17.4037	17.3775
125.4	1.93133	2.16239	1.92332	3.45983	3.51076	3.20108	4.79264	4.86567	4.89192	9.12405	9.0981	9.06184	17.6266	17.4121	17.3849
125.6	1.93574	2.16245	1.9261	3.46078	3.51149	3.20284	4.79627	4.8682	4.89438	9.12707	9.1029	9.0654	17.6343	17.4186	17.3918
125.8	1.9353	2.16059	1.92654	3.46216	3.51132	3.20396	4.79704	4.86949	4.89559	9.1316	9.10374	9.06924	17.6425	17.4266	17.3994
126	1.93748	2.16577	1.92888	3.46181	3.5127	3.20444	4.79947	4.87073	4.89812	9.13546	9.10785	9.07221	17.6495	17.4328	17.408
126.2	1.93569	2.16424	1.93068	3.4656	3.51506	3.20844	4.80031	4.87283	4.89831	9.1384	9.11357	9.07597	17.6564	17.4409	17.4145
126.4	1.93737	2.16893	1.92964	3.46453	3.51756	3.20758	4.80303	4.87576	4.89959	9.1417	9.11455	9.0785	17.6628	17.4492	17.4221
126.6	1.94217	2.16974	1.93198	3.46784	3.51915	3.21141	4.806	4.87929	4.90205	9.14603	9.11806	9.08174	17.6708	17.4545	17.4286
126.8	1.93688	2.16865	1.93171	3.46892	3.51928	3.20977	4.80721	4.88094	4.904	9.14965	9.12285	9.08596	17.6787	17.4631	17.4368
127	1.94238	2.17154	1.93302	3.46694	3.51859	3.21373	4.80898	4.88182	4.90613	9.15242	9.1252	9.08835	17.6855	17.4697	17.4425
127.2	1.94124	2.1717	1.93683	3.47107	3.51661	3.21339	4.80945	4.88285	4.90973	9.15523	9.12871	9.09021	17.6924	17.4775	17.449
127.4	1.94587	2.17078	1.93324	3.47215	3.52148	3.2133	4.81349	4.88193	4.91105	9.15885	9.13072	9.0956	17.6995	17.4846	17.457
127.6	1.9444	2.17034	1.93618	3.47288	3.52268	3.2183	4.81067	4.8834	4.91182	9.16155	9.1356	9.1005	17.7067	17.492	17.4636
127.8	1.94516	2.17328	1.93721	3.47292	3.52277	3.21563	4.81658	4.88972	4.91421	9.16473	9.13892	9.10151	17.7137	17.4989	17.471
128	1.94102	2.17258	1.93743	3.47456	3.52311	3.21683	4.81588	4.88983	4.91487	9.16863	9.14137	9.10627	17.7216	17.5063	17.4789
128.2	1.94162	2.17361	1.93596	3.47667	3.52578	3.21907	4.81962	4.89251	4.91733	9.17236	9.14396	9.10722	17.7288	17.5134	17.4863
128.4	1.94298	2.17693	1.93563	3.47912	3.52974	3.22019	4.81918	4.89361	4.91931	9.17505	9.14807	9.10919	17.7364	17.5212	17.4932
128.6	1.94369	2.17835	1.93901	3.4783	3.52776	3.22032	4.82274	4.89522	4.92093	9.17805	9.15117	9.11439	17.7423	17.5282	17.5008
128.8	1.94582	2.17878	1.93955	3.4811	3.53228	3.22393	4.82502	4.89809	4.92331	9.18181	9.15501	9.11703	17.7504	17.5359	17.5073
129	1.95006	2.17671	1.93982	3.48157	3.53108	3.22553	4.82447	4.89963	4.92379	9.18393	9.15738	9.12076	17.7578	17.5421	17.5138
129.2	1.94718	2.18009	1.94091	3.48205	3.53357	3.22518	4.83045	4.90183	4.9268	9.18733	9.16125	9.12302	17.7652	17.5499	17.5202
129.4	1.95229	2.18014	1.94015	3.48213	3.53043	3.226	4.8291	4.90246	4.92812	9.19359	9.16383	9.12751	17.7726	17.5565	17.5281
129.6	1.95208	2.1802	1.94227	3.48588	3.53672	3.22927	4.83167	4.9047	4.92904	9.19441	9.16775	9.12961	17.7797	17.5655	17.5356
129.8	1.95464	2.18102	1.94315	3.48803	3.53482	3.22755	4.83486	4.90627	4.9301	9.19719	9.1707	9.13361	17.7849	17.5721	17.542
130	1.95289	2.18047	1.94451	3.48794	3.53599	3.23091	4.83453	4.9076	4.93084	9.20168	9.17413	9.13674	17.7929	17.5786	17.5474
130.2	1.95556	2.18085	1.94511	3.4907	3.53947	3.23353	4.83578	4.90987	4.9348	9.20655	9.17546	9.13862	17.8006	17.5862	17.5548
130.4	1.95382	2.1827	1.94783	3.4901	3.5387	3.23353	4.83758	4.91233	4.9369	9.20833	9.18069	9.14341	17.8073	17.5934	17.5619
130.6	1.95387	2.18586	1.94609	3.49083	3.5396	3.23267	4.84165	4.91156	4.93851	9.21072	9.18385	9.14562	17.8159	17.5997	17.5688
130.8	1.95578	2.18603	1.95001	3.49668	3.54296	3.23491	4.84132	4.91611	4.93961	9.21682	9.18597	9.1497	17.8207	17.607	17.5754
131	1.95714	2.18766	1.94843	3.49449	3.54515	3.23685	4.84422	4.91891	4.94027	9.21815	9.19016	9.15128	17.8292	17.6136	17.5818
131.2	1.95671	2.18565	1.95093	3.49604	3.54382	3.23844	4.84635	4.91916	4.94505	9.22322	9.19226	9.15392	17.8352	17.6206	17.5881
131.4	1.95916	2.1881	1.95278	3.49776	3.54528	3.23999	4.8469	4.92107	4.94453	9.22714	9.1964	9.15708	17.8422	17.6277	17.5954
131.6	1.95807	2.18717	1.95099	3.49819	3.54911	3.24201	4.84962	4.92434	4.94483	9.22926	9.20029	9.16236	17.8502	17.6342	17.6008
131.8	1.95905	2.18902	1.95235	3.49952	3.54593	3.24326	4.85083	4.92588	4.94703	9.23087	9.20285	9.16435	17.8569	17.6419	17.6081
132	1.96106	2.19169	1.9548	3.50305	3.547	3.24468	4.85443	4.92794	4.94901	9.23583	9.20677	9.16549	17.8644	17.6484	17.6154
132.2	1.96221	2.19082	1.95088	3.50051	3.55269	3.24623	4.85421	4.92904	4.94949	9.23934	9.20912	9.16947	17.8712	17.6553	17.623
132.4	1.96504	2.19142	1.95208	3.50426	3.5532	3.24361	4.85436	4.93032	4.951	9.24318	9.21127	9.17429	17.8795	17.663	17.6285
132.6	1.96335	2.19104	1.95714	3.50684	3.54963	3.24705	4.85785	4.93378	4.95327	9.24478	9.21391	9.17747	17.8863	17.6699	17.6353
132.8	1.96242	2.19234	1.95622	3.5043	3.55402	3.25015	4.85792	4.93455	4.95456	9.2492	9.21875	9.18153	17.8935	17.6765	17.6413
133	1.96395	2.19354	1.95447	3.5074	3.55217	3.24817	4.86233	4.93844	4.95481	9.25304	9.22006	9.18325	17.8999	17.6835	17.6491
133.2	1.96738	2.19392	1.95458	3.50749	3.55501	3.25118	4.86225	4.93972	4.95889	9.2551	9.22483	9.18589	17.9069	17.6906	17.6559
133.4	1.96792	2.19713	1.95627	3.51179	3.55712	3.25239	4.86464	4.93917	4.95992	9.25813	9.22823	9.18984	17.9145	17.6971	17.6631
133.6	1.96471	2.19463	1.95643	3.51093	3.55811	3.25067	4.86519	4.94303	4.96278	9.26161	9.23133	9.19016	17.9207	17.7034	17.6699
133.8	1.96727	2.19637	1.95779	3.51175	3.55781	3.25321	4.86548	4.94483	4.96542	9.26518	9.23436	9.19504	17.9278	17.712	17.676
134	1.96907	2.19697	1.96084	3.51696	3.56065	3.25273	4.86879	4.94486	4.96675	9.26757	9.2383	9.1983	17.936	17.7182	17.6811
134.2	1.97054	2.19376	1.95888	3.51588	3.56293	3.25751	4.86919	4.94729	4.96675	9.27229	9.23961	9.20018	17.9427	17.7246	17.6881
134.4	1.97326	2.19822	1.96057	3.51386	3.56345	3.25807	4.87455	4.95114	4.96891	9.27318	9.24282	9.20408	17.9488	17.7314	17.6965
134.6	1.96885	2.20138	1.96046	3.51549	3.5628	3.25898	4.87518	4.95103	4.97137	9.27855	9.24688	9.2071	17.9565	17.7388	17.7026
134.8	1.97152	2.19839	1.96357	3.5195	3.56702	3.25889	4.87554	4.95232	4.97104	9.28165	9.24789	9.21146	17.9625	17.7444	17.7082
135	1.97277	2.20117	1.95883	3.52006	3.56418	3.26134	4.87646	4.95408	4.97383	9.2844	9.25086	9.21295	17.9688	17.7519	17.7159
135.2	1.97451	2.19997	1.96166	3.51984	3.56573	3.26449	4.87866	4.95588	4.97629	9.28617	9.25426	9.21712	17.9758	17.7592	17.7221
135.4	1.97479	2.20144	1.96553	3.52393	3.56676	3.26255	4.87958	4.95702	4.97861	9.29227	9.25723	9.21837	17.9838	17.7658	17.7279
135.6	1.97805	2.20394	1.96384	3.52462	3.57301	3.26405	4.88178	4.9583	4.97967	9.2951	9.26017	9.22311	17.9904	17.7718	17.7352
135.8	1.97195	2.20111	1.96863	3.52389	3.57046	3.2669	4.88248	4.96091	4.98206	9.29921	9.26461	9.22597	17.9966	17.7794	17.741
136	1.97653	2.20362	1.96624	3.52725	3.56917	3.26926	4.88226	4.96311	4.98448	9.30079	9.26766	9.22948	18.0047	17.786	17.7486
136.2	1.97838	2.20367	1.96684	3.52819	3.57193	3.26823	4.8852	4.96425	4.98492	9.30469	9.27158	9.23196	18.0118	17.793	17.7555
136.4	1.9786	2.20617	1.97037	3.52815	3.57339	3.27081	4.88894	4.96524	4.98529	9.30779	9.27359	9.23479	18.017	17.7999	17.7618
136.6	1.98023	2.20503	1.96722	3.52815	3.57456	3.27004	4.88887	4.96767	4.98525	9.30945	9.2758	9.23836	18.0232	17.8059	17.7687
136.8	1.97893	2.20873	1.96722	3.53121	3.57477	3.27034	4.89269	4.96913	4.98779	9.31217	9.27915	9.24201	18.0312	17.8143	17.7747
137	1.98165	2.2077	1.97119	3.53091	3.57735	3.27	4.89243	4.97181	4.98929	9.31631	9.28135	9.2438	18.0371	17.8212	17.7814
137.2	1.97843	2.21097	1.97048	3.53198	3.57938	3.27387	4.89633	4.97402	4.99333	9.31931	9.2862	9.24792	18.0442	17.8273	17.7878
137.4	1.98274	2.21118	1.97005	3.53426	3.58054	3.27357	4.89669	4.97442	4.99605	9.32312	9.28941	9.24958	18.0518	17.8341	17.7936
137.6	1.98165	2.21309	1.97348	3.53607	3.58273	3.27774	4.89904	4.97486	4.99748	9.32451	9.29156	9.25279	18.0574	17.8414	17.7992
137.8	1.98481	2.21168	1.97037	3.53732	3.58157	3.2768	4.90091	4.97967	4.99851	9.33009	9.29657	9.25478	18.0661	17.8473	17.8071
138	1.98513	2.21325	1.97495	3.53624	3.58364	3.27809	4.9022	4.97857	4.99803	9.33235	9.29859	9.25764	18.0722	17.8536	17.8135
138.2	1.98622	2.21129	1.97495	3.53926	3.58459	3.27882	4.90117	4.98386	5.00148	9.33475	9.30112	9.26226	18.0785	17.8601	17.8194
138.4	1.98432	2.21494	1.97506	3.53956	3.58751	3.28033	4.90591	4.98562	5.00148	9.33894	9.3061	9.26355	18.0855	17.8673	17.8269
138.6	1.98508	2.21772	1.97146	3.53986	3.58854	3.27861	4.90918	4.98668	5.0028	9.34409	9.30855	9.26651	18.092	17.874	17.8321
138.8	1.98704	2.2132	1.97833	3.54102	3.58949	3.27873	4.90749	4.98639	5.00468	9.34414	9.31188	9.27022	18.098	17.8803	17.8392
139	1.99031	2.21522	1.97609	3.54124	3.59048	3.28201	4.90954	4.98654	5.00581	9.3476	9.31348	9.27193	18.1051	17.8862	17.8455
139.2	1.9902	2.215	1.97805	3.54365	3.59087	3.28437	4.90954	4.99017	5.00585	9.34885	9.31623	9.27751	18.1118	17.894	17.8523
139.4	1.99069	2.21788	1.97615	3.54778	3.59022	3.28678	4.9116	4.99278	5.00996	9.35351	9.31912	9.27988	18.1191	17.9004	17.8592
139.6	1.99254	2.21696	1.97751	3.54679	3.59246	3.28674	4.91472	4.99326	5.01161	9.35705	9.32282	9.28258	18.1252	17.9069	17.8635
139.8	1.99069	2.21592	1.97843	3.54842	3.58988	3.28622	4.91836	4.99711	5.01187	9.35991	9.32522	9.28437	18.131	17.9148	17.8709
140	1.99265	2.21946	1.98094	3.55221	3.59474	3.28898	4.91744	4.99752	5.01327	9.3635	9.32682	9.28737	18.1385	17.9209	17.877
140.2	1.99412	2.22148	1.98127	3.5495	3.5969	3.28821	4.92206	5.00071	5.01496	9.36723	9.33061	9.28988	18.144	17.9268	17.8838
140.4	1.99357	2.22093	1.98061	3.55084	3.60021	3.29139	4.92243	5.00225	5.01639	9.3705	9.33521	9.29404	18.1509	17.9329	17.8906
140.6	1.99216	2.22001	1.98089	3.55355	3.59802	3.29169	4.9228	5.0017	5.01679	9.37262	9.33761	9.29636	18.1575	17.939	17.8958
140.8	1.99575	2.2236	1.97827	3.55062	3.60094	3.29436	4.92456	5.00372	5.0209	9.37518	9.34066	9.2975	18.164	17.946	17.903
141	1.99466	2.22219	1.9823	3.55428	3.60245	3.2972	4.92654	5.00747	5.02002	9.3757	9.34112	9.30191	18.1715	17.954	17.9093
141.2	1.99684	2.22464	1.98415	3.55277	3.60038	3.29746	4.92845	5.00636	5.02193	9.38188	9.34488	9.30439	18.1787	17.9599	17.9157
141.4	1.99711	2.22257	1.9847	3.55557	3.60443	3.29862	4.92996	5.00816	5.02402	9.38485	9.34926	9.30812	18.1851	17.9668	17.9203
141.6	2	2.22485	1.98165	3.55768	3.60301	3.29888	4.92897	5.00963	5.02637	9.38852	9.35073	9.31065	18.1912	17.9736	17.9272
141.8	1.99886	2.22415	1.98644	3.55729	3.60538	3.29664	4.93223	5.01169	5.02748	9.39114	9.35432	9.31237	18.1973	17.9794	17.9338
142	1.99913	2.22709	1.98655	3.56	3.60701	3.30331	4.93403	5.0147	5.02931	9.39391	9.35628	9.31528	18.2047	17.9852	17.9392
142.2	1.99995	2.22589	1.9896	3.55962	3.60809	3.30168	4.93546	5.01613	5.03093	9.39498	9.36037	9.31672	18.2092	17.9928	17.9443
142.4	2.00299	2.22801	1.98753	3.56229	3.6086	3.30534	4.93888	5.0187	5.03214	9.39974	9.36361	9.31877	18.2164	17.9985	17.9516
142.6	2.00207	2.226	1.9902	3.56242	3.60891	3.30684	4.93881	5.01889	5.03405	9.40154	9.36571	9.32241	18.2228	18.0042	17.9601
142.8	2.00131	2.22932	1.9927	3.56151	3.61313	3.30517	4.94116	5.02325	5.03691	9.40448	9.36963	9.32601	18.2288	18.0116	17.9637
143	2.0037	2.2279	1.98824	3.56638	3.61287	3.3056	4.94105	5.02046	5.03603	9.40799	9.37153	9.32772	18.2353	18.0177	17.97
143.2	2.00806	2.22981	1.98982	3.5653	3.6139	3.30865	4.94325	5.0252	5.03904	9.41093	9.37417	9.33208	18.2422	18.0242	17.9756
143.4	2.00512	2.23237	1.98862	3.56706	3.61446	3.30745	4.94373	5.02829	5.03824	9.41436	9.37725	9.33497	18.2491	18.0307	17.9812
143.6	2.00681	2.22992	1.99134	3.56788	3.61257	3.31197	4.94747	5.02836	5.04305	9.41684	9.38093	9.33742	18.2557	18.0378	17.9892
143.8	2.00599	2.22769	1.99406	3.56986	3.61782	3.31257	4.94986	5.03108	5.04305	9.4203	9.38223	9.34022	18.2616	18.0433	17.9945
144	2.00915	2.2334	1.99461	3.56935	3.6164	3.3133	4.94997	5.03085	5.04473	9.42231	9.38602	9.34343	18.2689	18.0505	18.0018
144.2	2.01045	2.23384	1.99624	3.57154	3.61592	3.3136	4.94872	5.03229	5.04664	9.42586	9.38855	9.34474	18.2742	18.0557	18.0062
144.4	2.01236	2.23635	1.99526	3.57292	3.62014	3.31558	4.95111	5.03412	5.04892	9.42948	9.39087	9.34741	18.2815	18.0624	18.0133
144.6	2.00909	2.23656	1.99499	3.57516	3.61963	3.31468	4.95316	5.03699	5.05193	9.43239	9.395	9.35168	18.2876	18.0695	18.0187
144.8	2.01105	2.2382	1.99493	3.57567	3.62216	3.31597	4.95493	5.03827	5.0494	9.435	9.39661	9.3531	18.2951	18.0753	18.0255
145	2.01127	2.23613	1.99586	3.57662	3.62156	3.31584	4.9583	5.04022	5.0509	9.43816	9.39903	9.35702	18.3007	18.0808	18.0307
145.2	2.01231	2.23988	1.99788	3.57843	3.62427	3.32049	4.9583	5.03739	5.05285	9.44181	9.40451	9.36091	18.3066	18.0883	18.0368
145.4	2.01182	2.23673	1.99815	3.5783	3.62294	3.32036	4.96073	5.04216	5.05505	9.44355	9.40557	9.36366	18.3118	18.095	18.0425
145.6	2.01617	2.2395	1.99837	3.57714	3.62466	3.32294	4.96311	5.04349	5.05608	9.44565	9.40982	9.36421	18.3184	18.1019	18.0498
145.8	2.01258	2.24125	1.99559	3.57877	3.62475	3.3201	4.96238	5.04411	5.05854	9.44826	9.4114	9.36906	18.3252	18.1072	18.0557
146	2.01247	2.24359	2.00125	3.58157	3.626	3.32256	4.96392	5.04719	5.05777	9.45281	9.4151	9.37099	18.3312	18.1137	18.0615
146.2	2.01405	2.24174	1.99956	3.58261	3.62711	3.32518	4.96542	5.04796	5.06342	9.45616	9.41777	9.37325	18.3379	18.1196	18.0676
146.4	2.01939	2.24391	2.00267	3.58196	3.6263	3.32557	4.96906	5.05053	5.06162	9.45818	9.42049	9.37785	18.3436	18.1264	18.0736
146.6	2.01607	2.24141	2.00425	3.5854	3.6303	3.32785	4.96811	5.05384	5.06324	9.46057	9.42316	9.37861	18.3496	18.1325	18.0793
146.8	2.01841	2.24642	2.00272	3.587	3.62901	3.32828	4.96998	5.05564	5.06522	9.46406	9.42624	9.38286	18.3561	18.1384	18.0855
147	2.01988	2.24696	2.00196	3.587	3.63198	3.32957	4.97152	5.05626	5.06893	9.4674	9.42863	9.38441	18.3621	18.1449	18.0916
147.2	2.01715	2.24691	2.00109	3.58794	3.63379	3.33121	4.97218	5.05843	5.06915	9.47146	9.43187	9.38752	18.368	18.1502	18.0985
147.4	2.02156	2.24745	2.00485	3.59057	3.63263	3.33306	4.97369	5.0606	5.07139	9.47337	9.4331	9.39108	18.3756	18.1562	18.1035
147.6	2.02309	2.24266	2.00566	3.58932	3.63581	3.33142	4.97662	5.06206	5.07018	9.47601	9.43705	9.39133	18.3807	18.1619	18.1097
147.8	2.02227	2.24566	2.00626	3.59207	3.63396	3.33642	4.97677	5.06599	5.07422	9.47936	9.43952	9.39677	18.3871	18.1706	18.1156
148	2.02244	2.24729	2.00746	3.59091	3.63835	3.33508	4.97817	5.06533	5.074	9.48058	9.44252	9.39953	18.3932	18.1756	18.12
148.2	2.0226	2.24745	2.00893	3.59233	3.63809	3.33702	4.98195	5.06702	5.07657	9.4847	9.44628	9.40102	18.3995	18.1815	18.1275
148.4	2.02363	2.24827	2.00942	3.59388	3.63551	3.33689	4.98088	5.06827	5.07602	9.48788	9.44682	9.40429	18.4062	18.1893	18.1334
148.6	2.02363	2.25094	2.00953	3.59591	3.63672	3.33788	4.98389	5.06849	5.0791	9.48935	9.45074	9.40658	18.412	18.1954	18.1401
148.8	2.02652	2.2529	2.00926	3.59535	3.63904	3.33823	4.98573	5.07227	5.07991	9.49376	9.45306	9.40873	18.4182	18.2007	18.1451
149	2.02875	2.25127	2.0122	3.59492	3.63676	3.339	4.98591	5.07312	5.08207	9.49651	9.45739	9.41151	18.425	18.2063	18.1513
149.2	2.02766	2.24985	2.00893	3.59655	3.64128	3.34197	4.98863	5.07532	5.08431	9.49921	9.45886	9.41434	18.4301	18.2121	18.1572
149.4	2.02674	2.2535	2.00899	3.59901	3.64386	3.34102	4.98984	5.07778	5.08439	9.50101	9.46221	9.4182	18.4368	18.2192	18.1629
149.6	2.02728	2.25203	2.01204	3.60086	3.6424	3.34563	4.98999	5.07759	5.08773	9.50558	9.46504	9.42087	18.4434	18.2239	18.1682
149.8	2.0299	2.25143	2.01089	3.60202	3.64446	3.34623	4.99249	5.08079	5.09008	9.50858	9.46743	9.42341	18.4495	18.2306	18.1746
150	2.03131	2.25333	2.01144	3.60378	3.6458	3.34417	4.99414	5.08163	5.08854	9.51062	9.46915	9.42558	18.456	18.2359	18.1799
150.2	2.03191	2.25421	2.01263	3.60322	3.6501	3.34507	4.99619	5.0849	5.08949	9.51345	9.47321	9.42787	18.461	18.2422	18.1869
150.4	2.03333	2.25682	2.01498	3.60594	3.64963	3.34843	4.99612	5.08498	5.09048	9.51653	9.47664	9.43244	18.4661	18.2496	18.1923
150.6	2.03082	2.25726	2.01247	3.60477	3.64786	3.34942	4.99601	5.0878	5.09114	9.51982	9.47917	9.43364	18.4738	18.2549	18.1977
150.8	2.03218	2.25824	2.01536	3.60727	3.65101	3.35269	4.99664	5.08769	5.09555	9.52175	9.48233	9.43666	18.48	18.2614	18.2034
151	2.03284	2.25742	2.0141	3.60929	3.6529	3.34894	5.00222	5.08967	5.09459	9.52576	9.48491	9.43721	18.4861	18.2669	18.2091
151.2	2.03333	2.25829	2.0159	3.6096	3.65122	3.35299	5.0024	5.09269	5.09717	9.52992	9.48731	9.44113	18.492	18.2732	18.2151
151.4	2.03654	2.26047	2.01704	3.60809	3.65402	3.3548	5.00368	5.09254	5.10018	9.53177	9.4887	9.44342	18.4978	18.279	18.2208
151.6	2.03491	2.26139	2.0195	3.61218	3.65281	3.35411	5.00468	5.0928	5.10073	9.53284	9.49224	9.44595	18.5038	18.2848	18.2279
151.8	2.03589	2.26308	2.01737	3.6108	3.65467	3.3542	5.00523	5.09614	5.10165	9.53806	9.49591	9.44935	18.5099	18.2903	18.2319
152	2.04024	2.26161	2.01824	3.61252	3.65566	3.35656	5.00849	5.09959	5.10308	9.53959	9.49823	9.45341	18.5157	18.297	18.2385
152.2	2.03959	2.26134	2.01655	3.61515	3.65781	3.35488	5.00728	5.10098	5.10451	9.54223	9.50166	9.45404	18.5215	18.3035	18.2449
152.4	2.03801	2.26101	2.01873	3.61678	3.66043	3.35738	5.01066	5.10308	5.10598	9.54498	9.5031	9.45894	18.5269	18.3096	18.2492
152.6	2.03986	2.26455	2.02282	3.61708	3.66125	3.36022	5.01213	5.10414	5.11009	9.54792	9.50662	9.45975	18.5339	18.3141	18.2553
152.8	2.04166	2.26308	2.01879	3.61937	3.65888	3.36138	5.01584	5.10488	5.108	9.54945	9.50746	9.46395	18.5402	18.32	18.2613
153	2.0403	2.2651	2.02304	3.61747	3.66078	3.36078	5.01375	5.10697	5.11049	9.55399	9.51051	9.4646	18.5457	18.328	18.266
153.2	2.04171	2.26254	2.02445	3.61795	3.66371	3.36138	5.01518	5.10836	5.11101	9.55546	9.51462	9.46942	18.5504	18.3331	18.2728
153.4	2.0446	2.26651	2.0245	3.62161	3.66315	3.36169	5.01797	5.10965	5.11347	9.55876	9.51639	9.47119	18.5577	18.3386	18.2789
153.6	2.04269	2.26662	2.02363	3.62178	3.66336	3.36233	5.01973	5.1124	5.11435	9.56205	9.51993	9.47419	18.5645	18.3442	18.2842
153.8	2.04318	2.26733	2.02401	3.62328	3.66461	3.36371	5.02061	5.11358	5.11718	9.56505	9.52159	9.47677	18.5698	18.3506	18.2891
154	2.04721	2.26978	2.02521	3.62367	3.66444	3.36646	5.02362	5.11574	5.11828	9.56823	9.52325	9.48099	18.5756	18.3564	18.2937
154.2	2.04264	2.26886	2.02538	3.62526	3.66642	3.36474	5.02388	5.11483	5.11897	9.57017	9.52728	9.48184	18.5819	18.362	18.3011
154.4	2.0452	2.26592	2.02843	3.62591	3.66706	3.36625	5.02682	5.11655	5.12077	9.57243	9.52878	9.48388	18.5875	18.3678	18.3056
154.6	2.04618	2.26929	2.02352	3.62475	3.66844	3.37017	5.02733	5.12122	5.12279	9.57512	9.53194	9.48881	18.5935	18.3738	18.3113
154.8	2.04672	2.27103	2.02565	3.62798	3.67081	3.3687	5.0288	5.12114	5.12114	9.57768	9.53472	9.49131	18.5987	18.3795	18.317
155	2.04732	2.27033	2.02636	3.62759	3.67111	3.36982	5.02744	5.1214	5.12378	9.5807	9.53719	9.49292	18.6047	18.3863	18.3235
155.2	2.04678	2.27316	2.02636	3.63034	3.67236	3.37365	5.0306	5.12496	5.12474	9.58435	9.54109	9.49562	18.6104	18.3916	18.3278
155.4	2.04836	2.27207	2.02881	3.62871	3.67287	3.37314	5.03335	5.12584	5.12977	9.58784	9.54389	9.49842	18.6165	18.3968	18.3334
155.6	2.04612	2.26886	2.03055	3.63177	3.67554	3.37512	5.03335	5.12511	5.12782	9.58882	9.54523	9.50084	18.6222	18.4035	18.3393
155.8	2.05293	2.27376	2.03126	3.62978	3.67843	3.37585	5.0339	5.12691	5.12878	9.59173	9.54746	9.50204	18.6279	18.4084	18.3443
156	2.0519	2.27256	2.03066	3.63357	3.67752	3.37865	5.03537	5.12959	5.13234	9.59522	9.55092	9.50612	18.6343	18.4137	18.3499
156.2	2.04972	2.27506	2.03218	3.6337	3.67976	3.3777	5.03655	5.13076	5.13352	9.59772	9.55315	9.50803	18.6411	18.42	18.356
156.4	2.05299	2.27664	2.03011	3.63499	3.68011	3.38106	5.03963	5.13153	5.1359	9.60014	9.55612	9.5104	18.6468	18.4251	18.3609
156.6	2.05484	2.27294	2.03278	3.63405	3.68088	3.38071	5.04312	5.1334	5.13726	9.60281	9.55753	9.51432	18.6527	18.4318	18.3666
156.8	2.05429	2.27376	2.03262	3.63624	3.68196	3.38084	5.04308	5.13509	5.13741	9.60665	9.56094	9.51574	18.6572	18.4375	18.373
157	2.05418	2.2761	2.03442	3.63715	3.68463	3.38355	5.04396	5.13792	5.14192	9.60946	9.5639	9.519	18.6639	18.4429	18.3777
157.2	2.05402	2.281	2.0348	3.63766	3.68325	3.38162	5.04503	5.14027	5.14126	9.61153	9.56546	9.52249	18.6702	18.4492	18.3834
157.4	2.05495	2.28084	2.0366	3.64261	3.68179	3.38188	5.04752	5.14045	5.14133	9.61392	9.56785	9.52325	18.6749	18.455	18.3884
157.6	2.05805	2.27975	2.03311	3.64192	3.68484	3.38515	5.04734	5.14031	5.14152	9.6185	9.57207	9.52622	18.6802	18.4598	18.3939
157.8	2.05903	2.27948	2.03523	3.64356	3.68652	3.38575	5.04716	5.14346	5.1453	9.6191	9.57341	9.52826	18.6869	18.4659	18.4007
158	2.05952	2.28225	2.03714	3.64347	3.68687	3.38597	5.05134	5.14508	5.14578	9.62196	9.57785	9.52979	18.6924	18.4717	18.4039
158.2	2.05925	2.28078	2.03676	3.64489	3.68932	3.38683	5.05292	5.14648	5.14905	9.625	9.57831	9.5342	18.6983	18.4782	18.4097
158.4	2.05958	2.28198	2.03861	3.64278	3.68652	3.38838	5.05344	5.14934	5.14787	9.6274	9.58177	9.5354	18.7038	18.4834	18.4163
158.6	2.06083	2.28399	2.04019	3.64748	3.68983	3.38721	5.05619	5.14901	5.15121	9.63135	9.58457	9.53869	18.7092	18.4895	18.4218
158.8	2.0642	2.28193	2.04117	3.64898	3.68798	3.3898	5.05689	5.15132	5.15202	9.6329	9.58629	9.54128	18.7145	18.4951	18.4273
159	2.06132	2.28454	2.03583	3.64507	3.69195	3.39117	5.05762	5.1514	5.15088	9.63543	9.58999	9.5446	18.7202	18.5022	18.4326
159.2	2.06061	2.28541	2.03975	3.64834	3.69169	3.39092	5.0596	5.15301	5.15386	9.63761	9.59249	9.54664	18.7268	18.506	18.439
159.4	2.06192	2.28557	2.03975	3.64873	3.69362	3.39419	5.06056	5.15723	5.15364	9.639	9.5941	9.54999	18.7309	18.5116	18.4442
159.6	2.06121	2.28383	2.04046	3.65006	3.69328	3.39436	5.06452	5.15595	5.15635	9.64306	9.59701	9.55198	18.7373	18.5186	18.4487
159.8	2.06284	2.28737	2.0409	3.65122	3.69362	3.39414	5.06236	5.15874	5.15558	9.64567	9.60025	9.55435	18.7427	18.5238	18.4549
160	2.06284	2.28732	2.0403	3.65505	3.69642	3.39767	5.06438	5.16083	5.15778	9.6494	9.60208	9.55661	18.7499	18.5293	18.4607
160.2	2.06235	2.2932	2.04515	3.65488	3.70068	3.39815	5.06625	5.16201	5.16124	9.65174	9.60491	9.55672	18.7552	18.5346	18.4657
160.4	2.06862	2.2895	2.04427	3.65432	3.69948	3.39961	5.06654	5.16355	5.16204	9.6555	9.6066	9.56012	18.7612	18.5391	18.4715
160.6	2.06758	2.29238	2.04417	3.65342	3.69982	3.39802	5.06878	5.16381	5.16417	9.65743	9.60998	9.56246	18.7668	18.5452	18.4769
160.8	2.06862	2.29668	2.04264	3.65514	3.70012	3.39656	5.07062	5.16498	5.16619	9.65983	9.61278	9.56505	18.7719	18.5507	18.4814
161	2.06475	2.29086	2.04738	3.65962	3.69965	3.39875	5.0722	5.17075	5.16718	9.66359	9.61618	9.56848	18.7771	18.5561	18.4861
161.2	2.07036	2.29184	2.04591	3.65962	3.69913	3.40344	5.07466	5.17196	5.1695	9.66321	9.61923	9.56959	18.783	18.562	18.4921
161.4	2.0727	2.29505	2.04792	3.65957	3.70413	3.40219	5.07488	5.17056	5.16968	9.66691	9.621	9.57221	18.7889	18.5683	18.4977
161.6	2.07156	2.2938	2.04591	3.66276	3.70451	3.40435	5.07759	5.17229	5.17229	9.66844	9.62296	9.5755	18.7945	18.5744	18.5021
161.8	2.06889	2.29211	2.04836	3.66121	3.7043	3.40594	5.07668	5.17376	5.17177	9.67383	9.62569	9.57733	18.7985	18.5798	18.5082
162	2.07226	2.29325	2.04847	3.66353	3.70675	3.40848	5.07881	5.17493	5.17265	9.67519	9.62846	9.58027	18.8048	18.5865	18.5131
162.2	2.07286	2.29276	2.0501	3.66629	3.70809	3.40856	5.07932	5.17603	5.17346	9.67745	9.6301	9.58087	18.8111	18.5915	18.5184
162.4	2.07161	2.29581	2.047	3.66319	3.70718	3.4099	5.0795	5.17893	5.175	9.68112	9.63312	9.58512	18.8168	18.5959	18.5233
162.6	2.07499	2.29445	2.0489	3.66461	3.71046	3.40912	5.08365	5.1789	5.17669	9.68483	9.63543	9.58855	18.823	18.6025	18.5296
162.8	2.07471	2.2951	2.0531	3.66629	3.71123	3.41093	5.08281	5.18217	5.17923	9.68692	9.6384	9.58996	18.8275	18.608	18.5348
163	2.07657	2.29619	2.05026	3.67008	3.70882	3.41309	5.08538	5.18092	5.17813	9.68869	9.64183	9.59309	18.8327	18.6133	18.5387
163.2	2.07537	2.29739	2.0525	3.66934	3.71179	3.41395	5.0867	5.18323	5.18051	9.69044	9.64379	9.59497	18.839	18.6194	18.5443
163.4	2.0758	2.29886	2.04972	3.67132	3.71308	3.41442	5.08755	5.18551	5.18095	9.69218	9.64657	9.59742	18.8448	18.6254	18.5513
163.6	2.07929	2.29897	2.0513	3.66741	3.71489	3.41291	5.0896	5.18727	5.18613	9.69585	9.64807	9.59985	18.8495	18.63	18.5561
163.8	2.07488	2.29794	2.0489	3.67003	3.71618	3.41455	5.09265	5.18602	5.1833	9.69885	9.65044	9.59966	18.8544	18.636	18.5623
164	2.07885	2.30093	2.05489	3.67115	3.71614	3.41679	5.09287	5.19021	5.18551	9.70193	9.65354	9.60284	18.8608	18.6409	18.567
164.2	2.07896	2.30148	2.05397	3.67292	3.71764	3.41778	5.09136	5.1894	5.18819	9.70075	9.6552	9.60624	18.8662	18.6466	18.572
164.4	2.07853	2.30251	2.05636	3.67352	3.71962	3.41713	5.09504	5.18984	5.18859	9.70552	9.65831	9.60709	18.8714	18.6521	18.5773
164.6	2.07962	2.30077	2.05315	3.67253	3.72096	3.42036	5.09676	5.19406	5.18969	9.70775	9.66005	9.6115	18.8772	18.6576	18.5828
164.8	2.08337	2.3024	2.05489	3.67572	3.71915	3.42027	5.09746	5.19384	5.19303	9.71094	9.6634	9.61335	18.8825	18.6642	18.5879
165	2.07956	2.30355	2.05702	3.67744	3.72135	3.42294	5.09874	5.19524	5.1927	9.71423	9.66721	9.61697	18.8884	18.6682	18.594
165.2	2.08256	2.30202	2.05783	3.67701	3.72302	3.42385	5.09834	5.20067	5.19347	9.71647	9.67078	9.61907	18.8943	18.6744	18.599
165.4	2.08141	2.30638	2.05304	3.67752	3.72272	3.42441	5.1015	5.1988	5.19447	9.71957	9.66925	9.62136	18.8989	18.68	18.604
165.6	2.08316	2.30338	2.05898	3.67929	3.72539	3.42428	5.10175	5.19975	5.19689	9.72036	9.67388	9.62236	18.9046	18.6858	18.6097
165.8	2.08343	2.30365	2.06018	3.67873	3.72513	3.42393	5.10194	5.20034	5.19916	9.72314	9.67731	9.62492	18.9102	18.691	18.6158
166	2.0818	2.30485	2.06018	3.68247	3.72638	3.42828	5.1044	5.20673	5.20074	9.72583	9.67892	9.62776	18.915	18.6964	18.62
166.2	2.08566	2.30834	2.06007	3.68174	3.72707	3.42712	5.10337	5.20511	5.20192	9.72945	9.67889	9.6304	18.9216	18.7027	18.6255
166.4	2.08621	2.30616	2.06273	3.68179	3.72617	3.42858	5.10803	5.20709	5.20162	9.73101	9.6839	9.63366	18.9265	18.7069	18.6309
166.6	2.0855	2.30872	2.06235	3.68407	3.72759	3.4297	5.10844	5.21025	5.2042	9.73422	9.68755	9.63421	18.9331	18.713	18.6343
166.8	2.08566	2.30943	2.0629	3.68398	3.72759	3.43069	5.11068	5.21187	5.20375	9.73637	9.68935	9.63737	18.9376	18.72	18.6404
167	2.0849	2.30943	2.06442	3.68351	3.72853	3.42966	5.11016	5.21422	5.20709	9.73945	9.69082	9.63982	18.9429	18.7235	18.6454
167.2	2.08642	2.30932	2.06148	3.68372	3.73185	3.4331	5.11211	5.214	5.20713	9.74135	9.69346	9.64284	18.9485	18.7293	18.6513
167.4	2.08964	2.31411	2.06361	3.6851	3.73353	3.43405	5.11266	5.21492	5.20831	9.7432	9.6946	9.64532	18.9536	18.7349	18.6556
167.6	2.08849	2.30774	2.0623	3.69169	3.73348	3.43379	5.11372	5.2144	5.21246	9.74669	9.69915	9.64654	18.9591	18.7393	18.6608
167.8	2.09034	2.31133	2.06366	3.69324	3.73318	3.43491	5.11567	5.21932	5.21044	9.74827	9.69978	9.64984	18.9653	18.7456	18.6663
168	2.08931	2.3128	2.06448	3.68945	3.73495	3.43392	5.11685	5.21715	5.21102	9.75279	9.70269	9.6515	18.9703	18.7512	18.6708
168.2	2.09078	2.31563	2.06709	3.69022	3.73745	3.43728	5.11861	5.22013	5.21297	9.75407	9.7034	9.65449	18.9767	18.7562	18.6758
168.4	2.09405	2.31662	2.06704	3.69061	3.7337	3.43822	5.1189	5.22241	5.2129	9.75559	9.70666	9.65613	18.9828	18.7623	18.68
168.6	2.08991	2.31335	2.06873	3.69638	3.73572	3.43788	5.12125	5.22083	5.21609	9.7584	9.70833	9.65942	18.9871	18.7662	18.6856
168.8	2.09595	2.31509	2.06731	3.69599	3.74059	3.44107	5.12096	5.22769	5.2176	9.76183	9.71263	9.66089	18.9925	18.7728	18.6908
169	2.09078	2.31427	2.06753	3.69853	3.73977	3.43883	5.1254	5.22725	5.21741	9.76444	9.71677	9.66261	18.9987	18.7772	18.6959
169.2	2.09878	2.31471	2.06834	3.69754	3.74128	3.44335	5.12595	5.23133	5.21951	9.76774	9.7187	9.66552	19.0036	18.7821	18.7014
169.4	2.09759	2.31612	2.0721	3.69474	3.74119	3.44055	5.12786	5.23004	5.22112	9.7691	9.71785	9.66863	19.0088	18.7869	18.7062
169.6	2.09993	2.31863	2.06981	3.69767	3.74214	3.44274	5.12705	5.23012	5.22252	9.77261	9.7215	9.66977	19.0136	18.7932	18.7102
169.8	2.09857	2.31803	2.07319	3.69905	3.74425	3.44442	5.12849	5.23302	5.22446	9.77482	9.72444	9.67197	19.0199	18.7985	18.7162
170	2.09737	2.31629	2.07041	3.70314	3.74261	3.44464	5.13091	5.23386	5.22373	9.77599	9.72594	9.67358	19.0242	18.8036	18.7209
170.2	2.09639	2.31776	2.07216	3.70025	3.74386	3.44473	5.13223	5.23372	5.22472	9.77893	9.72842	9.67824	19.0295	18.81	18.7262
170.4	2.09824	2.3213	2.07608	3.70228	3.74468	3.44468	5.13407	5.23662	5.22659	9.78331	9.73041	9.67886	19.0352	18.8154	18.7303
170.6	2.09726	2.31912	2.07314	3.70215	3.75036	3.44924	5.13506	5.23779	5.22641	9.78364	9.73378	9.68134	19.0411	18.8199	18.7372
170.8	2.10205	2.32064	2.07488	3.70413	3.74679	3.44989	5.13539	5.23948	5.22968	9.78658	9.73583	9.68447	19.0455	18.8262	18.7421
171	2.10222	2.3213	2.07308	3.70266	3.74644	3.45153	5.13946	5.24194	5.22979	9.78919	9.73743	9.68877	19.0521	18.83	18.7459
171.2	2.10173	2.32141	2.07515	3.70542	3.74877	3.45187	5.13792	5.24447	5.23096	9.79298	9.74108	9.68872	19.056	18.837	18.7526
171.4	2.10303	2.32026	2.07679	3.70602	3.74898	3.45282	5.14185	5.24539	5.23393	9.79475	9.74105	9.69033	19.0629	18.8416	18.7561
171.6	2.09955	2.32195	2.07706	3.7074	3.7495	3.45187	5.14332	5.2444	5.23452	9.79529	9.74582	9.69354	19.0668	18.8466	18.7619
171.8	2.10668	2.32195	2.07728	3.70787	3.75032	3.45333	5.14299	5.24818	5.23702	9.79992	9.74906	9.69713	19.072	18.8513	18.7668
172	2.10385	2.32375	2.07782	3.71037	3.75432	3.45484	5.14332	5.24767	5.23625	9.80256	9.74988	9.69907	19.0773	18.8575	18.7717
172.2	2.10488	2.32451	2.07929	3.71114	3.75479	3.45704	5.14453	5.25284	5.23823	9.8048	9.75312	9.70103	19.0817	18.8619	18.7768
172.4	2.10603	2.32353	2.07428	3.71033	3.75501	3.45798	5.14622	5.2524	5.23926	9.80578	9.75489	9.70247	19.0868	18.8673	18.7812
172.6	2.10646	2.32473	2.07363	3.71321	3.75436	3.45695	5.1475	5.25295	5.24058	9.80896	9.75682	9.7053	19.0921	18.8719	18.7858
172.8	2.1063	2.32734	2.07706	3.71222	3.75527	3.45772	5.14798	5.25229	5.24143	9.81021	9.76069	9.70672	19.0978	18.8775	18.7908
173	2.10799	2.3287	2.0818	3.71287	3.75682	3.45811	5.15018	5.25387	5.24223	9.81452	9.76311	9.70982	19.1039	18.882	18.7956
173.2	2.10527	2.3281	2.08	3.71222	3.75759	3.4588	5.15228	5.25685	5.24256	9.81631	9.7642	9.71271	19.1087	18.8877	18.8008
173.4	2.10636	2.32941	2.07728	3.71571	3.75677	3.45803	5.15275	5.25663	5.24392	9.81857	9.7655	9.71388	19.1125	18.8935	18.806
173.6	2.11022	2.33094	2.08098	3.71536	3.75802	3.46328	5.15441	5.25978	5.2473	9.82146	9.76924	9.71562	19.1193	18.8983	18.81
173.8	2.11022	2.32713	2.07994	3.71881	3.76039	3.46237	5.15558	5.25776	5.2466	9.82443	9.77199	9.71998	19.124	18.9023	18.8151
174	2.10832	2.32756	2.07706	3.71872	3.76168	3.46237	5.15386	5.26316	5.24789	9.82587	9.77256	9.72218	19.1296	18.9082	18.8203
174.2	2.11077	2.32996	2.08446	3.71868	3.76297	3.46212	5.15441	5.26368	5.25108	9.82958	9.77514	9.72393	19.1344	18.9127	18.8249
174.4	2.11104	2.33263	2.08152	3.72044	3.76327	3.46444	5.15683	5.2679	5.25361	9.83145	9.77656	9.7258	19.1399	18.9171	18.829
174.6	2.11213	2.33175	2.07847	3.72113	3.76396	3.46595	5.15705	5.26804	5.25409	9.83317	9.78138	9.7288	19.1443	18.9228	18.8335
174.8	2.11403	2.33448	2.08185	3.72087	3.76457	3.46547	5.15984	5.26603	5.25328	9.83537	9.78345	9.72975	19.1499	18.9287	18.8369
175	2.11382	2.3342	2.08653	3.72535	3.7668	3.46883	5.15988	5.26915	5.25428	9.8381	9.78489	9.7319	19.1558	18.9335	18.8435
175.2	2.11692	2.3323	2.08838	3.7241	3.76474	3.46694	5.16241	5.26922	5.25611	9.84194	9.78707	9.73681	19.1615	18.939	18.8485
175.4	2.11066	2.33508	2.08724	3.72707	3.76599	3.46595	5.16267	5.27197	5.25813	9.84303	9.78958	9.73866	19.1652	18.944	18.8539
175.6	2.1173	2.33224	2.08626	3.72707	3.7662	3.47103	5.16296	5.273	5.25876	9.84673	9.79213	9.74056	19.1704	18.9496	18.8593
175.8	2.11463	2.33687	2.08735	3.7278	3.76822	3.46995	5.16674	5.27693	5.26011	9.84964	9.79418	9.74459	19.1758	18.9552	18.8631
176	2.11784	2.33785	2.08817	3.72479	3.76921	3.47025	5.16726	5.27583	5.26224	9.85103	9.79646	9.74565	19.1809	18.9599	18.8683
176.2	2.11539	2.33687	2.08871	3.72841	3.77154	3.47262	5.16946	5.27803	5.26298	9.85364	9.79796	9.74704	19.1851	18.9653	18.8731
176.4	2.11817	2.33883	2.08773	3.7281	3.7733	3.47408	5.16953	5.27799	5.26437	9.85539	9.80221	9.75064	19.1895	18.9706	18.8786
176.6	2.12013	2.33878	2.08871	3.73116	3.77356	3.47529	5.17115	5.27869	5.26525	9.85876	9.80346	9.7511	19.1959	18.9749	18.8834
176.8	2.11697	2.33965	2.08871	3.72991	3.77382	3.47576	5.17284	5.28112	5.26599	9.86151	9.80545	9.75521	19.2011	18.9804	18.8884
177	2.1203	2.33878	2.08724	3.73224	3.77485	3.47735	5.17255	5.28534	5.26661	9.86326	9.80823	9.75587	19.2064	18.9858	18.8928
177.2	2.11888	2.34265	2.08909	3.73452	3.77744	3.47391	5.17478	5.28515	5.27054	9.86505	9.81011	9.75902	19.2099	18.9911	18.8977
177.4	2.11932	2.34058	2.09034	3.73508	3.77472	3.47602	5.17658	5.28482	5.27021	9.86816	9.81283	9.76158	19.2162	18.9958	18.9024
177.6	2.12171	2.33878	2.09181	3.73658	3.77615	3.47834	5.17868	5.28486	5.27172	9.87102	9.81465	9.76295	19.2213	19.0007	18.9073
177.8	2.12351	2.34379	2.09209	3.73792	3.77696	3.48007	5.18059	5.2882	5.27252	9.87211	9.81743	9.76452	19.2258	19.0055	18.9116
178	2.12394	2.34058	2.09432	3.73861	3.77959	3.47968	5.17963	5.28879	5.27553	9.87592	9.82078	9.76621	19.2313	19.0109	18.9183
178.2	2.12449	2.34052	2.09274	3.74003	3.78191	3.48131	5.18275	5.29066	5.27465	9.87717	9.822	9.76777	19.2355	19.0156	18.9222
178.4	2.1258	2.3433	2.09497	3.73904	3.78088	3.48179	5.18301	5.29327	5.27704	9.87968	9.82451	9.77139	19.2411	19.021	18.9263
178.6	2.12629	2.34368	2.09399	3.74093	3.78015	3.48282	5.18389	5.29378	5.2791	9.88308	9.82873	9.77381	19.2456	19.0256	18.9307
178.8	2.12285	2.34248	2.09519	3.7427	3.78239	3.4848	5.18672	5.29514	5.27862	9.8842	9.82827	9.77629	19.2499	19.0316	18.9351
179	2.12678	2.34515	2.09726	3.7399	3.78467	3.48799	5.18646	5.29474	5.27866	9.88656	9.83339	9.77937	19.2571	19.0357	18.9391
179.2	2.12482	2.34493	2.09835	3.74098	3.78333	3.48648	5.19039	5.29768	5.28262	9.88945	9.83524	9.78233	19.2626	19.0421	18.9452
179.4	2.1271	2.34379	2.09851	3.74248	3.78506	3.48583	5.19021	5.29635	5.28325	9.89068	9.83652	9.78288	19.2669	19.0456	18.9493
179.6	2.12667	2.34373	2.09693	3.74321	3.78497	3.4876	5.19024	5.29859	5.28306	9.89236	9.8378	9.78486	19.2728	19.051	18.9563
179.8	2.12901	2.34608	2.09895	3.74321	3.78428	3.49234	5.19362	5.30282	5.28567	9.89696	9.8397	9.78672	19.278	19.0565	18.9588
180	2.12846	2.34602	2.09666	3.74761	3.78876	3.49113	5.19303	5.30271	5.28545	9.89838	9.84229	9.78791	19.2816	19.0618	18.9655
180.2	2.13064	2.34629	2.09873	3.74494	3.78742	3.49087	5.19303	5.30476	5.28806	9.90091	9.84638	9.78998	19.2878	19.0661	18.9699
180.4	2.1332	2.34766	2.10015	3.74864	3.78846	3.49242	5.19458	5.30535	5.28949	9.9029	9.84733	9.79412	19.2917	19.0709	18.975
180.6	2.13239	2.34542	2.09933	3.74575	3.79181	3.49221	5.19623	5.30774	5.29114	9.90609	9.84986	9.79565	19.298	19.0764	18.9781
180.8	2.13353	2.34787	2.09726	3.75075	3.78837	3.49427	5.19865	5.30741	5.29261	9.90865	9.85174	9.799	19.3024	19.0817	18.9841
181	2.132	2.34929	2.10042	3.74782	3.78988	3.49561	5.19949	5.30869	5.29176	9.90878	9.85468	9.8012	19.3073	19.0858	18.9869
181.2	2.13081	2.35081	2.10075	3.75131	3.79379	3.49449	5.19931	5.31045	5.29342	9.91009	9.85955	9.80254	19.3109	19.091	18.9919
181.4	2.13549	2.35179	2.10009	3.75006	3.79276	3.49617	5.20129	5.31086	5.29547	9.91322	9.85947	9.80493	19.3166	19.0964	18.9975
181.6	2.135	2.35343	2.102	3.75114	3.79496	3.49703	5.20221	5.31346	5.29635	9.91695	9.86168	9.80828	19.3209	19.101	19.0023
181.8	2.13424	2.35256	2.10352	3.75156	3.7959	3.49746	5.20174	5.31379	5.29826	9.91788	9.86402	9.80798	19.3262	19.1064	19.006
182	2.13582	2.35359	2.10548	3.75587	3.79276	3.49965	5.20669	5.31523	5.29856	9.92128	9.86538	9.81204	19.3312	19.1101	19.0112
182.2	2.13418	2.35376	2.10619	3.7532	3.79457	3.49802	5.20732	5.31633	5.30014	9.92346	9.8672	9.81193	19.3371	19.1157	19.0154
182.4	2.13576	2.35484	2.10401	3.75652	3.79659	3.50297	5.20574	5.31963	5.30263	9.927	9.87001	9.81585	19.3407	19.1198	19.0209
182.6	2.13832	2.35473	2.10597	3.75613	3.79853	3.50124	5.20812	5.31879	5.30344	9.92931	9.87262	9.81691	19.3472	19.1256	19.0249
182.8	2.13522	2.35435	2.10772	3.75819	3.79978	3.50391	5.20959	5.32136	5.30384	9.93269	9.8727	9.81993	19.3516	19.1301	19.0299
183	2.13718	2.35653	2.10701	3.75703	3.80068	3.50163	5.20919	5.32132	5.3052	9.93348	9.87657	9.82184	19.3575	19.1343	19.0335
183.2	2.13767	2.35659	2.10772	3.76091	3.80184	3.50387	5.21128	5.32459	5.30608	9.93775	9.87864	9.82505	19.3629	19.1388	19.0382
183.4	2.14126	2.35817	2.10744	3.76134	3.80296	3.50335	5.21337	5.32327	5.30759	9.93892	9.88016	9.8253	19.3665	19.1436	19.0444
183.6	2.13936	2.3574	2.10739	3.76095	3.80421	3.5074	5.21396	5.32712	5.30906	9.94099	9.88259	9.82786	19.372	19.149	19.0481
183.8	2.13957	2.35849	2.10668	3.76315	3.80206	3.50456	5.21392	5.32797	5.31148	9.94238	9.8858	9.83001	19.3753	19.1537	19.0531
184	2.14088	2.35729	2.10723	3.76112	3.80352	3.50714	5.21778	5.32863	5.31075	9.94625	9.88662	9.83178	19.3803	19.1589	19.057
184.2	2.14099	2.35953	2.11055	3.76271	3.80408	3.50856	5.21844	5.33149	5.31277	9.94791	9.88812	9.83619	19.3851	19.1641	19.0614
184.4	2.1405	2.35991	2.11251	3.76702	3.80322	3.50796	5.22083	5.33028	5.31302	9.95052	9.89125	9.83791	19.3902	19.1676	19.0655
184.6	2.13734	2.36225	2.10913	3.76319	3.80826	3.5114	5.21906	5.33241	5.3139	9.95126	9.89541	9.83769	19.3961	19.1735	19.0708
184.8	2.14072	2.36383	2.10804	3.76646	3.80778	3.50964	5.22057	5.33454	5.31468	9.9545	9.89585	9.84008	19.4004	19.1784	19.0755
185	2.14045	2.36176	2.11218	3.76599	3.80908	3.51149	5.2202	5.33873	5.31662	9.9566	9.89854	9.84371	19.4042	19.1832	19.0801
185.2	2.14437	2.36356	2.11153	3.76883	3.80744	3.51252	5.22274	5.3406	5.3178	9.95818	9.90309	9.84447	19.4094	19.187	19.0843
185.4	2.14192	2.36247	2.11234	3.76878	3.80701	3.51227	5.2278	5.33715	5.32055	9.96101	9.90432	9.84793	19.4161	19.1924	19.0885
185.6	2.14257	2.36122	2.11463	3.77029	3.80735	3.51364	5.22505	5.34129	5.3186	9.96204	9.9044	9.8479	19.4194	19.1965	19.0941
185.8	2.14682	2.36693	2.11316	3.76956	3.80916	3.51726	5.22582	5.34221	5.31893	9.96324	9.9078	9.85266	19.4244	19.2015	19.0978
186	2.14306	2.36508	2.1148	3.76934	3.81192	3.51623	5.2296	5.3435	5.31926	9.96738	9.90914	9.85264	19.429	19.2066	19.1024
186.2	2.14464	2.36421	2.11131	3.77369	3.81162	3.51726	5.22733	5.34456	5.32059	9.9698	9.9118	9.85664	19.4346	19.2103	19.106
186.4	2.14622	2.3653	2.11251	3.77197	3.8117	3.51864	5.22902	5.34776	5.32162	9.97203	9.91213	9.85667	19.4396	19.215	19.1117
186.6	2.1484	2.3665	2.11447	3.77498	3.8133	3.51881	5.22868	5.3468	5.32176	9.97397	9.91573	9.86029	19.4433	19.22	19.117
186.8	2.14665	2.36459	2.11409	3.77447	3.81833	3.51735	5.2321	5.35055	5.32231	9.97527	9.9203	9.86056	19.4474	19.2256	19.1205
187	2.14752	2.36742	2.11507	3.77795	3.81558	3.52109	5.23423	5.35165	5.32554	9.97724	9.92041	9.86252	19.4533	19.23	19.1252
187.2	2.14916	2.36824	2.11485	3.77731	3.81885	3.52014	5.23614	5.35235	5.32866	9.97982	9.92321	9.86612	19.4578	19.235	19.1305
187.4	2.14905	2.37015	2.11714	3.77688	3.81786	3.52402	5.2357	5.35198	5.32753	9.98257	9.92368	9.86745	19.4624	19.2388	19.1352
187.6	2.14921	2.37025	2.11632	3.77722	3.81683	3.52329	5.23654	5.35334	5.32925	9.98372	9.92697	9.8702	19.4682	19.2454	19.1388
187.8	2.14997	2.37025	2.11834	3.77765	3.81928	3.52126	5.23654	5.35569	5.33138	9.98742	9.92812	9.8727	19.4717	19.2494	19.1423
188	2.14845	2.36519	2.1155	3.78097	3.81906	3.52264	5.23772	5.35778	5.33167	9.98851	9.93111	9.87488	19.4756	19.2545	19.1483
188.2	2.15144	2.36944	2.11779	3.78144	3.82134	3.52281	5.23853	5.35771	5.33263	9.99284	9.93138	9.87526	19.4815	19.2591	19.1519
188.4	2.15319	2.36579	2.11883	3.78329	3.82096	3.52617	5.24209	5.35815	5.33333	9.993	9.93479	9.8788	19.4861	19.264	19.1568
188.6	2.15362	2.36862	2.11768	3.78441	3.82035	3.52703	5.24073	5.36233	5.33443	9.99488	9.93666	9.88085	19.4914	19.269	19.1601
188.8	2.15591	2.36868	2.12073	3.78363	3.82281	3.5297	5.24282	5.36329	5.33472	9.99847	9.93716	9.88194	19.4953	19.275	19.1656
189	2.15373	2.36906	2.11812	3.78579	3.8244	3.52918	5.24723	5.36142	5.33627	10.0003	9.94094	9.88403	19.5005	19.277	19.1693
189.2	2.15711	2.3702	2.11926	3.78407	3.82483	3.52949	5.24583	5.36435	5.33986	10.0026	9.94246	9.887	19.5061	19.2824	19.1747
189.4	2.15357	2.36922	2.11844	3.78729	3.82556	3.53022	5.24892	5.36604	5.33964	10.0048	9.9447	9.88904	19.5096	19.2869	19.1783
189.6	2.15646	2.37113	2.11921	3.7876	3.825	3.52897	5.24914	5.36718	5.34221	10.0058	9.94728	9.8904	19.5148	19.2913	19.1818
189.8	2.15912	2.37347	2.1216	3.78971	3.82681	3.53017	5.24848	5.36777	5.34339	10.0101	9.94895	9.89438	19.5195	19.2962	19.1874
190	2.15635	2.37439	2.12242	3.78816	3.82875	3.53349	5.25171	5.36971	5.3428	10.0112	9.95287	9.8959	19.5231	19.3011	19.1922
190.2	2.16021	2.37249	2.12335	3.78897	3.82737	3.53198	5.2516	5.36982	5.34467	10.0123	9.95368	9.89596	19.5291	19.3067	19.197
190.4	2.16266	2.3739	2.12062	3.79203	3.83047	3.53125	5.25332	5.36971	5.34596	10.0151	9.95474	9.89893	19.5332	19.3106	19.2011
190.6	2.15635	2.37859	2.12166	3.79147	3.83008	3.53435	5.25486	5.37243	5.34691	10.0168	9.95818	9.90315	19.5388	19.3151	19.2055
190.8	2.15847	2.3781	2.12307	3.79276	3.82858	3.53474	5.25652	5.37478	5.34757	10.02	9.96044	9.90448	19.5433	19.3201	19.2099
191	2.16032	2.37428	2.12275	3.79199	3.83043	3.53482	5.2571	5.3753	5.34735	10.0228	9.96357	9.90704	19.548	19.325	19.2148
191.2	2.15853	2.37418	2.1259	3.79418	3.83228	3.53637	5.25876	5.37808	5.34831	10.0236	9.96526	9.90805	19.5516	19.3303	19.2198
191.4	2.16114	2.37624	2.12318	3.79388	3.83142	3.53908	5.25956	5.37801	5.35143	10.0264	9.96664	9.90916	19.5581	19.3346	19.2238
191.6	2.16245	2.37271	2.12787	3.79569	3.83447	3.53728	5.25861	5.37922	5.35216	10.0281	9.968	9.91167	19.5616	19.3377	19.2281
191.8	2.16272	2.37592	2.12378	3.79603	3.8365	3.53926	5.26202	5.37933	5.35327	10.0307	9.97198	9.91491	19.5668	19.3414	19.2331
192	2.165	2.37919	2.12531	3.79724	3.83542	3.54257	5.26279	5.38194	5.35642	10.0346	9.97367	9.9157	19.5711	19.3469	19.2364
192.2	2.16604	2.38109	2.12972	3.79896	3.83413	3.54309	5.26235	5.38282	5.35583	10.0367	9.97555	9.91793	19.5757	19.3517	19.241
192.4	2.16539	2.37935	2.12961	3.79849	3.83908	3.54356	5.2657	5.38323	5.35503	10.0371	9.97732	9.92193	19.5799	19.3568	19.2452
192.6	2.16653	2.38038	2.12977	3.79801	3.83783	3.54317	5.26533	5.38572	5.35841	10.039	9.9783	9.92332	19.5851	19.3617	19.2495
192.8	2.1656	2.38322	2.12901	3.79999	3.83779	3.54421	5.26837	5.38653	5.36149	10.0427	9.97933	9.92419	19.5889	19.3658	19.2551
193	2.16571	2.38529	2.12966	3.79974	3.83934	3.54382	5.26702	5.38715	5.35965	10.044	9.98361	9.92643	19.5938	19.3697	19.2595
193.2	2.16795	2.38104	2.13119	3.80305	3.8408	3.54679	5.26775	5.38859	5.36024	10.0468	9.98502	9.92877	19.5984	19.3749	19.2634
193.4	2.16462	2.38104	2.13059	3.80413	3.8427	3.54485	5.27157	5.39182	5.36116	10.0499	9.98799	9.92964	19.6024	19.3786	19.2663
193.6	2.16615	2.38311	2.13021	3.80529	3.84042	3.54842	5.27065	5.3934	5.36332	10.0518	9.98894	9.93255	19.6075	19.3844	19.2716
193.8	2.17067	2.38371	2.13255	3.80624	3.84042	3.54739	5.27553	5.39303	5.36299	10.0534	9.99085	9.93509	19.6124	19.389	19.2766
194	2.17007	2.38387	2.13326	3.80529	3.84313	3.54877	5.2751	5.39468	5.36608	10.056	9.99175	9.93707	19.6176	19.3925	19.2795
194.2	2.17377	2.38381	2.13484	3.80568	3.84407	3.55135	5.27616	5.39516	5.36571	10.0578	9.99483	9.93868	19.6204	19.3984	19.2844
194.4	2.17127	2.38594	2.13369	3.8089	3.84351	3.55015	5.27913	5.39663	5.36659	10.0613	9.99804	9.93841	19.6261	19.4026	19.2887
194.6	2.17143	2.38213	2.13053	3.80757	3.84476	3.55294	5.28053	5.39806	5.37133	10.0624	10.0001	9.94143	19.631	19.4076	19.2917
194.8	2.17116	2.3855	2.13298	3.80869	3.84945	3.55122	5.28016	5.39986	5.37096	10.0642	10.0024	9.94328	19.6354	19.4108	19.2966
195	2.16991	2.38768	2.13652	3.80903	3.84717	3.55144	5.28104	5.40067	5.36935	10.0672	10.0043	9.9469	19.64	19.4163	19.3009
195.2	2.16849	2.38795	2.13435	3.81235	3.8461	3.55402	5.28325	5.40305	5.37254	10.0685	10.0046	9.9484	19.6451	19.4211	19.3054
195.4	2.1741	2.38948	2.13445	3.81132	3.85139	3.55527	5.28303	5.40467	5.37195	10.0716	10.0083	9.95017	19.6496	19.4257	19.3089
195.6	2.17029	2.38741	2.13364	3.81317	3.85092	3.55544	5.28244	5.40566	5.37485	10.0727	10.0105	9.95327	19.6537	19.4304	19.315
195.8	2.17633	2.38823	2.13565	3.81411	3.85212	3.55699	5.2853	5.40753	5.37669	10.0752	10.0119	9.95297	19.6586	19.4348	19.3206
196	2.17557	2.391	2.13478	3.81428	3.85294	3.55488	5.28751	5.40742	5.37753	10.0772	10.0157	9.95499	19.664	19.4393	19.3227
196.2	2.17209	2.38893	2.13674	3.81648	3.85001	3.55975	5.28751	5.41095	5.37919	10.0793	10.0175	9.95758	19.6673	19.4434	19.3281
196.4	2.1729	2.39084	2.13527	3.81398	3.8535	3.55673	5.28908	5.40999	5.37834	10.081	10.0196	9.96117	19.6727	19.4479	19.332
196.6	2.17573	2.39046	2.1381	3.81708	3.85548	3.55845	5.28905	5.41249	5.37933	10.083	10.021	9.96351	19.6766	19.4521	19.3349
196.8	2.17748	2.38904	2.13914	3.81807	3.85617	3.56087	5.29114	5.41304	5.38209	10.0843	10.0238	9.9634	19.6807	19.4574	19.3404
197	2.17622	2.39242	2.13941	3.81773	3.85703	3.56074	5.2911	5.41477	5.38106	10.0866	10.0266	9.9674	19.685	19.4621	19.3439
197.2	2.1772	2.38768	2.13979	3.8179	3.85557	3.56229	5.29312	5.41612	5.38488	10.0898	10.0277	9.96874	19.6912	19.4661	19.3482
197.4	2.18156	2.39296	2.14072	3.8207	3.85664	3.56164	5.29467	5.41796	5.38517	10.0921	10.0285	9.97007	19.6941	19.47	19.3525
197.6	2.17867	2.39307	2.14137	3.81889	3.85772	3.56328	5.29551	5.41884	5.38627	10.0949	10.0324	9.9728	19.6994	19.4751	19.3581
197.8	2.17971	2.39487	2.14279	3.82113	3.86108	3.5628	5.29727	5.4188	5.38609	10.0977	10.032	9.97288	19.7037	19.4791	19.3615
198	2.17993	2.39427	2.14339	3.82475	3.8591	3.56706	5.29837	5.42178	5.3891	10.0981	10.0339	9.97547	19.7076	19.4841	19.3664
198.2	2.18031	2.39476	2.14371	3.82401	3.86146	3.56543	5.29944	5.42174	5.38921	10.1012	10.0365	9.98039	19.7123	19.4879	19.3705
198.4	2.1796	2.39558	2.14246	3.82315	3.85974	3.56806	5.29852	5.4249	5.39112	10.1035	10.0375	9.98116	19.7157	19.4906	19.3745
198.6	2.18004	2.39792	2.14208	3.82281	3.86112	3.56793	5.30028	5.42321	5.3902	10.1046	10.0404	9.98306	19.7208	19.4967	19.3778
198.8	2.1827	2.39585	2.14725	3.82612	3.86211	3.5693	5.30021	5.42314	5.39306	10.1059	10.0426	9.985	19.7253	19.5009	19.3824
199	2.18347	2.39678	2.14175	3.82345	3.86103	3.5709	5.30278	5.42508	5.39553	10.1072	10.0444	9.98641	19.7293	19.5066	19.3856
199.2	2.18347	2.39525	2.14246	3.82199	3.8631	3.57189	5.30183	5.42626	5.39435	10.1098	10.0454	9.98902	19.7333	19.5117	19.3909
199.4	2.18303	2.3989	2.14426	3.82531	3.86465	3.56995	5.30689	5.42725	5.39655	10.1125	10.0489	9.99109	19.7384	19.5158	19.395
199.6	2.18314	2.39917	2.14818	3.8278	3.86564	3.57245	5.30682	5.42971	5.39619	10.1128	10.0498	9.99248	19.7426	19.5201	19.4001
199.8	2.18325	2.39814	2.14262	3.82582	3.86413	3.57464	5.30675	5.43118	5.39872	10.1164	10.0515	9.99412	19.747	19.5246	19.4031
200	2.18249	2.40113	2.14725	3.82686	3.86598	3.57619	5.30733	5.43166	5.39854	10.1182	10.056	9.99673	19.7517	19.5282	19.4074
200.2	2.1888	2.40353	2.14175	3.82737	3.86702	3.57356	5.30943	5.43298	5.40048	10.1196	10.056	9.99757	19.7559	19.5328	19.4122
200.4	2.18586	2.4032	2.14213	3.83051	3.86814	3.57735	5.31078	5.43459	5.40309	10.123	10.0568	9.99891	19.7604	19.5373	19.4153
200.6	2.18837	2.40097	2.14747	3.82935	3.8684	3.57563	5.31126	5.43555	5.40276	10.125	10.0597	10.0018	19.7659	19.5421	19.4203
200.8	2.18924	2.40391	2.15057	3.8315	3.86947	3.57671	5.31119	5.43668	5.405	10.1276	10.0625	10.0048	19.7698	19.5463	19.4235
201	2.18978	2.40309	2.14769	3.83146	3.87184	3.5783	5.31214	5.43823	5.40426	10.1303	10.0664	10.0063	19.775	19.551	19.4269
201.2	2.18902	2.40663	2.15041	3.83383	3.87093	3.582	5.31493	5.43981	5.4065	10.1318	10.0667	10.0074	19.7786	19.5553	19.4327
201.4	2.19212	2.40527	2.14916	3.83305	3.87412	3.582	5.31629	5.44058	5.40772	10.1339	10.0685	10.0106	19.7827	19.5593	19.4369
201.6	2.1888	2.40424	2.15368	3.83486	3.87489	3.58032	5.31677	5.44201	5.40981	10.1352	10.0708	10.0128	19.7888	19.5636	19.4395
201.8	2.19142	2.4075	2.15014	3.83632	3.87675	3.58011	5.31791	5.44366	5.40728	10.1379	10.0726	10.0137	19.7922	19.5683	19.4442
202	2.19104	2.40565	2.15248	3.83572	3.87563	3.58316	5.31864	5.44465	5.41146	10.1401	10.0732	10.0146	19.7966	19.5734	19.4476
202.2	2.19272	2.40685	2.1527	3.83744	3.87696	3.58153	5.31934	5.44539	5.41164	10.1418	10.0756	10.0168	19.8011	19.5772	19.4534
202.4	2.1894	2.40445	2.15379	3.83887	3.87765	3.58368	5.32106	5.4495	5.41131	10.1448	10.0786	10.0176	19.8055	19.5815	19.4555
202.6	2.19251	2.40631	2.15275	3.83555	3.87683	3.58428	5.32224	5.44663	5.41399	10.1464	10.0811	10.0212	19.8088	19.5852	19.4613
202.8	2.19327	2.41012	2.15264	3.83663	3.87795	3.58575	5.32136	5.44972	5.41194	10.1487	10.0831	10.0241	19.815	19.5912	19.4646
203	2.19512	2.40652	2.15433	3.84188	3.87799	3.58562	5.32459	5.45031	5.4141	10.151	10.0834	10.0252	19.8192	19.5949	19.4687
203.2	2.19245	2.41028	2.15444	3.84192	3.87812	3.58635	5.32543	5.45343	5.4166	10.1521	10.0858	10.0257	19.8234	19.5994	19.4725
203.4	2.1949	2.40756	2.15297	3.84175	3.8801	3.58665	5.32628	5.45361	5.41748	10.1564	10.0866	10.0294	19.8274	19.6043	19.4775
203.6	2.19915	2.41126	2.1576	3.84248	3.88217	3.58979	5.32775	5.45501	5.41866	10.157	10.089	10.0313	19.8307	19.6093	19.4813
203.8	2.19686	2.40974	2.15542	3.8402	3.8823	3.59061	5.32899	5.45648	5.41936	10.1606	10.0923	10.0322	19.8363	19.6122	19.4858
204	2.19523	2.41306	2.15754	3.84274	3.8817	3.59311	5.33006	5.45633	5.42009	10.1611	10.0918	10.0346	19.84	19.6158	19.4888
204.2	2.1991	2.41219	2.15597	3.84545	3.88376	3.59165	5.33046	5.45868	5.41847	10.1629	10.0947	10.0368	19.8438	19.6221	19.4938
204.4	2.20078	2.41153	2.15542	3.84485	3.88333	3.59104	5.33248	5.46114	5.42152	10.1654	10.0978	10.0381	19.8483	19.6256	19.497
204.6	2.19779	2.41404	2.15858	3.84627	3.88549	3.59599	5.33322	5.46228	5.42394	10.1677	10.0999	10.0405	19.8514	19.6305	19.5035
204.8	2.19959	2.41159	2.15733	3.84605	3.88445	3.59513	5.33582	5.46275	5.42439	10.1686	10.1028	10.039	19.8567	19.6338	19.5066
205	2.2016	2.41518	2.15896	3.84627	3.88802	3.59539	5.33582	5.46033	5.4267	10.1694	10.1025	10.043	19.8617	19.6395	19.5101
205.2	2.20198	2.41676	2.1582	3.84803	3.88678	3.59543	5.3356	5.46257	5.42622	10.1725	10.1042	10.0467	19.8664	19.6431	19.5146
205.4	2.20117	2.41344	2.15509	3.84864	3.8891	3.59492	5.33527	5.4665	5.42644	10.175	10.1072	10.0469	19.8702	19.6466	19.5182
205.6	2.19926	2.41665	2.16359	3.8495	3.88828	3.59543	5.33902	5.4683	5.42773	10.1771	10.1105	10.0492	19.8731	19.6512	19.5228
205.8	2.20198	2.41268	2.16016	3.84838	3.89074	3.59952	5.33986	5.46995	5.42813	10.1786	10.1111	10.0489	19.8783	19.6541	19.527
206	2.20312	2.41393	2.16255	3.84958	3.89272	3.59707	5.34229	5.46786	5.43077	10.1803	10.1137	10.0523	19.8838	19.6603	19.5302
206.2	2.20127	2.41938	2.16196	3.85152	3.89233	3.59978	5.34295	5.46958	5.43077	10.1825	10.1165	10.0545	19.8875	19.6631	19.5338
206.4	2.20095	2.41829	2.15923	3.85208	3.89134	3.60025	5.34365	5.4701	5.43184	10.1844	10.116	10.0542	19.8911	19.6682	19.5365
206.6	2.2034	2.4185	2.16239	3.85255	3.89401	3.60094	5.34427	5.47146	5.43287	10.186	10.1171	10.0586	19.8957	19.6717	19.5427
206.8	2.20362	2.42079	2.16495	3.85419	3.89457	3.60146	5.34383	5.47153	5.43305	10.19	10.1213	10.0585	19.8994	19.6767	19.5467
207	2.20394	2.42047	2.15994	3.85484	3.89448	3.60279	5.34673	5.47454	5.43382	10.1915	10.1227	10.0614	19.9047	19.6812	19.5506
207.2	2.20639	2.42275	2.16495	3.85591	3.89276	3.60594	5.34607	5.47546	5.43566	10.1926	10.124	10.064	19.9095	19.6856	19.555
207.4	2.20764	2.42324	2.16304	3.85505	3.89569	3.6031	5.34699	5.47722	5.43893	10.1957	10.1264	10.0661	19.9141	19.6882	19.5587
207.6	2.20868	2.42313	2.16272	3.86039	3.89431	3.60335	5.34713	5.47898	5.43878	10.1973	10.1286	10.0678	19.9172	19.6925	19.5619
207.8	2.20841	2.42297	2.16381	3.85798	3.89573	3.60611	5.34959	5.48074	5.44043	10.199	10.1291	10.0698	19.9217	19.6985	19.5663
208	2.20683	2.42526	2.16386	3.85768	3.89672	3.60757	5.34901	5.47986	5.4401	10.2023	10.1313	10.0707	19.9263	19.7012	19.5692
208.2	2.20808	2.42531	2.1637	3.85802	3.89861	3.60701	5.35235	5.48243	5.44065	10.2031	10.1331	10.0735	19.9304	19.7077	19.5736
208.4	2.20857	2.42117	2.16648	3.86017	3.89827	3.60718	5.35352	5.48144	5.44175	10.2044	10.1356	10.0765	19.9351	19.7106	19.5776
208.6	2.20552	2.42493	2.16348	3.86078	3.90051	3.60529	5.35528	5.48442	5.44355	10.2068	10.136	10.0789	19.9391	19.7144	19.5825
208.8	2.20906	2.4215	2.16757	3.86388	3.90141	3.60805	5.3558	5.48574	5.44487	10.2096	10.1396	10.0796	19.9428	19.7181	19.5846
209	2.2108	2.42607	2.16865	3.86215	3.90214	3.60762	5.35716	5.48471	5.44671	10.2113	10.1411	10.0819	19.9482	19.7239	19.5898
209.2	2.21211	2.42297	2.16822	3.86215	3.90236	3.60938	5.35701	5.48743	5.4462	10.2128	10.1433	10.082	19.9514	19.7278	19.5927
209.4	2.21347	2.42629	2.16669	3.86448	3.9018	3.60938	5.35683	5.48688	5.44689	10.217	10.1463	10.0854	19.9551	19.7309	19.5976
209.6	2.20895	2.42852	2.16751	3.86443	3.90219	3.6096	5.36072	5.49059	5.44865	10.217	10.1465	10.086	19.9595	19.7354	19.6016
209.8	2.21053	2.42411	2.16887	3.86624	3.90356	3.61377	5.35914	5.49132	5.4477	10.2195	10.1481	10.0899	19.9639	19.7389	19.6053
210	2.20982	2.42852	2.168	3.86366	3.90404	3.61115	5.35984	5.49136	5.45001	10.2208	10.1507	10.0909	19.9686	19.744	19.6096
210.2	2.21178	2.4258	2.17051	3.86641	3.90507	3.61394	5.36068	5.49378	5.45277	10.2224	10.1529	10.0918	19.9727	19.749	19.6131
210.4	2.21146	2.42912	2.17083	3.869	3.90576	3.61244	5.36255	5.49503	5.45097	10.2256	10.1549	10.0947	19.9766	19.7528	19.6167
210.6	2.20982	2.4343	2.16778	3.86865	3.90765	3.61506	5.36343	5.49653	5.45291	10.2272	10.1568	10.0979	19.9802	19.7574	19.6194
210.8	2.21543	2.42978	2.17121	3.86878	3.90765	3.61463	5.36421	5.49642	5.45486	10.2289	10.1571	10.0977	19.9847	19.7602	19.6245
211	2.21854	2.4289	2.17045	3.86977	3.90598	3.61433	5.36568	5.49705	5.45625	10.2313	10.1603	10.0991	19.9889	19.7645	19.6298
211.2	2.21434	2.43059	2.17317	3.87063	3.90873	3.61821	5.36718	5.49866	5.45692	10.2333	10.1611	10.1018	19.9931	19.7691	19.6331
211.4	2.21663	2.4276	2.16854	3.87261	3.90929	3.61648	5.36722	5.49969	5.45838	10.2354	10.1645	10.1036	19.9977	19.7737	19.6373
211.6	2.21532	2.43119	2.17116	3.87162	3.90882	3.62061	5.36755	5.50072	5.45901	10.2367	10.1669	10.104	20.0006	19.7777	19.6405
211.8	2.21788	2.43054	2.17355	3.87446	3.9095	3.61803	5.36968	5.50222	5.45901	10.239	10.1677	10.1068	20.0051	19.7817	19.645
212	2.21734	2.4319	2.17459	3.87339	3.91377	3.61997	5.371	5.50355	5.45934	10.2395	10.1695	10.1092	20.01	19.7865	19.6481
212.2	2.21908	2.43201	2.17312	3.87472	3.91028	3.61859	5.37118	5.50388	5.46529	10.242	10.1727	10.1117	20.0149	19.79	19.6517
212.4	2.21995	2.43168	2.17519	3.87601	3.91303	3.61885	5.37291	5.50347	5.46308	10.2441	10.1743	10.1141	20.0176	19.7933	19.6567
212.6	2.2212	2.43642	2.17345	3.87296	3.91136	3.6207	5.37478	5.50806	5.46459	10.246	10.177	10.1158	20.0233	19.7978	19.6607
212.8	2.22088	2.43462	2.17475	3.87434	3.91424	3.62109	5.37408	5.50854	5.46477	10.2476	10.1774	10.1155	20.0263	19.8017	19.664
213	2.22039	2.43691	2.17606	3.87675	3.91527	3.62126	5.37559	5.50799	5.46731	10.2492	10.1784	10.1169	20.031	19.8065	19.6672
213.2	2.2193	2.43724	2.1771	3.87429	3.91381	3.62393	5.3779	5.50964	5.46826	10.251	10.1825	10.1208	20.0352	19.8098	19.6726
213.4	2.22235	2.4374	2.17644	3.87804	3.91678	3.62242	5.37816	5.50975	5.46738	10.2545	10.1829	10.1221	20.0388	19.8147	19.6756
213.6	2.22072	2.44056	2.17361	3.88036	3.91562	3.62423	5.37948	5.51034	5.46683	10.2562	10.1855	10.1223	20.0437	19.8196	19.6796
213.8	2.22262	2.43609	2.17742	3.88221	3.91786	3.62815	5.37952	5.51302	5.47245	10.2576	10.1867	10.1245	20.0475	19.8232	19.6829
214	2.22627	2.43767	2.17905	3.88247	3.91756	3.62849	5.38124	5.51317	5.47105	10.2607	10.1889	10.1262	20.052	19.8263	19.6856
214.2	2.22453	2.43854	2.17949	3.88131	3.91859	3.62561	5.38058	5.51497	5.47219	10.2615	10.1897	10.1273	20.0556	19.8302	19.6906
214.4	2.22126	2.4386	2.18036	3.88363	3.92053	3.62905	5.38033	5.51651	5.47539	10.2637	10.1926	10.13	20.0597	19.8345	19.6937
214.6	2.2236	2.43811	2.17916	3.88303	3.91721	3.62974	5.3822	5.51607	5.47443	10.2655	10.195	10.1312	20.0639	19.8385	19.6975
214.8	2.22747	2.43974	2.1802	3.88574	3.92233	3.62991	5.38374	5.51952	5.47366	10.2677	10.1956	10.1329	20.0685	19.8425	19.7017
215	2.22823	2.44181	2.18592	3.88488	3.9219	3.62966	5.38587	5.52201	5.47671	10.2694	10.1988	10.1357	20.0732	19.8476	19.7047
215.2	2.22665	2.44252	2.18134	3.88415	3.92143	3.63271	5.38587	5.52198	5.47906	10.2726	10.1995	10.1383	20.0767	19.8506	19.7092
215.4	2.226	2.43985	2.17818	3.8854	3.92061	3.6337	5.38602	5.52396	5.48074	10.2735	10.2004	10.1378	20.082	19.8543	19.7127
215.6	2.2303	2.44328	2.17835	3.88566	3.92556	3.63331	5.38917	5.52503	5.47895	10.2764	10.2044	10.1409	20.0849	19.8589	19.7174
215.8	2.22665	2.43778	2.18292	3.88492	3.92604	3.63211	5.39156	5.52455	5.48266	10.2773	10.2058	10.1424	20.0894	19.8624	19.7211
216	2.22943	2.44372	2.18396	3.88962	3.92509	3.63439	5.3909	5.52521	5.48192	10.2797	10.2079	10.1448	20.0927	19.8675	19.7236
216.2	2.23046	2.44274	2.18276	3.88785	3.92703	3.63568	5.39343	5.52514	5.48324	10.2827	10.2093	10.1455	20.0978	19.8711	19.7286
216.4	2.23079	2.4405	2.18526	3.88837	3.92608	3.63865	5.39439	5.5298	5.48291	10.2858	10.2112	10.1469	20.101	19.8748	19.7312
216.6	2.23319	2.44426	2.18603	3.89272	3.92776	3.639	5.39332	5.53053	5.48412	10.2852	10.2124	10.1508	20.1057	19.8786	19.7355
216.8	2.23221	2.44268	2.18619	3.89224	3.92655	3.63633	5.39508	5.52884	5.48658	10.2887	10.2146	10.1533	20.1088	19.8835	19.739
217	2.23161	2.44502	2.18417	3.89074	3.92797	3.63956	5.39553	5.5313	5.48647	10.2899	10.2178	10.1545	20.1134	19.8869	19.7423
217.2	2.2315	2.4447	2.18652	3.89112	3.93034	3.64012	5.39751	5.53119	5.4889	10.2901	10.2197	10.1553	20.1174	19.8919	19.7459
217.4	2.23417	2.446	2.18118	3.89332	3.92905	3.63917	5.39934	5.53288	5.48963	10.2931	10.2207	10.1566	20.1216	19.8949	19.7505
217.6	2.23188	2.44802	2.1845	3.89388	3.92789	3.64046	5.39857	5.53479	5.48849	10.2942	10.2232	10.1593	20.125	19.8996	19.7552
217.8	2.23368	2.44753	2.1869	3.89366	3.93159	3.64055	5.40103	5.53667	5.49231	10.297	10.2254	10.1594	20.1285	19.904	19.7575
218	2.23732	2.44824	2.18929	3.89595	3.93262	3.6442	5.39982	5.53453	5.49165	10.2994	10.2259	10.1627	20.1334	19.9078	19.7612
218.2	2.23471	2.44551	2.18837	3.89487	3.93185	3.64317	5.40254	5.53769	5.49172	10.3009	10.2281	10.1626	20.1381	19.9126	19.7651
218.4	2.23455	2.44813	2.18913	3.89495	3.93348	3.64317	5.40254	5.54129	5.49429	10.3032	10.2296	10.1666	20.1415	19.9158	19.7699
218.6	2.23504	2.44938	2.19	3.89707	3.93684	3.64636	5.40628	5.54133	5.49473	10.305	10.2328	10.167	20.1457	19.9189	19.7723
218.8	2.23635	2.449	2.1881	3.89543	3.93245	3.64847	5.40379	5.54133	5.49609	10.3061	10.2346	10.1692	20.1496	19.9221	19.7752
219	2.23662	2.45052	2.1906	3.89857	3.93503	3.64739	5.40548	5.54136	5.49609	10.3088	10.2365	10.1706	20.1545	19.9267	19.7786
219.2	2.23972	2.45172	2.1882	3.90055	3.93632	3.64696	5.40577	5.54394	5.49855	10.3101	10.2384	10.1721	20.1574	19.932	19.7823
219.4	2.23509	2.45347	2.18957	3.90176	3.93774	3.6473	5.40885	5.54294	5.49903	10.3126	10.2391	10.1745	20.1611	19.935	19.786
219.6	2.23624	2.45357	2.19098	3.90365	3.93839	3.64972	5.40753	5.54662	5.49808	10.3145	10.243	10.1766	20.1648	19.9393	19.7909
219.8	2.23613	2.45357	2.19365	3.90141	3.93766	3.65049	5.40966	5.54801	5.50028	10.3158	10.2418	10.1789	20.1696	19.9436	19.7934
220	2.23912	2.45564	2.18935	3.9043	3.93507	3.65079	5.40981	5.54779	5.50292	10.3186	10.245	10.1796	20.1742	19.9468	19.7983
220.2	2.24157	2.4545	2.19234	3.90279	3.93675	3.65023	5.41095	5.55029	5.50171	10.3209	10.2462	10.1819	20.1777	19.9498	19.8021
220.4	2.24016	2.45575	2.18989	3.90382	3.94007	3.65028	5.41183	5.5497	5.50138	10.3226	10.2485	10.1834	20.1812	19.955	19.8047
220.6	2.24174	2.45406	2.19501	3.90434	3.93688	3.65518	5.41194	5.55021	5.50472	10.3229	10.2518	10.1838	20.1861	19.9589	19.8093
220.8	2.23749	2.45668	2.19441	3.90567	3.9411	3.65286	5.41664	5.55201	5.50527	10.3264	10.2522	10.188	20.1901	19.9614	19.812
221	2.24255	2.45771	2.1943	3.90817	3.93882	3.65273	5.41601	5.55275	5.50659	10.3277	10.2533	10.1887	20.1939	19.9659	19.8151
221.2	2.24076	2.45548	2.19327	3.90735	3.94024	3.65415	5.41436	5.55333	5.50681	10.3297	10.2552	10.1915	20.1972	19.971	19.821
221.4	2.24277	2.4551	2.19583	3.90783	3.94201	3.65609	5.41719	5.55491	5.50689	10.3302	10.2582	10.191	20.201	19.9748	19.8223
221.6	2.24462	2.45602	2.19659	3.90688	3.94192	3.65596	5.41987	5.55543	5.50938	10.3343	10.2598	10.1939	20.2062	19.9779	19.8267
221.8	2.24223	2.45477	2.19659	3.90856	3.94338	3.65299	5.41921	5.55928	5.50983	10.3348	10.2612	10.1978	20.2101	19.9827	19.8306
222	2.23923	2.45624	2.19746	3.90903	3.9439	3.65639	5.42053	5.55903	5.51093	10.3374	10.2626	10.2	20.2137	19.9872	19.8346
222.2	2.24544	2.45858	2.19577	3.91174	3.94442	3.65746	5.42167	5.56101	5.50993	10.3395	10.2654	10.2008	20.2187	19.9906	19.8392
222.4	2.24359	2.46147	2.19948	3.91359	3.94687	3.65871	5.42317	5.56149	5.51298	10.3415	10.266	10.2021	20.221	19.9953	19.842
222.6	2.24849	2.45815	2.20008	3.91166	3.94468	3.65733	5.42523	5.562	5.51342	10.3419	10.2691	10.2015	20.2244	19.9977	19.8458
222.8	2.24462	2.4606	2.19496	3.91157	3.94665	3.66056	5.42589	5.56288	5.51412	10.3439	10.2695	10.2042	20.2296	20.003	19.8492
223	2.24517	2.45973	2.19844	3.91192	3.94739	3.6619	5.42596	5.56582	5.51588	10.3468	10.2727	10.2072	20.2336	20.006	19.8527
223.2	2.2456	2.46093	2.19648	3.91312	3.95044	3.66366	5.42714	5.56611	5.51548	10.3489	10.2728	10.2096	20.2365	20.0117	19.8564
223.4	2.24952	2.46093	2.19948	3.91303	3.94782	3.66241	5.42751	5.56582	5.5168	10.3522	10.2767	10.2116	20.2412	20.0136	19.8605
223.6	2.24718	2.46022	2.19703	3.91471	3.94967	3.66366	5.42923	5.56817	5.51816	10.3525	10.2777	10.2117	20.2447	20.0178	19.8632
223.8	2.24941	2.45646	2.19839	3.91536	3.94833	3.66328	5.4311	5.57151	5.51867	10.3554	10.2794	10.2143	20.2481	20.0233	19.866
224	2.24871	2.46316	2.19871	3.91407	3.95096	3.6628	5.43	5.57052	5.51937	10.356	10.2801	10.2169	20.2516	20.027	19.8705
224.2	2.24969	2.4624	2.19882	3.91859	3.95316	3.66517	5.43283	5.57125	5.52128	10.36	10.2813	10.2177	20.2569	20.0301	19.875
224.4	2.24941	2.46033	2.19893	3.91738	3.95281	3.66775	5.43287	5.5725	5.52271	10.3591	10.2828	10.2194	20.2599	20.0333	19.878
224.6	2.25007	2.46055	2.19871	3.91721	3.95363	3.66844	5.43206	5.57544	5.52271	10.361	10.2864	10.2212	20.2637	20.0378	19.8823
224.8	2.25072	2.46436	2.20111	3.91966	3.95384	3.66693	5.43525	5.57669	5.524	10.365	10.2858	10.2211	20.2686	20.0422	19.8862
225	2.25208	2.46125	2.20204	3.91966	3.95363	3.66922	5.43478	5.57592	5.52477	10.3647	10.2896	10.2235	20.2722	20.0456	19.8889
225.2	2.25187	2.46697	2.20345	3.92109	3.9575	3.66896	5.43647	5.57764	5.52631	10.3674	10.2904	10.2253	20.2757	20.0485	19.8924
225.4	2.25181	2.46604	2.20002	3.9219	3.95488	3.67012	5.43529	5.57915	5.52782	10.3688	10.292	10.2261	20.28	20.0524	19.8969
225.6	2.25176	2.46583	2.204	3.92173	3.95647	3.67055	5.43771	5.5801	5.52818	10.3714	10.2928	10.2279	20.2833	20.0572	19.9003
225.8	2.24963	2.46752	2.20519	3.92315	3.95625	3.67498	5.43782	5.57871	5.53028	10.3746	10.2949	10.2287	20.2882	20.0599	19.9045
226	2.2529	2.46479	2.20095	3.92427	3.95664	3.67214	5.44116	5.5779	5.52921	10.3721	10.2976	10.2333	20.2916	20.0637	19.9086
226.2	2.25317	2.46311	2.20247	3.92504	3.95901	3.67266	5.43914	5.57973	5.53252	10.3768	10.3009	10.2337	20.2959	20.0695	19.9116
226.4	2.25306	2.46997	2.20057	3.92565	3.95931	3.67072	5.44245	5.58219	5.53193	10.3767	10.3003	10.2356	20.2983	20.0715	19.9141
226.6	2.25421	2.46899	2.20274	3.92586	3.95922	3.67391	5.44245	5.5852	5.53336	10.3797	10.3024	10.2372	20.3032	20.0759	19.9189
226.8	2.25421	2.46659	2.20492	3.92535	3.96146	3.67382	5.44491	5.58458	5.53512	10.3813	10.3037	10.2393	20.3067	20.08	19.9215
227	2.25644	2.46806	2.20487	3.92974	3.96034	3.67309	5.44542	5.58539	5.53824	10.3823	10.306	10.2401	20.3093	20.0837	19.9259
227.2	2.25339	2.46784	2.20612	3.92651	3.96456	3.67537	5.44752	5.58708	5.53494	10.3838	10.3097	10.243	20.3146	20.087	19.9296
227.4	2.25524	2.46855	2.20318	3.92935	3.96245	3.6755	5.44825	5.58957	5.53597	10.3864	10.3098	10.2446	20.3181	20.0912	19.9327
227.6	2.25666	2.46773	2.20852	3.92862	3.96245	3.67365	5.44708	5.58873	5.5367	10.3875	10.3103	10.2467	20.3222	20.0932	19.9361
227.8	2.25486	2.47122	2.20754	3.92905	3.96353	3.6786	5.44876	5.59097	5.53971	10.3903	10.3132	10.2481	20.3255	20.0976	19.9396
228	2.25682	2.47018	2.20928	3.92883	3.96374	3.67653	5.44943	5.59001	5.54023	10.3923	10.3154	10.2499	20.3291	20.1029	19.943
228.2	2.25698	2.47067	2.20863	3.92875	3.96288	3.67972	5.45152	5.59291	5.53905	10.3906	10.3164	10.2503	20.3344	20.1075	19.9472
228.4	2.25791	2.47285	2.20808	3.93193	3.96349	3.67877	5.45189	5.59273	5.54037	10.3961	10.3185	10.2531	20.3383	20.1098	19.9495
228.6	2.2572	2.47552	2.21004	3.93202	3.96745	3.68002	5.45207	5.59739	5.54225	10.3982	10.3191	10.2551	20.342	20.1141	19.9546
228.8	2.26047	2.47182	2.20933	3.93417	3.96641	3.67976	5.45284	5.5964	5.54456	10.3989	10.32	10.2564	20.3461	20.1163	19.9576
229	2.25851	2.47536	2.21048	3.93525	3.96344	3.68161	5.45343	5.59537	5.5461	10.401	10.3221	10.2571	20.3485	20.1215	19.9599
229.2	2.25987	2.47503	2.21118	3.93443	3.96758	3.68179	5.45493	5.59875	5.54665	10.4042	10.3239	10.2598	20.3538	20.1249	19.9648
229.4	2.2621	2.47367	2.20961	3.93607	3.96956	3.68415	5.45402	5.59978	5.54559	10.4057	10.3268	10.261	20.3565	20.1288	19.9665
229.6	2.26074	2.47378	2.21151	3.93482	3.96637	3.68579	5.45805	5.60037	5.54739	10.4057	10.3276	10.2637	20.3611	20.1318	19.9718
229.8	2.26395	2.47596	2.2144	3.93598	3.969	3.68372	5.45835	5.60103	5.54643	10.4074	10.3308	10.265	20.3635	20.1362	19.9743
230	2.26374	2.47667	2.20982	3.93637	3.96844	3.68476	5.4593	5.60305	5.5486	10.4117	10.332	10.2659	20.3681	20.1402	19.9778
230.2	2.2645	2.47656	2.21064	3.93632	3.97136	3.68669	5.45901	5.6022	5.54863	10.4132	10.3345	10.2679	20.3713	20.1438	19.982
230.4	2.26417	2.47198	2.21059	3.93856	3.97063	3.6876	5.46033	5.60522	5.55047	10.413	10.3347	10.2695	20.3761	20.1493	19.9865
230.6	2.26483	2.47656	2.21483	3.93658	3.97171	3.68523	5.45967	5.60349	5.54992	10.4144	10.3373	10.2706	20.3797	20.1514	19.9874
230.8	2.25916	2.47808	2.21282	3.9383	3.97296	3.68897	5.46158	5.60775	5.55106	10.4178	10.338	10.2749	20.3836	20.1545	19.9921
231	2.26526	2.47775	2.21298	3.93908	3.9736	3.68764	5.46272	5.60815	5.55227	10.419	10.3404	10.2748	20.3874	20.159	19.9964
231.2	2.2639	2.48004	2.21745	3.94222	3.97334	3.6879	5.46499	5.60801	5.5551	10.4205	10.3413	10.2773	20.3918	20.1616	19.9994
231.4	2.26461	2.47901	2.21369	3.94554	3.97279	3.68958	5.46488	5.6112	5.55433	10.4227	10.344	10.2782	20.395	20.1664	20.003
231.6	2.26488	2.48004	2.21304	3.94235	3.97416	3.6913	5.46665	5.61102	5.55561	10.4243	10.3457	10.2803	20.3988	20.1699	20.0075
231.8	2.26651	2.47781	2.2157	3.94282	3.97765	3.69082	5.46687	5.61568	5.55781	10.4269	10.3495	10.2815	20.4029	20.1738	20.0112
232	2.26891	2.48271	2.21619	3.94295	3.97584	3.69018	5.46896	5.61388	5.558	10.4286	10.3502	10.2843	20.4063	20.1778	20.0137
232.2	2.26826	2.48325	2.21647	3.94549	3.9773	3.69293	5.46771	5.61414	5.55998	10.4292	10.3499	10.2845	20.41	20.1806	20.0177
232.4	2.26913	2.47884	2.2157	3.94558	3.97838	3.69216	5.46973	5.61634	5.56053	10.4308	10.3533	10.2881	20.4139	20.184	20.0203
232.6	2.26858	2.47901	2.21707	3.94665	3.97739	3.69569	5.47245	5.61832	5.56024	10.4327	10.3542	10.2872	20.4197	20.1894	20.0238
232.8	2.2682	2.4832	2.21739	3.94592	3.97782	3.69509	5.4705	5.61895	5.56134	10.4351	10.3564	10.2913	20.4212	20.1922	20.0265
233	2.26831	2.48255	2.21679	3.94592	3.97928	3.69298	5.47392	5.6174	5.56159	10.4357	10.3583	10.2911	20.4249	20.1955	20.029
233.2	2.27114	2.48336	2.21968	3.94545	3.97722	3.69345	5.47259	5.62086	5.56211	10.4382	10.3589	10.293	20.4286	20.1991	20.0337
233.4	2.27174	2.48347	2.21854	3.94622	3.98015	3.6981	5.47696	5.62291	5.56538	10.44	10.3596	10.295	20.433	20.2024	20.0367
233.6	2.26875	2.48184	2.21892	3.94876	3.9786	3.69681	5.47542	5.62009	5.56589	10.4419	10.363	10.2977	20.4357	20.206	20.0415
233.8	2.27261	2.4838	2.22017	3.94661	3.98286	3.69733	5.47755	5.62434	5.5663	10.4438	10.3646	10.2995	20.4415	20.2096	20.0442
234	2.27359	2.48396	2.21946	3.9507	3.98316	3.6972	5.47612	5.6239	5.56806	10.4442	10.3669	10.3	20.4448	20.2126	20.0479
234.2	2.27376	2.48554	2.22137	3.94937	3.98251	3.70094	5.47726	5.62629	5.57	10.4467	10.3666	10.3016	20.4484	20.2168	20.0517
234.4	2.2749	2.48249	2.22137	3.95023	3.9848	3.69866	5.47678	5.62937	5.57022	10.4485	10.3699	10.3042	20.4508	20.2198	20.0533
234.6	2.2737	2.48418	2.22464	3.95277	3.98604	3.70094	5.47961	5.62647	5.56993	10.4501	10.3709	10.3058	20.4557	20.2245	20.0559
234.8	2.27599	2.48287	2.2236	3.94975	3.9848	3.70051	5.48119	5.62567	5.57019	10.4513	10.3734	10.3077	20.4577	20.2277	20.0608
235	2.27419	2.48429	2.22257	3.95186	3.98436	3.70167	5.48093	5.6289	5.57129	10.4527	10.3758	10.3083	20.462	20.2316	20.0643
235.2	2.27338	2.48565	2.22044	3.95389	3.98406	3.70004	5.4842	5.6289	5.57254	10.456	10.378	10.3106	20.4668	20.2358	20.0683
235.4	2.27555	2.48941	2.2224	3.95328	3.98833	3.70064	5.48339	5.63257	5.57199	10.4555	10.378	10.312	20.4693	20.2409	20.0716
235.6	2.27212	2.48777	2.22142	3.95346	3.9866	3.70525	5.48578	5.63297	5.57401	10.4597	10.3801	10.3132	20.4716	20.2437	20.0746
235.8	2.27523	2.48859	2.21827	3.95458	3.9863	3.70391	5.48574	5.63477	5.5754	10.4606	10.3817	10.3158	20.4767	20.2476	20.0794
236	2.27751	2.4893	2.22534	3.95475	3.98893	3.70602	5.4857	5.63576	5.5754	10.4625	10.3833	10.3167	20.4808	20.25	20.0814
236.2	2.27648	2.48794	2.22349	3.95561	3.98996	3.70757	5.48732	5.63532	5.57525	10.4657	10.3858	10.3184	20.4837	20.2547	20.085
236.4	2.27027	2.49159	2.22551	3.95811	3.99056	3.70654	5.49106	5.6373	5.57764	10.4676	10.3862	10.3214	20.4878	20.2584	20.0879
236.6	2.2774	2.48935	2.22534	3.95595	3.99272	3.70662	5.49073	5.63455	5.57878	10.4686	10.3876	10.3221	20.4916	20.2605	20.0909
236.8	2.27817	2.49169	2.223	3.95892	3.99082	3.70723	5.49139	5.63753	5.57988	10.4692	10.3893	10.3228	20.4947	20.2661	20.0944
237	2.27877	2.49044	2.22469	3.96026	3.99547	3.70981	5.49268	5.64178	5.58021	10.4732	10.3919	10.3253	20.498	20.2677	20.0966
237.2	2.27713	2.49159	2.223	3.95849	3.99228	3.70839	5.49459	5.64098	5.58124	10.4741	10.394	10.3271	20.5008	20.2734	20.1013
237.4	2.2779	2.4893	2.22807	3.96009	3.99345	3.71037	5.49426	5.64182	5.58168	10.4761	10.3943	10.3287	20.5052	20.2762	20.106
237.6	2.27871	2.48854	2.22741	3.96168	3.99577	3.71015	5.49481	5.64402	5.58326	10.4772	10.3959	10.329	20.5095	20.2797	20.1076
237.8	2.281	2.49371	2.22513	3.96241	3.99233	3.71157	5.49448	5.64256	5.5844	10.48	10.3978	10.333	20.5132	20.2833	20.1102
238	2.281	2.49273	2.22703	3.96108	3.99659	3.71295	5.49459	5.64487	5.58355	10.4816	10.3999	10.3331	20.5159	20.2871	20.1158
238.2	2.28127	2.49349	2.22502	3.96108	3.9947	3.71162	5.49668	5.64524	5.58462	10.4821	10.4017	10.3349	20.5195	20.2905	20.1179
238.4	2.28144	2.49654	2.22872	3.96284	3.99693	3.71321	5.4951	5.64777	5.58715	10.4852	10.4045	10.3351	20.5255	20.2935	20.1209
238.6	2.28122	2.4954	2.23139	3.96598	3.99779	3.71028	5.49921	5.65049	5.5862	10.4866	10.4056	10.3393	20.5281	20.2971	20.1249
238.8	2.28421	2.49442	2.22671	3.96405	3.999	3.71463	5.49991	5.64825	5.5891	10.4885	10.4066	10.3408	20.5326	20.3006	20.1289
239	2.28405	2.49327	2.2297	3.96603	3.99857	3.71459	5.50054	5.64876	5.58851	10.4902	10.4078	10.3417	20.5351	20.3041	20.131
239.2	2.28258	2.49474	2.2315	3.96788	3.99922	3.71579	5.50153	5.65137	5.58913	10.4926	10.4095	10.3413	20.539	20.3084	20.1366
239.4	2.28443	2.496	2.23177	3.96719	3.99749	3.71545	5.50248	5.65324	5.58873	10.4927	10.4121	10.3445	20.5432	20.312	20.1389
239.6	2.28252	2.49627	2.2303	3.96749	4.00021	3.71859	5.50428	5.65232	5.59119	10.4941	10.4131	10.3441	20.5476	20.3168	20.1416
239.8	2.28432	2.49763	2.23025	3.96629	4.00124	3.71708	5.50531	5.65592	5.59321	10.4959	10.415	10.3454	20.5507	20.3177	20.1464
240	2.28536	2.49894	2.23221	3.96697	4.00232	3.71919	5.5056	5.65574	5.59156	10.4995	10.4164	10.3484	20.5528	20.3219	20.1478
240.2	2.28699	2.49872	2.22714	3.97154	4.00137	3.71812	5.50623	5.65574	5.59281	10.5011	10.418	10.3492	20.5575	20.3265	20.1517
240.4	2.28715	2.49937	2.23357	3.97184	4.0018	3.72079	5.50898	5.65779	5.59563	10.5008	10.4212	10.3508	20.5605	20.3284	20.1546
240.6	2.28617	2.49687	2.23068	3.97111	4.00356	3.72109	5.50839	5.65897	5.59673	10.5031	10.4233	10.3521	20.5634	20.3322	20.1592
240.8	2.28911	2.49393	2.23433	3.97347	4.00447	3.7213	5.51001	5.65956	5.59769	10.5055	10.4238	10.353	20.5684	20.336	20.1619
241	2.28819	2.49872	2.23716	3.97175	4.00584	3.72208	5.51008	5.6593	5.59644	10.5069	10.4252	10.3556	20.5719	20.339	20.1657
241.2	2.28704	2.50106	2.23319	3.97438	4.00597	3.72337	5.51111	5.6579	5.59791	10.5079	10.4272	10.3574	20.5753	20.3431	20.1693
241.4	2.28503	2.50117	2.2321	3.97451	4.00787	3.72298	5.51269	5.6618	5.59795	10.5108	10.4288	10.3595	20.578	20.3477	20.1719
241.6	2.29102	2.49823	2.2291	3.97528	4.01011	3.72711	5.51456	5.66422	5.59886	10.5115	10.4306	10.3609	20.5829	20.3503	20.1762
241.8	2.29265	2.49899	2.23498	3.97786	4.00804	3.72432	5.51618	5.66455	5.59919	10.5145	10.4317	10.3637	20.5868	20.3539	20.1793
242	2.2877	2.49888	2.23776	3.97606	4.00925	3.72755	5.51478	5.6655	5.60283	10.5171	10.4348	10.3642	20.5906	20.3576	20.1813
242.2	2.29374	2.50367	2.23482	3.97403	4.00847	3.72746	5.51548	5.66719	5.59985	10.5198	10.4333	10.3673	20.5936	20.361	20.1848
242.4	2.29124	2.50074	2.23575	3.97765	4.00869	3.72789	5.51658	5.66554	5.60198	10.5202	10.4359	10.3688	20.597	20.3645	20.1876
242.6	2.29064	2.5027	2.23607	3.97795	4.00989	3.72694	5.51801	5.66852	5.604	10.5221	10.439	10.3684	20.601	20.369	20.1914
242.8	2.29352	2.50215	2.23803	3.97761	4.01153	3.72595	5.51871	5.66826	5.60511	10.5244	10.4372	10.371	20.6046	20.3718	20.195
243	2.29195	2.50041	2.23487	3.97838	4.01372	3.72776	5.51856	5.67167	5.60613	10.5261	10.4413	10.3736	20.6078	20.3757	20.1985
243.2	2.29412	2.50297	2.23738	3.97941	4.01286	3.72862	5.51985	5.67263	5.60547	10.5264	10.4427	10.3725	20.6125	20.3782	20.2011
243.4	2.29162	2.50291	2.23863	3.9795	4.01428	3.7315	5.51944	5.67263	5.60841	10.5285	10.4446	10.3754	20.6165	20.3809	20.204
243.6	2.29521	2.50575	2.23444	3.97911	4.01071	3.73004	5.52212	5.67208	5.60808	10.5295	10.4453	10.3754	20.6194	20.3856	20.2073
243.8	2.29554	2.50515	2.23771	3.98092	4.01523	3.73181	5.52301	5.67421	5.60911	10.5316	10.4474	10.3786	20.6228	20.3894	20.2126
244	2.29418	2.50645	2.23743	3.98006	4.01764	3.73211	5.5255	5.67362	5.61131	10.5339	10.4487	10.3782	20.6267	20.3921	20.2147
244.2	2.29657	2.50504	2.23558	3.9807	4.0148	3.7312	5.52514	5.67582	5.61293	10.5368	10.4511	10.3817	20.6293	20.3956	20.2175
244.4	2.29559	2.50297	2.2358	3.98251	4.01566	3.73125	5.52778	5.67689	5.61333	10.5366	10.4541	10.3829	20.6339	20.3986	20.2229
244.6	2.29734	2.50667	2.24048	3.98467	4.01579	3.73163	5.52848	5.6778	5.61223	10.5382	10.4555	10.3853	20.6379	20.4034	20.225
244.8	2.29843	2.50738	2.23814	3.98419	4.01613	3.73172	5.52844	5.67938	5.61322	10.5413	10.4565	10.3853	20.6412	20.4065	20.2287
245	2.29668	2.51016	2.23705	3.98535	4.01523	3.73525	5.52763	5.68067	5.61428	10.5425	10.4569	10.3864	20.6445	20.4098	20.2303
245.2	2.29941	2.50689	2.23983	3.98518	4.01949	3.73525	5.52884	5.67997	5.61671	10.5443	10.4588	10.389	20.6472	20.4139	20.2336
245.4	2.29908	2.50727	2.23743	3.98639	4.01842	3.73293	5.52796	5.68085	5.61785	10.5456	10.4606	10.3892	20.6515	20.4167	20.2375
245.6	2.29723	2.51016	2.24141	3.98712	4.01794	3.73775	5.52899	5.68298	5.61759	10.5474	10.4624	10.3927	20.6545	20.4204	20.2403
245.8	2.29739	2.50874	2.24293	3.98703	4.02091	3.7374	5.52998	5.68048	5.61685	10.5492	10.4633	10.3947	20.6584	20.4227	20.244
246	2.2987	2.50874	2.24282	3.98665	4.02289	3.73693	5.53094	5.68291	5.62166	10.5512	10.4657	10.3948	20.661	20.4259	20.2465
246.2	2.29668	2.50874	2.24223	3.98992	4.0219	3.73908	5.5331	5.68625	5.62141	10.5521	10.4666	10.3972	20.6643	20.4299	20.25
246.4	2.29892	2.5088	2.24364	3.98811	4.02375	3.73637	5.53409	5.68441	5.62086	10.5559	10.4686	10.3989	20.6682	20.433	20.2528
246.6	2.2999	2.50863	2.24223	3.99056	4.02461	3.73831	5.53373	5.68783	5.6213	10.5567	10.4703	10.401	20.6711	20.437	20.2573
246.8	2.29919	2.51522	2.24081	3.99138	4.02492	3.74011	5.53472	5.68607	5.62313	10.5588	10.4704	10.4012	20.6739	20.4407	20.2588
247	2.30082	2.51146	2.24566	3.9922	4.02522	3.73951	5.537	5.68944	5.62456	10.5584	10.4751	10.4054	20.6776	20.4444	20.2627
247.2	2.30033	2.50988	2.24598	3.99194	4.02483	3.74197	5.5363	5.68922	5.62335	10.561	10.4739	10.4052	20.6817	20.4484	20.2656
247.4	2.30561	2.51026	2.24462	3.99237	4.02608	3.73865	5.53751	5.69099	5.62563	10.5624	10.4767	10.4072	20.6862	20.4517	20.2699
247.6	2.30229	2.51304	2.24566	3.9931	4.02608	3.74244	5.53949	5.69187	5.62618	10.5661	10.477	10.41	20.6899	20.4552	20.2736
247.8	2.30344	2.515	2.24598	3.99284	4.02526	3.74575	5.53953	5.69293	5.62816	10.5676	10.4793	10.4113	20.6926	20.4582	20.2757
248	2.30551	2.51446	2.24898	3.99349	4.02797	3.74377	5.54169	5.6933	5.6289	10.568	10.4812	10.4113	20.6972	20.4614	20.2796
248.2	2.30218	2.51462	2.24729	3.99401	4.03038	3.74532	5.54148	5.69322	5.62842	10.5698	10.4828	10.4128	20.6996	20.4652	20.2808
248.4	2.30616	2.5137	2.24511	3.99396	4.02922	3.74726	5.54379	5.6962	5.62842	10.5708	10.4845	10.4139	20.7026	20.4684	20.286
248.6	2.3061	2.51538	2.24783	3.99448	4.02896	3.74679	5.545	5.69664	5.62886	10.5724	10.4871	10.4151	20.7072	20.4728	20.2882
248.8	2.3042	2.51631	2.2468	3.99599	4.03004	3.74584	5.54581	5.69752	5.63249	10.5744	10.4878	10.4162	20.7103	20.4764	20.291
249	2.3061	2.51527	2.2486	3.99594	4.02935	3.74786	5.54404	5.69792	5.63206	10.5756	10.4904	10.4189	20.7142	20.4787	20.2954
249.2	2.30768	2.51702	2.24865	3.99689	4.03111	3.74571	5.54559	5.70083	5.63441	10.5776	10.4907	10.4215	20.7167	20.4821	20.2987
249.4	2.30665	2.51419	2.24898	3.9987	4.03357	3.74752	5.54823	5.69972	5.63396	10.5803	10.4928	10.4198	20.7214	20.485	20.3008
249.6	2.30888	2.51669	2.24941	3.9981	4.03245	3.74928	5.54885	5.70325	5.63562	10.5796	10.4936	10.4222	20.7245	20.4899	20.3039
249.8	2.30796	2.51838	2.24664	3.99939	4.03284	3.74872	5.55021	5.7042	5.63837	10.5833	10.494	10.4238	20.7274	20.4929	20.3065
250	2.30757	2.51822	2.25137	3.99947	4.03198	3.74773	5.54889	5.70413	5.63815	10.584	10.497	10.4267	20.7308	20.4959	20.3103
250.2	2.3073	2.52001	2.25083	4.00335	4.03228	3.75079	5.55087	5.70435	5.63844	10.5857	10.4987	10.4259	20.7338	20.4989	20.3124
250.4	2.31351	2.52072	2.2511	4.00369	4.03421	3.75126	5.55098	5.70831	5.64006	10.5881	10.499	10.4278	20.7371	20.5037	20.3169
250.6	2.30823	2.51871	2.25274	3.99922	4.03077	3.75195	5.5537	5.70699	5.6409	10.5885	10.502	10.4318	20.7417	20.5062	20.3195
250.8	2.30845	2.52018	2.24871	4.00266	4.03301	3.75204	5.55227	5.70747	5.6412	10.5912	10.5035	10.4313	20.7445	20.5103	20.3224
251	2.30926	2.52001	2.25312	4.00399	4.03439	3.75505	5.55308	5.70967	5.64127	10.5925	10.5024	10.4339	20.7482	20.5138	20.325
251.2	2.30861	2.52039	2.2498	4.00606	4.03284	3.75522	5.55543	5.70993	5.64178	10.5949	10.5039	10.4358	20.7518	20.5171	20.3292
251.4	2.31052	2.52061	2.25181	4.00257	4.03443	3.75682	5.5577	5.71283	5.64322	10.5954	10.5073	10.4369	20.7546	20.5199	20.3326
251.6	2.31182	2.518	2.25192	4.00602	4.03744	3.75501	5.5555	5.71074	5.64439	10.5978	10.5096	10.4379	20.7589	20.5232	20.3347
251.8	2.30959	2.51696	2.25181	4.00636	4.03684	3.75927	5.55715	5.71379	5.64696	10.5992	10.5114	10.4407	20.7633	20.5273	20.3378
252	2.31204	2.52094	2.25382	4.00856	4.03658	3.75505	5.55675	5.7132	5.64487	10.6024	10.511	10.4409	20.7655	20.5293	20.3425
252.2	2.31171	2.52274	2.25366	4.00838	4.03693	3.75798	5.55656	5.71456	5.64652	10.6025	10.5125	10.4424	20.7684	20.5336	20.3455
252.4	2.31248	2.52214	2.25388	4.01019	4.03916	3.75944	5.55917	5.71603	5.64663	10.6051	10.5142	10.4446	20.7714	20.5368	20.3496
252.6	2.31476	2.52083	2.25453	4.00963	4.03903	3.76039	5.56262	5.71672	5.64968	10.6065	10.5172	10.4443	20.7745	20.5415	20.3519
252.8	2.31406	2.52404	2.25236	4.00938	4.04265	3.76207	5.55862	5.71595	5.64902	10.6071	10.519	10.4475	20.7782	20.5442	20.3549
253	2.31297	2.52568	2.25502	4.00834	4.03916	3.75983	5.56101	5.71874	5.64836	10.6085	10.5196	10.449	20.7824	20.5486	20.3588
253.2	2.31465	2.52176	2.25268	4.00851	4.04123	3.76117	5.56167	5.72006	5.65159	10.6102	10.522	10.4515	20.7858	20.5506	20.3617
253.4	2.31498	2.52333	2.25372	4.01144	4.04007	3.76035	5.56196	5.7204	5.65236	10.6127	10.523	10.4517	20.7885	20.5535	20.365
253.6	2.31656	2.52611	2.25687	4.01161	4.04213	3.76246	5.56545	5.72054	5.65515	10.6131	10.5246	10.4529	20.7919	20.5569	20.3675
253.8	2.31623	2.52508	2.25497	4.01433	4.04351	3.76414	5.56567	5.72172	5.65427	10.6162	10.528	10.4547	20.7958	20.5599	20.371
254	2.31645	2.52633	2.25513	4.0111	4.04429	3.76603	5.56453	5.72495	5.65419	10.6168	10.5281	10.4566	20.8001	20.5645	20.3738
254.2	2.31629	2.52361	2.25938	4.01501	4.04609	3.76357	5.56876	5.72473	5.65471	10.6179	10.5291	10.4575	20.8025	20.5674	20.3772
254.4	2.31645	2.52529	2.25856	4.0142	4.04579	3.76792	5.56688	5.72645	5.6557	10.6204	10.5296	10.4605	20.807	20.5702	20.3802
254.6	2.31645	2.52878	2.25775	4.01247	4.04743	3.76749	5.56681	5.72755	5.65739	10.6221	10.5322	10.4605	20.8105	20.5739	20.3811
254.8	2.31819	2.52791	2.26047	4.01626	4.04924	3.76728	5.56703	5.72792	5.65893	10.6239	10.5329	10.4632	20.8137	20.5765	20.3861
255	2.31917	2.52622	2.25911	4.01527	4.04622	3.76904	5.57088	5.728	5.66062	10.6256	10.5345	10.4631	20.8174	20.5801	20.3889
255.2	2.32043	2.53009	2.26123	4.01635	4.04975	3.76784	5.57158	5.73108	5.66146	10.6264	10.5359	10.4645	20.8202	20.5839	20.392
255.4	2.32075	2.529	2.25916	4.0176	4.04941	3.76986	5.57099	5.73247	5.66154	10.6288	10.5367	10.4665	20.8233	20.5875	20.3956
255.6	2.32135	2.53079	2.26341	4.01928	4.0476	3.7724	5.5714	5.73112	5.66014	10.6302	10.5392	10.4677	20.8281	20.5893	20.3973
255.8	2.31868	2.53156	2.26232	4.02048	4.05006	3.76956	5.57342	5.73196	5.6618	10.6333	10.5427	10.4692	20.8305	20.5941	20.4015
256	2.32043	2.53379	2.26314	4.01958	4.04997	3.77063	5.57305	5.73295	5.66514	10.633	10.5432	10.4719	20.8339	20.5964	20.4041
256.2	2.32163	2.53194	2.2633	4.02001	4.04885	3.77348	5.57533	5.73626	5.66326	10.6355	10.5458	10.4725	20.8372	20.6003	20.4086
256.4	2.32271	2.53434	2.26123	4.02173	4.05173	3.77236	5.57474	5.73571	5.66624	10.6371	10.5465	10.4748	20.8394	20.604	20.4096
256.6	2.32424	2.53139	2.26423	4.02052	4.05018	3.77063	5.57448	5.73523	5.66569	10.6398	10.5475	10.4745	20.8435	20.6065	20.4136
256.8	2.32288	2.53297	2.26363	4.02216	4.05203	3.77059	5.57562	5.73831	5.6676	10.6415	10.5495	10.4769	20.8455	20.6099	20.4166
257	2.32522	2.53384	2.2664	4.02225	4.05229	3.77429	5.5776	5.73604	5.66892	10.6424	10.551	10.4789	20.8495	20.6133	20.4203
257.2	2.32113	2.53041	2.26292	4.02427	4.05246	3.77447	5.57951	5.73677	5.66859	10.6436	10.5503	10.4808	20.8545	20.6167	20.4227
257.4	2.32576	2.53232	2.26248	4.02061	4.05453	3.77464	5.57973	5.7385	5.66642	10.6471	10.552	10.4816	20.8564	20.62	20.4252
257.6	2.32397	2.53532	2.26493	4.02414	4.05337	3.77507	5.58054	5.74162	5.66896	10.6456	10.5555	10.4847	20.8602	20.6221	20.429
257.8	2.32511	2.53646	2.26581	4.0247	4.05457	3.77554	5.58098	5.74055	5.67028	10.6483	10.5564	10.4841	20.8628	20.6264	20.4327
258	2.32391	2.53357	2.26423	4.02479	4.05496	3.77666	5.57984	5.74312	5.66969	10.6501	10.5571	10.4872	20.8655	20.6288	20.4332
258.2	2.32647	2.53488	2.26689	4.02461	4.0547	3.77886	5.58139	5.74533	5.67197	10.6511	10.558	10.4865	20.8699	20.6336	20.4374
258.4	2.32331	2.53608	2.27005	4.02548	4.05501	3.77688	5.58175	5.74577	5.67116	10.6536	10.5589	10.4882	20.8733	20.6367	20.4405
258.6	2.32691	2.53167	2.26886	4.02599	4.05608	3.77881	5.58285	5.74411	5.67171	10.654	10.5625	10.4909	20.8766	20.639	20.4436
258.8	2.3274	2.53379	2.26679	4.02694	4.05836	3.77847	5.58458	5.7472	5.67351	10.6566	10.5631	10.491	20.8801	20.6429	20.4471
259	2.32767	2.53608	2.26543	4.02689	4.05755	3.7811	5.58418	5.74588	5.67288	10.6586	10.5653	10.4928	20.8829	20.6462	20.4505
259.2	2.32892	2.537	2.26777	4.02702	4.05888	3.77924	5.58554	5.74819	5.67579	10.659	10.5662	10.4943	20.8866	20.6502	20.4525
259.4	2.32832	2.53439	2.26858	4.02689	4.06	3.77998	5.58847	5.74907	5.67612	10.6607	10.5685	10.4963	20.8897	20.6536	20.4558
259.6	2.33094	2.53689	2.26973	4.0293	4.06077	3.78114	5.587	5.75164	5.67674	10.6623	10.5687	10.4975	20.8932	20.6557	20.458
259.8	2.33072	2.53542	2.27125	4.02789	4.06103	3.78015	5.5888	5.75249	5.67791	10.664	10.5711	10.4978	20.8969	20.6599	20.4621
260	2.32936	2.53858	2.27098	4.03004	4.05957	3.78213	5.58965	5.75186	5.67858	10.6656	10.572	10.5014	20.9006	20.6642	20.4649
260.2	2.3323	2.53956	2.27054	4.0315	4.06292	3.78407	5.59178	5.75326	5.67957	10.6679	10.5737	10.5024	20.9032	20.6652	20.4688
260.4	2.32968	2.53537	2.27103	4.03124	4.06314	3.78333	5.59137	5.75359	5.67968	10.6694	10.5754	10.5035	20.9051	20.6683	20.4725
260.6	2.33088	2.54005	2.2718	4.03296	4.0625	3.78514	5.5924	5.75678	5.68048	10.6723	10.5778	10.5052	20.9097	20.6728	20.4749
260.8	2.33475	2.53733	2.2718	4.03469	4.06452	3.78514	5.59229	5.75627	5.68239	10.673	10.5774	10.506	20.9127	20.6761	20.4769
261	2.33197	2.53804	2.27316	4.03383	4.06555	3.78592	5.59413	5.75733	5.68339	10.674	10.5806	10.5065	20.9154	20.6795	20.4796
261.2	2.33105	2.53782	2.27343	4.03464	4.06297	3.78376	5.59497	5.75616	5.68584	10.6759	10.5831	10.5092	20.9193	20.6829	20.483
261.4	2.33344	2.53804	2.27381	4.03585	4.06844	3.78557	5.59508	5.75697	5.68658	10.6772	10.5836	10.5113	20.9219	20.6857	20.4861
261.6	2.33252	2.53766	2.27425	4.0349	4.06607	3.78527	5.59681	5.75748	5.68841	10.6773	10.5848	10.5118	20.9257	20.6886	20.4889
261.8	2.33404	2.53945	2.27436	4.03602	4.06676	3.78803	5.59721	5.75924	5.68933	10.6811	10.5865	10.5141	20.9285	20.6914	20.4909
262	2.33687	2.54169	2.27354	4.03473	4.06895	3.78639	5.59717	5.76067	5.68702	10.6826	10.5868	10.5159	20.9311	20.696	20.4957
262.2	2.3342	2.54038	2.27512	4.03559	4.06783	3.78678	5.5996	5.76115	5.68911	10.6838	10.5884	10.5159	20.9363	20.6988	20.4983
262.4	2.33573	2.54207	2.27245	4.03843	4.06689	3.78996	5.5993	5.76453	5.6897	10.6838	10.5905	10.5177	20.9379	20.7011	20.5
262.6	2.3329	2.5419	2.2719	4.03809	4.06947	3.7882	5.60051	5.76468	5.69084	10.6876	10.5914	10.5197	20.9414	20.7042	20.5043
262.8	2.33622	2.54098	2.27517	4.03951	4.0708	3.791	5.60206	5.76501	5.69227	10.6885	10.5927	10.5222	20.9454	20.7089	20.5084
263	2.33393	2.54038	2.2731	4.03671	4.06956	3.79405	5.60121	5.76434	5.69473	10.6893	10.5936	10.5224	20.9488	20.711	20.51
263.2	2.33589	2.54256	2.27534	4.04028	4.07128	3.7913	5.60393	5.76662	5.69458	10.6921	10.5942	10.5246	20.9517	20.7129	20.5134
263.4	2.33704	2.54653	2.27555	4.04149	4.07166	3.7916	5.60158	5.76688	5.69576	10.6925	10.597	10.525	20.956	20.7169	20.516
263.6	2.33698	2.54708	2.27937	4.0417	4.07373	3.79315	5.60448	5.76956	5.698	10.6945	10.5993	10.5273	20.9597	20.7202	20.5196
263.8	2.33927	2.54376	2.27691	4.04231	4.07304	3.79405	5.60452	5.76879	5.69679	10.6961	10.6012	10.5284	20.9618	20.7226	20.5219
264	2.33704	2.54539	2.27746	4.04304	4.07304	3.79276	5.60665	5.77048	5.69792	10.6974	10.6029	10.5292	20.9649	20.7264	20.5254
264.2	2.33676	2.54474	2.27643	4.04205	4.07382	3.79237	5.60654	5.76967	5.69767	10.6991	10.603	10.5311	20.9694	20.7298	20.528
264.4	2.33845	2.54534	2.2828	4.04175	4.07343	3.79672	5.60778	5.77341	5.69954	10.7001	10.6053	10.5315	20.9725	20.7328	20.5301
264.6	2.34194	2.54631	2.27626	4.04601	4.07416	3.79853	5.60841	5.77573	5.69785	10.7021	10.6057	10.5351	20.9749	20.7359	20.5329
264.8	2.33976	2.54544	2.28116	4.04321	4.07653	3.7993	5.61072	5.77283	5.70281	10.7036	10.6086	10.537	20.978	20.7392	20.5373
265	2.34237	2.54833	2.27806	4.04635	4.07735	3.79728	5.6108	5.77518	5.70127	10.7054	10.6102	10.5374	20.9834	20.7436	20.5393
265.2	2.33949	2.54653	2.27996	4.04721	4.07791	3.7978	5.61109	5.77584	5.7013	10.7064	10.6115	10.5388	20.9857	20.7451	20.5415
265.4	2.34319	2.548	2.28182	4.04795	4.07679	3.79668	5.61259	5.77679	5.70171	10.7092	10.6124	10.5398	20.9882	20.7488	20.5462
265.6	2.34314	2.54877	2.27811	4.04467	4.07679	3.79913	5.61259	5.77844	5.70343	10.7101	10.6134	10.5403	20.9936	20.7526	20.548
265.8	2.34319	2.55078	2.28367	4.04829	4.07756	3.80085	5.61149	5.77951	5.70417	10.7122	10.6147	10.542	20.9953	20.7569	20.5521
266	2.34139	2.55035	2.28449	4.04915	4.07808	3.80382	5.61366	5.77679	5.70508	10.7149	10.6164	10.5447	20.9966	20.7589	20.5539
266.2	2.34548	2.54844	2.27909	4.04833	4.07791	3.80055	5.61377	5.7808	5.70527	10.7118	10.6189	10.5453	21.0009	20.7624	20.5572
266.4	2.34657	2.54969	2.28307	4.04962	4.08178	3.80413	5.6145	5.78109	5.70582	10.718	10.6183	10.5484	21.0048	20.7663	20.5607
266.6	2.34395	2.54969	2.28018	4.05044	4.07958	3.80279	5.61715	5.78201	5.70795	10.7175	10.621	10.549	21.0076	20.7699	20.5637
266.8	2.34608	2.55149	2.28361	4.04984	4.08062	3.80481	5.6177	5.78186	5.70953	10.7182	10.6219	10.5491	21.0112	20.7736	20.5646
267	2.34831	2.551	2.28492	4.05208	4.08354	3.80512	5.6188	5.78373	5.70703	10.7192	10.6256	10.551	21.0139	20.777	20.5693
267.2	2.34657	2.55029	2.28536	4.05302	4.08092	3.80417	5.61909	5.78395	5.7107	10.7219	10.6255	10.5521	21.0179	20.7791	20.5734
267.4	2.34379	2.55105	2.28427	4.05363	4.08169	3.80576	5.61957	5.78505	5.71103	10.7226	10.6262	10.5528	21.0203	20.7825	20.5765
267.6	2.34918	2.55231	2.28378	4.05414	4.08389	3.80641	5.62075	5.78571	5.71353	10.7247	10.6284	10.5549	21.0227	20.7858	20.5783
267.8	2.34766	2.55329	2.28421	4.05414	4.08191	3.8074	5.62229	5.7884	5.7132	10.7274	10.6306	10.5563	21.0259	20.7893	20.5814
268	2.34793	2.55459	2.28552	4.05445	4.08376	3.80933	5.62192	5.78836	5.71401	10.7275	10.6317	10.5585	21.0299	20.7929	20.5834
268.2	2.34853	2.55203	2.28438	4.05793	4.08471	3.80964	5.62328	5.78924	5.71493	10.7301	10.6331	10.5602	21.0331	20.7954	20.5865
268.4	2.34787	2.55122	2.28579	4.05612	4.08682	3.80658	5.62611	5.78924	5.7136	10.7292	10.6341	10.5604	21.0378	20.7979	20.5899
268.6	2.34716	2.55116	2.28944	4.05763	4.08634	3.8092	5.62519	5.79152	5.71584	10.7318	10.6352	10.562	21.0403	20.8015	20.5922
268.8	2.34863	2.55241	2.28786	4.05854	4.08751	3.81084	5.6271	5.79401	5.71548	10.7351	10.6383	10.5637	21.0438	20.8059	20.5948
269	2.34847	2.55361	2.28982	4.05823	4.08596	3.81179	5.62556	5.79262	5.71786	10.7361	10.6383	10.5652	21.0458	20.8079	20.598
269.2	2.35016	2.55639	2.29096	4.05828	4.0888	3.81084	5.6275	5.79383	5.71757	10.7375	10.6399	10.5675	21.0498	20.8109	20.6012
269.4	2.34542	2.55247	2.29195	4.06017	4.08841	3.81179	5.62893	5.79548	5.71974	10.7399	10.6409	10.5689	21.0533	20.8144	20.6047
269.6	2.34831	2.5547	2.2895	4.05935	4.08695	3.81243	5.62666	5.79522	5.71977	10.7396	10.6427	10.5692	21.0567	20.8174	20.6067
269.8	2.34956	2.55694	2.29205	4.06168	4.08957	3.81218	5.63066	5.79599	5.72267	10.7424	10.6451	10.5708	21.0595	20.821	20.6099
270	2.35152	2.5565	2.2896	4.06073	4.08936	3.81351	5.63051	5.79765	5.72315	10.7444	10.6459	10.5714	21.0631	20.823	20.6132
270.2	2.35212	2.55977	2.29211	4.06146	4.08794	3.81265	5.63187	5.79812	5.72201	10.742	10.6471	10.5731	21.0664	20.8257	20.6165
270.4	2.35452	2.5589	2.29151	4.0612	4.09138	3.81377	5.63231	5.79919	5.72546	10.7463	10.6483	10.5762	21.0679	20.8292	20.6191
270.6	2.3525	2.55617	2.29418	4.06185	4.0931	3.81416	5.63305	5.79956	5.72381	10.7459	10.6505	10.5772	21.071	20.8318	20.6227
270.8	2.3519	2.55808	2.29189	4.0612	4.09018	3.81639	5.63529	5.8018	5.72495	10.7479	10.6519	10.5775	21.0741	20.8362	20.6258
271	2.35147	2.56227	2.28944	4.06284	4.09306	3.81385	5.63474	5.79996	5.72605	10.7495	10.6556	10.5796	21.077	20.8385	20.6265
271.2	2.35092	2.55966	2.28977	4.06301	4.09254	3.81639	5.63272	5.80422	5.72825	10.7522	10.6542	10.5812	21.0798	20.8426	20.6297
271.4	2.35163	2.56096	2.29271	4.06452	4.09426	3.81825	5.63488	5.80224	5.72803	10.752	10.6559	10.5825	21.0847	20.8455	20.6338
271.6	2.35207	2.56086	2.29521	4.06594	4.09418	3.81923	5.63396	5.80334	5.73024	10.7552	10.6561	10.5833	21.0872	20.8479	20.6363
271.8	2.3519	2.56227	2.29282	4.06641	4.09654	3.81691	5.63617	5.80484	5.72877	10.7564	10.6588	10.5835	21.0906	20.8521	20.6392
272	2.35277	2.55781	2.29276	4.06534	4.09663	3.81936	5.63661	5.80393	5.72877	10.7582	10.6602	10.5857	21.0923	20.8544	20.642
272.2	2.3549	2.56096	2.29135	4.06865	4.09577	3.82078	5.63922	5.80631	5.73005	10.7587	10.6607	10.5878	21.0969	20.8562	20.6443
272.4	2.35424	2.56216	2.29298	4.07128	4.09702	3.81988	5.63899	5.80885	5.73211	10.7637	10.6613	10.5884	21.1	20.8601	20.6474
272.6	2.35321	2.56227	2.29304	4.0702	4.09676	3.82109	5.63837	5.80991	5.73259	10.7626	10.6646	10.5921	21.1025	20.8638	20.6499
272.8	2.35386	2.56042	2.29293	4.07059	4.09633	3.82057	5.63866	5.80958	5.73343	10.7642	10.6642	10.5919	21.106	20.8671	20.6521
273	2.35397	2.56385	2.29832	4.06964	4.09568	3.82341	5.64138	5.81101	5.73369	10.7652	10.6682	10.5941	21.1093	20.8692	20.6548
273.2	2.35501	2.56282	2.29336	4.07132	4.0968	3.81984	5.64322	5.81105	5.73416	10.7672	10.6685	10.5951	21.111	20.8738	20.6577
273.4	2.35615	2.56554	2.29603	4.07097	4.10085	3.82238	5.64325	5.812	5.73405	10.7684	10.6693	10.5965	21.1146	20.8767	20.6604
273.6	2.35898	2.56565	2.29794	4.06956	4.099	3.82324	5.6452	5.81318	5.73648	10.7689	10.6716	10.5964	21.1191	20.8789	20.6641
273.8	2.35659	2.56418	2.29608	4.07012	4.09788	3.82431	5.6452	5.81703	5.73655	10.772	10.6719	10.6007	21.1224	20.8819	20.6669
274	2.3586	2.56706	2.29805	4.07188	4.09818	3.82526	5.64553	5.8159	5.73784	10.7736	10.6728	10.5985	21.1252	20.8845	20.6699
274.2	2.35855	2.56494	2.29646	4.07494	4.09943	3.82548	5.64527	5.81586	5.73868	10.7736	10.6747	10.6014	21.128	20.8881	20.6723
274.4	2.36127	2.56461	2.30186	4.07106	4.10137	3.82397	5.64593	5.81769	5.73956	10.7773	10.6764	10.6031	21.1317	20.8922	20.6754
274.6	2.36034	2.5651	2.29848	4.07278	4.10175	3.82522	5.6467	5.81865	5.74	10.7786	10.6775	10.6046	21.1331	20.8956	20.6783
274.8	2.36165	2.56821	2.29734	4.07558	4.09952	3.82746	5.64957	5.81942	5.73956	10.7804	10.6798	10.6061	21.1352	20.8987	20.6797
275	2.3635	2.56902	2.30093	4.0755	4.10309	3.82789	5.65056	5.81957	5.74246	10.7812	10.6808	10.6067	21.1394	20.9012	20.6819
275.2	2.35898	2.56646	2.2987	4.07661	4.10167	3.8306	5.65008	5.81913	5.74312	10.7805	10.6823	10.6079	21.1433	20.904	20.6852
275.4	2.36225	2.56499	2.29957	4.077	4.10451	3.82974	5.65177	5.82188	5.74008	10.7838	10.6847	10.6092	21.1456	20.9072	20.6871
275.6	2.36013	2.57	2.30137	4.07597	4.10304	3.83021	5.65342	5.82331	5.74415	10.7855	10.6857	10.6094	21.1487	20.9107	20.6907
275.8	2.36143	2.56837	2.2987	4.07679	4.10373	3.83086	5.65357	5.82353	5.7429	10.7876	10.6857	10.6117	21.1516	20.9141	20.6944
276	2.36165	2.57327	2.29951	4.07786	4.10386	3.83284	5.65324	5.82599	5.74334	10.7883	10.688	10.6133	21.1547	20.9167	20.6967
276.2	2.36307	2.56712	2.30306	4.08079	4.1055	3.8346	5.65611	5.82772	5.74562	10.7885	10.6892	10.6144	21.158	20.9168	20.6987
276.4	2.36427	2.56984	2.30447	4.08131	4.10623	3.83219	5.6553	5.82754	5.74779	10.79	10.6905	10.614	21.1611	20.9222	20.7028
276.6	2.36557	2.56919	2.30398	4.08088	4.11058	3.83137	5.65636	5.82779	5.74712	10.7923	10.6918	10.6183	21.1651	20.9242	20.7046
276.8	2.36481	2.57202	2.30518	4.08083	4.10963	3.83473	5.65522	5.82827	5.74863	10.7957	10.6945	10.6194	21.1669	20.9274	20.7072
277	2.36481	2.57137	2.30278	4.08178	4.10912	3.83555	5.65651	5.82779	5.749	10.7965	10.6961	10.6203	21.1711	20.9313	20.7092
277.2	2.36704	2.57202	2.30687	4.0807	4.10735	3.83512	5.65805	5.83077	5.74966	10.7963	10.6945	10.6215	21.1734	20.9338	20.7131
277.4	2.36699	2.57022	2.30496	4.08157	4.10937	3.83585	5.65919	5.83003	5.74819	10.8006	10.6975	10.6232	21.1779	20.9365	20.7156
277.6	2.36377	2.56968	2.30534	4.08324	4.11123	3.83538	5.66084	5.82966	5.74955	10.8007	10.7001	10.6238	21.1795	20.94	20.7184
277.8	2.36465	2.57142	2.30425	4.08277	4.11067	3.83813	5.65952	5.83256	5.7512	10.8019	10.699	10.6263	21.1828	20.9426	20.7217
278	2.36682	2.57093	2.30556	4.08251	4.1114	3.83904	5.66069	5.83253	5.75094	10.8041	10.7002	10.6278	21.1863	20.9464	20.7241
278.2	2.36742	2.57354	2.3048	4.08329	4.11097	3.8374	5.66036	5.83389	5.75289	10.8047	10.7022	10.6295	21.1882	20.9483	20.7261
278.4	2.36868	2.57452	2.30578	4.0854	4.11269	3.83792	5.66279	5.83396	5.75421	10.8061	10.7029	10.6287	21.1909	20.9521	20.7295
278.6	2.36628	2.57213	2.30659	4.08428	4.11463	3.83775	5.66499	5.83616	5.75498	10.8079	10.7058	10.6315	21.1952	20.9548	20.7321
278.8	2.36704	2.57551	2.30594	4.08686	4.11424	3.84145	5.66572	5.84042	5.7559	10.8085	10.7076	10.6335	21.1974	20.9571	20.736
279	2.36633	2.57605	2.31182	4.086	4.11204	3.84037	5.6647	5.83587	5.75715	10.8102	10.7087	10.633	21.2004	20.9619	20.7377
279.2	2.36993	2.5754	2.3085	4.08626	4.11428	3.8405	5.66558	5.83708	5.75656	10.8124	10.7103	10.6333	21.2045	20.9627	20.7399
279.4	2.36933	2.57545	2.30801	4.0888	4.11519	3.84351	5.66767	5.83686	5.75682	10.8136	10.712	10.6359	21.2065	20.9667	20.7441
279.6	2.36895	2.57551	2.30817	4.08664	4.11514	3.84201	5.6669	5.84046	5.75788	10.8146	10.7134	10.6381	21.2103	20.9705	20.7467
279.8	2.37151	2.57567	2.30741	4.08669	4.11747	3.84248	5.66763	5.84083	5.75917	10.8151	10.7144	10.6399	21.213	20.9724	20.7492
280	2.36955	2.57861	2.30599	4.08652	4.11613	3.84218	5.6691	5.84145	5.76104	10.8155	10.7163	10.6416	21.2168	20.9739	20.752
280.2	2.37145	2.57502	2.3085	4.0891	4.11342	3.84184	5.67094	5.84178	5.76108	10.8196	10.7181	10.641	21.2204	20.9782	20.7559
280.4	2.37216	2.57616	2.31079	4.0894	4.11575	3.84188	5.67064	5.84233	5.76163	10.8199	10.7198	10.644	21.2245	20.9814	20.7576
280.6	2.37309	2.57823	2.31019	4.09078	4.11781	3.84046	5.67186	5.84318	5.76273	10.8212	10.7212	10.6434	21.2267	20.9852	20.7607
280.8	2.37145	2.57698	2.30899	4.08918	4.11798	3.84489	5.67457	5.84531	5.76255	10.8243	10.7224	10.6452	21.2291	20.9881	20.7632
281	2.37401	2.58062	2.3097	4.09327	4.11871	3.84192	5.67366	5.84564	5.76424	10.8258	10.7244	10.6457	21.2309	20.9908	20.7654
281.2	2.37428	2.58068	2.31242	4.09534	4.11932	3.84274	5.67483	5.84773	5.76512	10.8268	10.7252	10.6487	21.2355	20.9927	20.7688
281.4	2.37663	2.57855	2.31111	4.09297	4.11927	3.84511	5.67138	5.84846	5.76405	10.8266	10.726	10.6488	21.2384	20.9968	20.7694
281.6	2.37537	2.57877	2.31416	4.09392	4.11876	3.84644	5.67215	5.84898	5.76596	10.8294	10.7277	10.6516	21.2418	21.0003	20.7744
281.8	2.37793	2.58095	2.31482	4.09194	4.11949	3.84588	5.67424	5.84905	5.76541	10.8302	10.7291	10.6504	21.2438	21.0021	20.7753
282	2.37516	2.58046	2.31258	4.09469	4.12186	3.84493	5.67556	5.85243	5.7682	10.8323	10.7314	10.6546	21.2474	21.006	20.7794
282.2	2.37205	2.58041	2.31242	4.09934	4.1225	3.84795	5.67791	5.85265	5.76846	10.8337	10.7322	10.6559	21.2497	21.0084	20.7812
282.4	2.37472	2.57828	2.31514	4.09379	4.12177	3.8473	5.6774	5.85346	5.76949	10.8351	10.7343	10.6545	21.2532	21.0112	20.7853
282.6	2.37554	2.58084	2.3164	4.09577	4.12005	3.84834	5.67847	5.85349	5.77062	10.8364	10.7349	10.6578	21.2562	21.0138	20.7876
282.8	2.37761	2.58215	2.31553	4.09814	4.12151	3.84786	5.67825	5.85276	5.77015	10.8389	10.7366	10.659	21.2581	21.017	20.7899
283	2.3745	2.58101	2.31602	4.09418	4.12091	3.85096	5.67898	5.85346	5.76934	10.8399	10.7388	10.6602	21.2615	21.0204	20.7927
283.2	2.37499	2.58188	2.31084	4.09538	4.12207	3.8495	5.6814	5.85438	5.76989	10.8421	10.7393	10.6585	21.2652	21.0233	20.7962
283.4	2.3757	2.58182	2.31966	4.09543	4.12328	3.8513	5.6825	5.85764	5.77235	10.8424	10.7403	10.6611	21.2691	21.0267	20.7993
283.6	2.37728	2.58449	2.31558	4.09857	4.12534	3.85057	5.68195	5.85639	5.77235	10.8426	10.7423	10.6642	21.2711	21.0295	20.8018
283.8	2.37973	2.58678	2.31683	4.09818	4.12509	3.84971	5.6825	5.85709	5.77407	10.8448	10.7437	10.6652	21.2744	21.0331	20.804
284	2.38093	2.58454	2.31836	4.10094	4.12608	3.85527	5.68265	5.85841	5.77558	10.8461	10.7454	10.6655	21.2776	21.0354	20.8062
284.2	2.38289	2.58335	2.31885	4.0993	4.12586	3.85342	5.68335	5.86021	5.77576	10.8488	10.7458	10.668	21.2797	21.0379	20.8091
284.4	2.37706	2.58313	2.31242	4.09939	4.12616	3.85634	5.68504	5.86205	5.77628	10.8496	10.7478	10.6678	21.2836	21.0405	20.8124
284.6	2.37886	2.58351	2.31427	4.10167	4.12672	3.85518	5.68584	5.86194	5.77492	10.8493	10.7501	10.6714	21.2858	21.0437	20.8141
284.8	2.37467	2.58689	2.31591	4.09908	4.12676	3.8544	5.6875	5.86451	5.77712	10.8523	10.7505	10.6722	21.2889	21.0465	20.8174
285	2.38071	2.5889	2.3189	4.09926	4.13012	3.85385	5.6882	5.86161	5.77621	10.8539	10.7529	10.6735	21.2926	21.0503	20.8212
285.2	2.3812	2.58558	2.31841	4.10425	4.12892	3.85475	5.68886	5.8644	5.78043	10.8541	10.7538	10.6724	21.2958	21.0536	20.8234
285.4	2.38044	2.58542	2.31885	4.10348	4.12948	3.85802	5.69088	5.86513	5.77947	10.8562	10.7557	10.6735	21.2982	21.0561	20.827
285.6	2.38087	2.58901	2.31868	4.10472	4.12896	3.85707	5.69139	5.86532	5.78028	10.8573	10.7581	10.6761	21.302	21.0593	20.8301
285.8	2.38175	2.58765	2.31738	4.10412	4.12892	3.85716	5.68963	5.86616	5.78028	10.859	10.7575	10.676	21.3047	21.0615	20.8319
286	2.38164	2.58825	2.31814	4.10567	4.13094	3.85849	5.69249	5.86778	5.78098	10.8604	10.7582	10.6785	21.3076	21.0643	20.8349
286.2	2.37902	2.58547	2.31852	4.10636	4.13021	3.8622	5.6915	5.86935	5.78333	10.8612	10.7608	10.6786	21.3096	21.0676	20.8378
286.4	2.38305	2.58667	2.31977	4.10528	4.13038	3.86073	5.69308	5.87016	5.78362	10.8621	10.7636	10.6803	21.3137	21.0704	20.839
286.6	2.38338	2.58732	2.31907	4.10559	4.13029	3.85974	5.69414	5.87064	5.78329	10.8639	10.7629	10.6821	21.316	21.0724	20.8418
286.8	2.38425	2.58732	2.32103	4.10791	4.13413	3.86194	5.69403	5.87024	5.78263	10.8657	10.7653	10.6834	21.3195	21.0766	20.8447
287	2.3843	2.58738	2.32282	4.1083	4.13236	3.86357	5.69418	5.87181	5.78458	10.8672	10.7659	10.6872	21.3222	21.0782	20.8474
287.2	2.38371	2.58912	2.32135	4.10972	4.1321	3.86017	5.6944	5.87306	5.78594	10.8698	10.7681	10.686	21.3249	21.0832	20.8492
287.4	2.38441	2.58694	2.32228	4.10993	4.13598	3.86185	5.69535	5.87508	5.7859	10.8703	10.7695	10.6889	21.3281	21.0854	20.8535
287.6	2.38659	2.58787	2.32315	4.11187	4.13581	3.86499	5.69939	5.87435	5.78718	10.8719	10.7712	10.6886	21.3319	21.0883	20.8551
287.8	2.38496	2.58955	2.32168	4.11002	4.13443	3.86577	5.69752	5.87725	5.78674	10.8747	10.7722	10.6899	21.3342	21.0905	20.8595
288	2.3867	2.59331	2.32201	4.11123	4.13378	3.86555	5.69917	5.87795	5.78854	10.8738	10.7724	10.6919	21.3366	21.0938	20.8604
288.2	2.39008	2.59249	2.32266	4.11286	4.13512	3.86456	5.6991	5.87964	5.78854	10.8762	10.7745	10.693	21.3396	21.0969	20.8636
288.4	2.3898	2.59255	2.32309	4.11157	4.13787	3.86796	5.70005	5.87769	5.78942	10.8776	10.7761	10.6941	21.3424	21.099	20.8664
288.6	2.38719	2.5919	2.32293	4.11252	4.13688	3.86921	5.70134	5.87857	5.79049	10.8775	10.7761	10.6969	21.3455	21.102	20.8685
288.8	2.3861	2.59206	2.3256	4.11247	4.13817	3.86491	5.70244	5.8793	5.79063	10.8798	10.7778	10.6966	21.3469	21.1047	20.8721
289	2.38501	2.59081	2.32418	4.11209	4.14153	3.86857	5.70317	5.87956	5.79236	10.8808	10.779	10.6997	21.35	21.1069	20.8745
289.2	2.38942	2.59359	2.32467	4.11342	4.13744	3.86908	5.70373	5.88122	5.79361	10.8837	10.78	10.6985	21.3533	21.1103	20.8758
289.4	2.38676	2.59184	2.32451	4.11415	4.13903	3.86938	5.70005	5.88085	5.79321	10.8847	10.781	10.7012	21.3561	21.1134	20.879
289.6	2.38637	2.59653	2.32478	4.11742	4.14136	3.86913	5.70439	5.8836	5.79607	10.883	10.7839	10.7017	21.3594	21.1155	20.8814
289.8	2.39019	2.59947	2.32674	4.11652	4.14041	3.87007	5.70494	5.88368	5.79522	10.8863	10.7839	10.703	21.3621	21.1198	20.8833
290	2.38469	2.59729	2.32576	4.11424	4.14093	3.87042	5.70688	5.88353	5.79556	10.8883	10.7845	10.7063	21.3644	21.1212	20.8871
290.2	2.38975	2.59734	2.3256	4.11777	4.14243	3.86943	5.70758	5.88621	5.79651	10.8905	10.7869	10.7057	21.3693	21.1247	20.8906
290.4	2.38926	2.59674	2.328	4.11729	4.1433	3.87261	5.70802	5.88735	5.79728	10.8906	10.7882	10.7068	21.3715	21.1279	20.892
290.6	2.39318	2.59647	2.32729	4.11734	4.14351	3.87339	5.70938	5.88819	5.79691	10.8916	10.7895	10.7087	21.3751	21.1306	20.8944
290.8	2.39307	2.59348	2.32625	4.11712	4.14243	3.87408	5.7114	5.88856	5.79743	10.8937	10.7918	10.7109	21.3776	21.1345	20.8971
291	2.39193	2.59631	2.32696	4.11837	4.14566	3.87115	5.71125	5.89109	5.79835	10.8945	10.7933	10.7102	21.38	21.1374	20.9012
291.2	2.38779	2.59707	2.32816	4.11656	4.14553	3.87386	5.71173	5.89149	5.79989	10.8975	10.7958	10.7132	21.3833	21.1396	20.903
291.4	2.39329	2.59631	2.32865	4.12186	4.14286	3.8758	5.71008	5.88896	5.79926	10.8992	10.7966	10.714	21.3856	21.1426	20.9051
291.6	2.39324	2.59772	2.32827	4.12164	4.14398	3.87378	5.71133	5.89153	5.80058	10.8991	10.7959	10.7142	21.3883	21.1456	20.9078
291.8	2.39411	2.5968	2.33028	4.12014	4.14179	3.8755	5.71401	5.89282	5.80091	10.9015	10.7972	10.7163	21.3909	21.1479	20.9101
292	2.39253	2.5962	2.32718	4.1216	4.14502	3.8767	5.71287	5.89263	5.80158	10.9034	10.7985	10.7176	21.3948	21.1516	20.9139
292.2	2.39084	2.60028	2.32674	4.12315	4.14265	3.87494	5.71529	5.89638	5.80495	10.9025	10.8006	10.7192	21.3969	21.1549	20.9156
292.4	2.39177	2.59729	2.33088	4.12521	4.14609	3.87929	5.71268	5.89506	5.80378	10.9047	10.8029	10.7205	21.4009	21.1572	20.9175
292.6	2.39509	2.60006	2.33388	4.12513	4.14364	3.87588	5.71573	5.8973	5.80477	10.9066	10.8045	10.7235	21.403	21.1602	20.9205
292.8	2.39389	2.59849	2.32816	4.12181	4.14226	3.87929	5.7165	5.89612	5.80473	10.9067	10.8051	10.7246	21.406	21.1625	20.9232
293	2.39378	2.60017	2.32664	4.12526	4.14751	3.87881	5.71551	5.89994	5.80517	10.9086	10.806	10.7258	21.4091	21.1665	20.926
293.2	2.39868	2.6017	2.33219	4.12564	4.1479	3.8792	5.7204	5.89744	5.80569	10.9106	10.8072	10.7237	21.4112	21.1689	20.9287
293.4	2.39683	2.59909	2.32952	4.12569	4.14687	3.87946	5.71926	5.8973	5.80752	10.9108	10.8095	10.7254	21.414	21.1712	20.9309
293.6	2.39819	2.60181	2.3311	4.12905	4.14932	3.87864	5.72051	5.89965	5.80811	10.9143	10.8112	10.7293	21.4167	21.1724	20.9338
293.8	2.3977	2.60006	2.32887	4.12741	4.15074	3.87899	5.72021	5.89983	5.80936	10.9147	10.8141	10.7293	21.4198	21.176	20.9379
294	2.39781	2.60023	2.33203	4.1262	4.14773	3.88316	5.72179	5.90119	5.80793	10.916	10.814	10.7301	21.424	21.1793	20.9395
294.2	2.39797	2.6029	2.33056	4.1293	4.14846	3.88187	5.72249	5.90005	5.81076	10.9177	10.8157	10.7314	21.4267	21.1824	20.9421
294.4	2.4007	2.6035	2.33568	4.12806	4.15315	3.88101	5.72322	5.90292	5.8112	10.9191	10.8184	10.733	21.4289	21.1855	20.9441
294.6	2.40021	2.60475	2.33263	4.12689	4.15199	3.88402	5.72271	5.90266	5.81215	10.9202	10.8168	10.7349	21.4313	21.1871	20.946
294.8	2.39874	2.60388	2.33399	4.13064	4.15221	3.88221	5.72381	5.90475	5.81252	10.9232	10.8189	10.7365	21.4337	21.1905	20.948
295	2.40064	2.6036	2.33508	4.13008	4.15195	3.88454	5.72341	5.9046	5.81278	10.9239	10.8203	10.7369	21.436	21.1922	20.9516
295.2	2.39966	2.6048	2.33322	4.13253	4.15354	3.88424	5.72451	5.90596	5.81538	10.9238	10.8211	10.7386	21.4393	21.1952	20.9525
295.4	2.40315	2.60295	2.3311	4.13249	4.15401	3.8857	5.72509	5.90637	5.81524	10.9264	10.8236	10.7391	21.443	21.1985	20.9562
295.6	2.39966	2.60213	2.33535	4.13055	4.15367	3.88475	5.72579	5.90706	5.81615	10.9266	10.8258	10.7422	21.4456	21.2007	20.9586
295.8	2.3995	2.60317	2.33164	4.13598	4.15401	3.88492	5.7284	5.90927	5.81417	10.9275	10.8237	10.7436	21.448	21.2053	20.9622
296	2.40336	2.6023	2.336	4.13391	4.15444	3.88669	5.72873	5.90784	5.81733	10.9309	10.8264	10.7445	21.4513	21.2069	20.9644
296.2	2.40277	2.60595	2.33355	4.13387	4.15573	3.88579	5.73009	5.91018	5.8188	10.9313	10.8272	10.7469	21.4537	21.2098	20.966
296.4	2.39961	2.60448	2.3378	4.13335	4.15466	3.88708	5.73159	5.90974	5.81766	10.9337	10.8283	10.7454	21.4569	21.2128	20.9683
296.6	2.40315	2.60524	2.33551	4.13662	4.15737	3.88721	5.73046	5.91143	5.81828	10.9344	10.8288	10.7483	21.4588	21.2161	20.9716
296.8	2.40217	2.60311	2.34134	4.1355	4.15896	3.88712	5.72968	5.91378	5.8199	10.9369	10.8311	10.7492	21.4625	21.2175	20.9738
297	2.40249	2.60764	2.33949	4.1349	4.15651	3.89173	5.73185	5.91195	5.82059	10.9377	10.832	10.7509	21.4647	21.2213	20.9776
297.2	2.40505	2.60704	2.33573	4.13283	4.15686	3.88893	5.73016	5.91364	5.82023	10.9387	10.8339	10.7499	21.4674	21.2252	20.9803
297.4	2.40364	2.60562	2.3378	4.13546	4.15776	3.89168	5.73178	5.91701	5.8196	10.9397	10.8347	10.7508	21.4704	21.2253	20.9823
297.6	2.40353	2.60649	2.336	4.1368	4.15862	3.89194	5.73376	5.91591	5.82115	10.9398	10.8371	10.755	21.4742	21.2304	20.9837
297.8	2.40456	2.60655	2.33638	4.13804	4.1572	3.89078	5.73549	5.91492	5.82346	10.9431	10.8386	10.7547	21.4762	21.2317	20.9868
298	2.4056	2.60753	2.33486	4.13735	4.15905	3.89151	5.73607	5.9187	5.8228	10.9439	10.8382	10.7565	21.48	21.2349	20.9887
298.2	2.4075	2.60889	2.33704	4.13778	4.15939	3.89336	5.73593	5.91903	5.82412	10.946	10.8404	10.758	21.4823	21.238	20.9918
298.4	2.40543	2.61019	2.33905	4.13869	4.1578	3.89418	5.73802	5.91951	5.82574	10.9475	10.8399	10.7611	21.4851	21.2408	20.9957
298.6	2.4075	2.60932	2.33807	4.14218	4.16	3.89263	5.73578	5.92168	5.82408	10.9474	10.8415	10.7604	21.4891	21.243	20.9968
298.8	2.40663	2.61221	2.3396	4.14179	4.16202	3.89345	5.7375	5.92021	5.8286	10.9494	10.8445	10.7614	21.4919	21.2468	21.0006
299	2.40729	2.61172	2.33671	4.14218	4.16013	3.89599	5.73791	5.92506	5.8264	10.9509	10.846	10.7633	21.4938	21.2474	21.0022
299.2	2.40767	2.60921	2.33949	4.14261	4.16086	3.89642	5.73728	5.92487	5.82629	10.9515	10.8457	10.7657	21.4967	21.2511	21.004
299.4	2.40925	2.60611	2.34188	4.14377	4.16129	3.89353	5.73872	5.92414	5.82882	10.9525	10.8468	10.7666	21.4994	21.2532	21.0077
299.6	2.40788	2.60916	2.33796	4.13899	4.16142	3.89689	5.74121	5.92583	5.8279	10.9547	10.8478	10.7691	21.503	21.2572	21.0095
299.8	2.40946	2.61079	2.33676	4.14028	4.16314	3.89836	5.73894	5.92729	5.83054	10.9563	10.8519	10.7703	21.5057	21.2592	21.0129
300	2.413	2.61014	2.339	4.14119	4.1634	3.89508	5.74066	5.92946	5.83165	10.9574	10.8513	10.7705	21.5075	21.2637	21.0142
300.2	2.4099	2.60976	2.33954	4.14347	4.16133	3.89797	5.74151	5.92836	5.83242	10.9586	10.8514	10.7702	21.51	21.2649	21.0187
300.4	2.41142	2.61314	2.33992	4.14295	4.16404	3.89892	5.74298	5.92902	5.8337	10.9603	10.8547	10.7741	21.5133	21.2667	21.0207
300.6	2.41039	2.61597	2.33949	4.14256	4.16521	3.90034	5.74547	5.92836	5.83363	10.9625	10.8573	10.772	21.5159	21.2704	21.023
300.8	2.40957	2.61422	2.34117	4.14467	4.16473	3.90128	5.74533	5.92601	5.83282	10.9624	10.8554	10.7742	21.5182	21.2738	21.0253
301	2.40892	2.61428	2.34199	4.14515	4.16473	3.89793	5.74485	5.93001	5.83352	10.9641	10.8585	10.7748	21.522	21.2763	21.0287
301.2	2.41001	2.61205	2.34488	4.14553	4.1671	3.90288	5.74646	5.92994	5.83323	10.9658	10.8591	10.7774	21.5244	21.2786	21.0307
301.4	2.41197	2.61689	2.33954	4.14734	4.16753	3.90309	5.74588	5.93324	5.83473	10.968	10.8605	10.778	21.5268	21.2805	21.0325
301.6	2.40985	2.61406	2.34357	4.1479	4.1671	3.90141	5.7469	5.92887	5.83657	10.966	10.8613	10.7801	21.5304	21.2839	21.0341
301.8	2.41251	2.61156	2.34346	4.14713	4.16796	3.90486	5.74929	5.93288	5.83631	10.9705	10.8623	10.7825	21.5313	21.2862	21.0371
302	2.41573	2.61194	2.34319	4.14545	4.16585	3.90417	5.74797	5.93365	5.8369	10.9719	10.8648	10.7806	21.535	21.2889	21.0395
302.2	2.40897	2.6164	2.34019	4.14833	4.17011	3.90288	5.7487	5.93339	5.83638	10.9724	10.8659	10.7841	21.5383	21.2918	21.0414
302.4	2.41241	2.61477	2.34265	4.15035	4.17054	3.90266	5.75025	5.93544	5.84002	10.9738	10.8667	10.7843	21.5393	21.295	21.045
302.6	2.41202	2.61689	2.34205	4.14726	4.16732	3.90718	5.75208	5.93728	5.84053	10.9758	10.8663	10.7874	21.5426	21.2977	21.0468
302.8	2.41431	2.61586	2.34357	4.1504	4.16822	3.90529	5.75249	5.93666	5.84138	10.9776	10.8699	10.7867	21.5451	21.3004	21.0502
303	2.41491	2.61564	2.34956	4.15208	4.16818	3.90537	5.75315	5.93695	5.84002	10.9793	10.8687	10.7885	21.5494	21.3025	21.052
303.2	2.41671	2.61896	2.34352	4.15057	4.17287	3.90731	5.75304	5.93974	5.84112	10.9789	10.8715	10.7918	21.5514	21.3058	21.0556
303.4	2.41524	2.61929	2.34706	4.15096	4.17007	3.90688	5.75425	5.93967	5.84171	10.9808	10.873	10.79	21.5541	21.3091	21.0578
303.6	2.41491	2.6188	2.34455	4.15259	4.16955	3.90731	5.75439	5.93853	5.8434	10.9836	10.8734	10.7924	21.5568	21.3124	21.0601
303.8	2.41785	2.62125	2.34831	4.15337	4.1711	3.90731	5.75381	5.93919	5.84329	10.9836	10.8741	10.7957	21.5603	21.3135	21.0612
304	2.41556	2.61667	2.3439	4.15423	4.17158	3.90985	5.75645	5.94316	5.84523	10.9865	10.8774	10.7939	21.5613	21.3161	21.0647
304.2	2.41518	2.61738	2.3464	4.15285	4.17222	3.90705	5.75656	5.94301	5.84589	10.9864	10.8783	10.7943	21.5661	21.3194	21.0664
304.4	2.41676	2.61738	2.34635	4.15363	4.17239	3.90692	5.75777	5.9418	5.84766	10.9879	10.8809	10.7961	21.5675	21.3221	21.0695
304.6	2.41742	2.62054	2.34613	4.15513	4.17386	3.91032	5.75998	5.9447	5.84802	10.9898	10.8805	10.7974	21.5703	21.3246	21.0718
304.8	2.41861	2.61727	2.34934	4.1566	4.17304	3.91243	5.75741	5.9454	5.84945	10.9921	10.8812	10.8007	21.5733	21.3273	21.0747
305	2.41415	2.62092	2.34804	4.1566	4.17481	3.91015	5.76023	5.94554	5.84824	10.9917	10.8845	10.8001	21.5756	21.3305	21.0769
305.2	2.41398	2.6225	2.3488	4.15681	4.17399	3.91248	5.75961	5.94642	5.85074	10.9925	10.8869	10.8021	21.5784	21.3333	21.0792
305.4	2.42123	2.62163	2.34749	4.15625	4.17278	3.91338	5.76211	5.94602	5.85111	10.9952	10.8856	10.803	21.5813	21.3362	21.0818
305.6	2.41758	2.62185	2.35038	4.15785	4.17528	3.91196	5.76108	5.94642	5.85206	10.9963	10.887	10.8018	21.5839	21.3395	21.0849
305.8	2.41927	2.62468	2.35392	4.15785	4.17369	3.91355	5.7617	5.94775	5.851	10.9962	10.8888	10.805	21.587	21.3429	21.0869
306	2.42177	2.6207	2.34929	4.16008	4.17519	3.91355	5.7631	5.94958	5.85125	10.9992	10.89	10.8055	21.59	21.3454	21.0888
306.2	2.42085	2.62288	2.34956	4.15849	4.17696	3.91342	5.76258	5.94771	5.85324	10.9994	10.8912	10.8096	21.5919	21.3474	21.0913
306.4	2.42041	2.62343	2.35277	4.16064	4.17808	3.91377	5.76387	5.94822	5.85236	10.999	10.8918	10.8084	21.5961	21.3505	21.0941
306.6	2.42161	2.62	2.34989	4.15754	4.17756	3.91618	5.7653	5.94991	5.85357	11.0023	10.8947	10.811	21.5975	21.354	21.0964
306.8	2.41888	2.62267	2.34863	4.1597	4.1779	3.91725	5.76431	5.95021	5.85632	11.0028	10.894	10.81	21.5998	21.3565	21.0987
307	2.42057	2.62364	2.35245	4.15892	4.17795	3.91652	5.76589	5.95303	5.85588	11.0035	10.8956	10.8129	21.6028	21.3586	21.1012
307.2	2.42123	2.6213	2.35021	4.16198	4.1807	3.91777	5.76805	5.95311	5.85533	11.005	10.8958	10.8142	21.6054	21.3601	21.1042
307.4	2.42335	2.62435	2.35239	4.16155	4.18049	3.9179	5.77022	5.95637	5.85647	11.007	10.8966	10.816	21.6088	21.3624	21.1063
307.6	2.41769	2.62664	2.35277	4.1609	4.17915	3.91652	5.76956	5.9563	5.85794	11.0086	10.8991	10.8155	21.6111	21.367	21.1083
307.8	2.42498	2.62522	2.3531	4.16198	4.17967	3.91829	5.76941	5.95582	5.85746	11.0092	10.8998	10.8171	21.614	21.3687	21.1111
308	2.42433	2.6262	2.35365	4.1609	4.18152	3.91902	5.77154	5.95674	5.85933	11.0122	10.9018	10.8185	21.6174	21.3712	21.1125
308.2	2.42428	2.62555	2.35152	4.16323	4.17997	3.92109	5.76831	5.95667	5.85922	11.0128	10.904	10.8191	21.6196	21.3742	21.1157
308.4	2.42765	2.62283	2.35299	4.16327	4.1841	3.91949	5.77128	5.95597	5.86142	11.0157	10.9044	10.8186	21.6218	21.3764	21.118
308.6	2.42433	2.62337	2.35381	4.16301	4.18152	3.92354	5.77386	5.9606	5.85985	11.0148	10.9058	10.8223	21.6244	21.379	21.1211
308.8	2.42874	2.62326	2.35621	4.16456	4.18449	3.92216	5.77257	5.96067	5.86242	11.0177	10.9064	10.8233	21.6278	21.3814	21.1239
309	2.42357	2.62561	2.35762	4.16495	4.186	3.92173	5.77569	5.96027	5.86157	11.017	10.9088	10.8235	21.6306	21.3841	21.1264
309.2	2.42754	2.62811	2.35757	4.16577	4.18316	3.92276	5.77474	5.9617	5.86447	11.018	10.909	10.824	21.6341	21.3866	21.1284
309.4	2.42471	2.63083	2.35631	4.16546	4.1835	3.92431	5.77683	5.96368	5.86502	11.0202	10.9101	10.8261	21.6358	21.3899	21.1303
309.6	2.42564	2.62795	2.35855	4.16546	4.18522	3.92276	5.77562	5.96482	5.86506	11.0212	10.9122	10.8263	21.6385	21.3926	21.1335
309.8	2.42727	2.6274	2.35746	4.16615	4.18316	3.92776	5.77562	5.96401	5.86587	11.0233	10.913	10.8291	21.6409	21.3946	21.1354
310	2.42842	2.63018	2.35915	4.16917	4.18595	3.9244	5.779	5.96467	5.86517	11.0248	10.9152	10.8304	21.6443	21.3976	21.1389
310.2	2.42842	2.6304	2.35495	4.16667	4.18845	3.92492	5.77855	5.96423	5.86539	11.0259	10.9164	10.8324	21.6471	21.3999	21.1403
310.4	2.42809	2.63007	2.35822	4.16964	4.18841	3.92427	5.7783	5.96588	5.86686	11.0272	10.9169	10.8329	21.6497	21.4028	21.1433
310.6	2.42825	2.63143	2.35691	4.1696	4.18643	3.92621	5.78109	5.96588	5.86976	11.0274	10.9181	10.8356	21.651	21.4055	21.1453
310.8	2.43375	2.62947	2.35849	4.16882	4.18595	3.92892	5.77988	5.96695	5.86939	11.0281	10.9209	10.8362	21.6547	21.4083	21.1482
311	2.43152	2.62702	2.35849	4.16826	4.18574	3.92771	5.78186	5.9682	5.86892	11.0313	10.9216	10.8369	21.6574	21.41	21.1507
311.2	2.42923	2.63279	2.35424	4.17265	4.18867	3.92819	5.78197	5.96889	5.86741	11.0322	10.9218	10.8391	21.6593	21.4139	21.1526
311.4	2.42978	2.63127	2.358	4.1696	4.19069	3.92896	5.78138	5.9697	5.86895	11.0333	10.9229	10.8387	21.6624	21.4165	21.1554
311.6	2.43081	2.63176	2.35876	4.17059	4.1872	3.92801	5.78164	5.9715	5.87178	11.0357	10.9249	10.8414	21.666	21.4186	21.1588
311.8	2.43087	2.63301	2.35713	4.17205	4.19017	3.93154	5.78469	5.97455	5.8724	11.0362	10.9258	10.8418	21.6682	21.4206	21.1603
312	2.43255	2.62969	2.36219	4.17239	4.18996	3.92926	5.78421	5.97066	5.87152	11.0373	10.9275	10.8429	21.6709	21.4239	21.1632
312.2	2.43283	2.63383	2.36149	4.17476	4.19082	3.93142	5.78447	5.97271	5.87237	11.0382	10.9284	10.8434	21.6737	21.4261	21.1666
312.4	2.43315	2.6347	2.3604	4.17575	4.19078	3.9309	5.78645	5.97319	5.87244	11.039	10.9294	10.8468	21.6764	21.4284	21.1681
312.6	2.4331	2.63301	2.35915	4.17532	4.19164	3.93555	5.78575	5.97326	5.87516	11.0417	10.9305	10.8489	21.6804	21.4313	21.1705
312.8	2.43195	2.63633	2.36034	4.1739	4.19323	3.93275	5.78762	5.97481	5.87707	11.0409	10.9327	10.8488	21.6818	21.4338	21.1728
313	2.43664	2.63503	2.36176	4.17485	4.19276	3.93335	5.78579	5.97558	5.87534	11.0433	10.9317	10.8497	21.6839	21.4373	21.1759
313.2	2.43315	2.63584	2.3604	4.17468	4.19405	3.93172	5.78817	5.9758	5.87688	11.045	10.9338	10.8507	21.6868	21.4387	21.1777
313.4	2.43206	2.63301	2.36454	4.17618	4.19306	3.93228	5.7903	5.97881	5.87824	11.0456	10.9358	10.8525	21.6899	21.4418	21.1805
313.6	2.43272	2.63497	2.36252	4.17799	4.19327	3.93637	5.78935	5.97778	5.87802	11.048	10.935	10.8539	21.6929	21.4442	21.183
313.8	2.43506	2.63819	2.36274	4.17618	4.19499	3.93675	5.7903	5.97995	5.87868	11.0484	10.9369	10.8531	21.6956	21.4461	21.1847
314	2.43637	2.63786	2.36312	4.17722	4.19413	3.93611	5.78968	5.98013	5.88059	11.0497	10.938	10.8543	21.6983	21.4489	21.1889
314.2	2.43533	2.6359	2.36868	4.17907	4.19607	3.93568	5.79346	5.98153	5.88147	11.0513	10.9417	10.856	21.7005	21.4519	21.1909
314.4	2.43729	2.63742	2.3647	4.17984	4.19474	3.93654	5.79218	5.97962	5.88099	11.0518	10.9428	10.8591	21.7034	21.4544	21.1923
314.6	2.43751	2.63868	2.36524	4.17954	4.19693	3.93818	5.79324	5.98226	5.88235	11.0541	10.9429	10.8594	21.7065	21.4572	21.195
314.8	2.43904	2.63786	2.36416	4.18195	4.19693	3.93563	5.7931	5.98263	5.88378	11.0541	10.9444	10.8607	21.7089	21.4594	21.1981
315	2.43762	2.63868	2.36519	4.18122	4.19784	3.93546	5.79603	5.98285	5.8818	11.0548	10.9461	10.8628	21.7117	21.4632	21.2003
315.2	2.43566	2.64015	2.37047	4.18354	4.19973	3.93873	5.79379	5.98479	5.88397	11.0571	10.9477	10.8625	21.7137	21.4654	21.2032
315.4	2.43566	2.63661	2.36481	4.18281	4.19723	3.93886	5.79497	5.98512	5.88136	11.0576	10.9495	10.8629	21.716	21.4687	21.2052
315.6	2.43963	2.63699	2.36328	4.18324	4.19598	3.93891	5.79589	5.98648	5.88309	11.0605	10.9503	10.8649	21.7194	21.4701	21.2076
315.8	2.43566	2.63993	2.36633	4.18337	4.19805	3.93942	5.79776	5.98703	5.88525	11.0623	10.9496	10.8674	21.7203	21.4735	21.2094
316	2.44138	2.64036	2.36388	4.18363	4.1987	3.93688	5.79963	5.98817	5.88672	11.0628	10.9519	10.8671	21.7234	21.4765	21.212
316.2	2.4386	2.64113	2.36334	4.18333	4.20145	3.93938	5.79644	5.98674	5.88694	11.0646	10.9527	10.87	21.7258	21.4788	21.2135
316.4	2.43729	2.6384	2.36546	4.18415	4.20068	3.94153	5.79849	5.99078	5.88702	11.0658	10.9539	10.8712	21.7293	21.4812	21.2167
316.6	2.44012	2.63835	2.36497	4.18638	4.19994	3.94209	5.79967	5.99078	5.88801	11.0661	10.9546	10.8709	21.7309	21.4847	21.2199
316.8	2.43958	2.64162	2.36677	4.18565	4.20145	3.94226	5.80044	5.98949	5.89076	11.0681	10.9576	10.8727	21.7344	21.486	21.2224
317	2.43767	2.64287	2.36595	4.18763	4.20025	3.94334	5.80055	5.99169	5.89025	11.0681	10.9573	10.8748	21.737	21.4891	21.2247
317.2	2.4411	2.63976	2.36704	4.18935	4.20386	3.94291	5.79812	5.99357	5.89263	11.0708	10.9596	10.876	21.7392	21.4919	21.2262
317.4	2.44486	2.64396	2.36524	4.18733	4.20429	3.94424	5.79945	5.9914	5.8919	11.0702	10.9601	10.8788	21.7416	21.4939	21.2287
317.6	2.44159	2.64167	2.36933	4.18806	4.20274	3.94373	5.80246	5.99324	5.89344	11.073	10.9615	10.8791	21.7438	21.4971	21.2313
317.8	2.44295	2.64439	2.36851	4.19048	4.20653	3.94261	5.80301	5.99544	5.89278	11.0749	10.9619	10.878	21.7473	21.5	21.2337
318	2.44328	2.64292	2.36764	4.18759	4.20145	3.94347	5.80249	5.99467	5.89278	11.0753	10.9637	10.882	21.7501	21.5033	21.2366
318.2	2.4435	2.64521	2.36884	4.19022	4.20287	3.94403	5.80481	5.99544	5.89072	11.0786	10.9643	10.8816	21.7526	21.5051	21.2385
318.4	2.44464	2.64477	2.36644	4.18935	4.20455	3.94726	5.80565	5.99533	5.89381	11.0784	10.9667	10.8831	21.7541	21.5079	21.2406
318.6	2.44274	2.64254	2.36568	4.19065	4.2036	3.94795	5.80716	5.99717	5.89575	11.0789	10.9678	10.882	21.7583	21.5098	21.2437
318.8	2.44203	2.64526	2.36797	4.19177	4.20365	3.94661	5.80584	5.99805	5.89509	11.0821	10.9694	10.8849	21.7599	21.513	21.2452
319	2.44557	2.6439	2.36895	4.19142	4.20533	3.94765	5.80719	5.99915	5.89491	11.0822	10.971	10.887	21.7624	21.5153	21.2478
319.2	2.4453	2.64548	2.37047	4.19155	4.20446	3.94924	5.80929	6.00084	5.89539	11.0836	10.9713	10.8884	21.7654	21.5178	21.25
319.4	2.44502	2.64434	2.36993	4.19078	4.20524	3.94945	5.8084	6.00051	5.89586	11.0843	10.9724	10.8869	21.7689	21.521	21.2525
319.6	2.44377	2.6451	2.37178	4.19108	4.20894	3.94911	5.81182	6.00018	5.89752	11.0863	10.9731	10.8894	21.7715	21.523	21.2546
319.8	2.44405	2.64761	2.36884	4.19224	4.20688	3.951	5.81028	6.003	5.89733	11.0868	10.9738	10.8904	21.774	21.5262	21.2583
320	2.44399	2.64657	2.37069	4.19267	4.20911	3.95053	5.81255	6.00447	5.89785	11.0888	10.9745	10.8914	21.7756	21.5287	21.2588
320.2	2.4447	2.64516	2.36759	4.1925	4.21075	3.95074	5.81428	6.00352	5.89792	11.0912	10.9777	10.8908	21.779	21.5307	21.2612
320.4	2.44747	2.64897	2.37418	4.19482	4.20843	3.95053	5.81406	6.00477	5.90137	11.0908	10.9779	10.8931	21.7819	21.5335	21.2638
320.6	2.44562	2.64788	2.37069	4.1937	4.2101	3.95061	5.81399	6.00645	5.90097	11.0932	10.9802	10.8959	21.7841	21.5354	21.266
320.8	2.44388	2.64924	2.37363	4.19543	4.21312	3.95191	5.8138	6.00649	5.90082	11.0945	10.9804	10.8952	21.7874	21.5378	21.2674
321	2.44709	2.6475	2.37162	4.19616	4.20929	3.95307	5.81472	6.00855	5.90192	11.0953	10.9826	10.8966	21.7897	21.5412	21.2707
321.2	2.44747	2.64815	2.37559	4.19508	4.21109	3.95255	5.81652	6.00521	5.89976	11.0958	10.984	10.8969	21.7923	21.5427	21.2739
321.4	2.44889	2.64766	2.37222	4.19706	4.21152	3.95539	5.81744	6.00726	5.90218	11.0976	10.9824	10.897	21.7948	21.5447	21.2743
321.6	2.45042	2.65022	2.3708	4.1974	4.2092	3.95208	5.81637	6.0095	5.90163	11.1006	10.9837	10.9003	21.797	21.5477	21.2759
321.8	2.44895	2.64826	2.37102	4.19611	4.2126	3.95746	5.81744	6.00877	5.90501	11.101	10.9859	10.8998	21.7988	21.5497	21.2783
322	2.45129	2.64641	2.37325	4.19585	4.21523	3.95492	5.8185	6.01075	5.90361	11.1007	10.9879	10.9003	21.8013	21.5532	21.2802
322.2	2.44944	2.65055	2.37183	4.19753	4.21574	3.95677	5.81766	6.01123	5.90559	11.103	10.9888	10.9017	21.8051	21.5561	21.2839
322.4	2.44758	2.65	2.37363	4.19831	4.21458	3.95557	5.81755	6.00987	5.90706	11.1047	10.9892	10.9032	21.8073	21.5579	21.2872
322.6	2.45052	2.64979	2.37423	4.19844	4.21561	3.95634	5.81931	6.01149	5.90699	11.105	10.9897	10.9064	21.811	21.5603	21.2885
322.8	2.45112	2.6518	2.3775	4.19784	4.21523	3.95509	5.82001	6.01468	5.90644	11.1067	10.9899	10.9046	21.8124	21.5618	21.2894
323	2.44971	2.64984	2.37183	4.20111	4.21695	3.95888	5.82107	6.01446	5.90791	11.1079	10.9924	10.9083	21.8146	21.565	21.2927
323.2	2.44949	2.65066	2.37832	4.20119	4.21678	3.96138	5.82129	6.0131	5.90912	11.1079	10.9936	10.9073	21.818	21.5679	21.2942
323.4	2.45472	2.65087	2.37608	4.19904	4.21824	3.96099	5.82394	6.01519	5.91187	11.1101	10.9956	10.9096	21.82	21.5698	21.2963
323.6	2.45025	2.6524	2.37521	4.20055	4.22052	3.96103	5.82386	6.01541	5.9114	11.1126	10.9942	10.9115	21.823	21.5728	21.2989
323.8	2.45178	2.65185	2.37826	4.20076	4.21828	3.95914	5.82339	6.0167	5.91264	11.1131	10.9976	10.9105	21.8258	21.5765	21.3018
324	2.45254	2.64984	2.37799	4.2027	4.22121	3.96159	5.82276	6.01586	5.91129	11.114	10.9969	10.914	21.8274	21.5771	21.3034
324.2	2.45744	2.65109	2.37984	4.20558	4.21988	3.96172	5.82375	6.016	5.91202	11.1156	10.9994	10.9144	21.8301	21.5802	21.3062
324.4	2.45101	2.65349	2.37543	4.20343	4.21889	3.96163	5.825	6.01938	5.90949	11.1139	10.9999	10.9174	21.8324	21.5847	21.309
324.6	2.45515	2.65033	2.37679	4.20137	4.21897	3.96017	5.8264	6.01659	5.91448	11.1173	11.002	10.9167	21.8346	21.586	21.3112
324.8	2.45379	2.65267	2.37837	4.20412	4.2216	3.96103	5.8254	6.01997	5.91382	11.1187	11.0038	10.9194	21.8369	21.5891	21.3139
325	2.45368	2.65425	2.37897	4.20128	4.21889	3.96237	5.82676	6.01872	5.91463	11.1195	11.0029	10.9203	21.8399	21.5917	21.3158
325.2	2.45325	2.65594	2.37973	4.20352	4.22074	3.96474	5.82864	6.02151	5.91499	11.1221	11.0049	10.9232	21.8427	21.5934	21.3182
325.4	2.45477	2.65381	2.37826	4.20515	4.22255	3.96374	5.82845	6.0214	5.91547	11.1218	11.0059	10.922	21.8447	21.5946	21.3206
325.6	2.45265	2.65267	2.38022	4.2052	4.22134	3.96469	5.83157	6.02349	5.91635	11.1243	11.0067	10.924	21.8482	21.5992	21.3219
325.8	2.45537	2.6543	2.37821	4.20533	4.22336	3.9637	5.83095	6.02334	5.91591	11.1261	11.0088	10.925	21.8497	21.6006	21.3239
326	2.45646	2.65855	2.37962	4.20657	4.22332	3.96629	5.82966	6.0261	5.91756	11.1264	11.0102	10.9245	21.8538	21.604	21.3258
326.2	2.45755	2.65458	2.37853	4.20722	4.22646	3.96689	5.83198	6.02213	5.92028	11.1285	11.0114	10.9267	21.8562	21.6063	21.3284
326.4	2.45624	2.65501	2.3818	4.20464	4.2222	3.96732	5.83176	6.02647	5.92094	11.1297	11.013	10.9267	21.8575	21.608	21.3306
326.6	2.45619	2.65507	2.3806	4.20787	4.22199	3.96676	5.83381	6.02713	5.92021	11.1306	11.0137	10.9296	21.8595	21.6118	21.3342
326.8	2.45728	2.65844	2.37859	4.20851	4.22573	3.96792	5.83374	6.02815	5.91911	11.1326	11.0156	10.9301	21.8627	21.6134	21.3364
327	2.45902	2.65561	2.38109	4.20808	4.22435	3.97024	5.83444	6.02808	5.92157	11.133	11.0156	10.9316	21.8648	21.6162	21.3381
327.2	2.45858	2.65822	2.38365	4.20907	4.2253	3.96839	5.83587	6.02797	5.92035	11.1355	11.0158	10.9314	21.8675	21.6181	21.3387
327.4	2.45793	2.65784	2.38207	4.21006	4.22297	3.96736	5.83565	6.03084	5.92131	11.1358	11.0186	10.9346	21.8692	21.6208	21.3416
327.6	2.46022	2.65752	2.38376	4.21049	4.22599	3.96882	5.83704	6.02959	5.92175	11.1367	11.0183	10.9328	21.8738	21.6245	21.3458
327.8	2.45869	2.65871	2.38316	4.20954	4.22663	3.97089	5.83583	6.03168	5.92355	11.1384	11.0206	10.933	21.8755	21.6254	21.3478
328	2.46272	2.65795	2.38572	4.21032	4.2281	3.96913	5.83771	6.03223	5.92348	11.1395	11.0227	10.9383	21.8775	21.6279	21.3495
328.2	2.4581	2.66068	2.3824	4.21062	4.22745	3.97248	5.83804	6.0341	5.92388	11.1416	11.023	10.937	21.8808	21.6291	21.3512
328.4	2.45913	2.66019	2.38392	4.21239	4.22926	3.97149	5.83914	6.03344	5.92583	11.1428	11.0248	10.9387	21.882	21.6331	21.3527
328.6	2.46011	2.66068	2.38479	4.21217	4.22939	3.97149	5.84075	6.03318	5.92546	11.1427	11.0256	10.9383	21.8854	21.636	21.3545
328.8	2.46152	2.65953	2.38496	4.21527	4.23046	3.97188	5.84119	6.03642	5.92318	11.1462	11.0272	10.9396	21.8876	21.6385	21.3579
329	2.46245	2.6598	2.38588	4.21243	4.22737	3.97339	5.84409	6.03587	5.92465	11.1462	11.0283	10.9421	21.8899	21.6412	21.3617
329.2	2.45907	2.66198	2.38556	4.21299	4.23042	3.97261	5.84072	6.0381	5.92524	11.1456	11.0291	10.9435	21.8927	21.6439	21.363
329.4	2.46169	2.66171	2.38262	4.21518	4.22823	3.97283	5.84343	6.03888	5.9266	11.1477	11.0304	10.9456	21.8963	21.6458	21.3649
329.6	2.46452	2.66046	2.38719	4.21643	4.23094	3.97347	5.84354	6.04012	5.92671	11.1503	11.0311	10.9453	21.8972	21.6488	21.3675
329.8	2.46114	2.66313	2.38534	4.21691	4.23171	3.97296	5.84483	6.03943	5.92931	11.1522	11.0326	10.9457	21.9005	21.6512	21.3687
330	2.46561	2.66569	2.38567	4.21523	4.23464	3.97429	5.84237	6.03994	5.93093	11.1524	11.0339	10.9486	21.9033	21.6534	21.3717
330.2	2.46485	2.66166	2.38583	4.2163	4.23163	3.97472	5.84472	6.0413	5.92917	11.1533	11.0349	10.9495	21.9053	21.6549	21.3749
330.4	2.46055	2.66193	2.39089	4.21656	4.23412	3.97679	5.84666	6.04207	5.92997	11.1558	11.0363	10.9497	21.908	21.6588	21.3757
330.6	2.46588	2.66367	2.39089	4.21975	4.23279	3.97425	5.84509	6.04056	5.93056	11.1562	11.0372	10.9505	21.9098	21.6607	21.3791
330.8	2.46343	2.66166	2.38817	4.2163	4.23257	3.97769	5.84531	6.0424	5.92964	11.1575	11.0405	10.9506	21.9134	21.6631	21.3826
331	2.46485	2.66111	2.38654	4.21837	4.23451	3.97687	5.85052	6.04343	5.93207	11.1576	11.0389	10.9534	21.9155	21.6661	21.3835
331.2	2.46915	2.66095	2.39002	4.2166	4.23378	3.97765	5.84905	6.04585	5.93387	11.1605	11.0421	10.9558	21.9185	21.6683	21.3842
331.4	2.46528	2.66258	2.39008	4.21828	4.23589	3.97739	5.85158	6.04582	5.93379	11.1626	11.0411	10.9573	21.9213	21.6711	21.3884
331.6	2.46566	2.66253	2.38779	4.22031	4.23141	3.97868	5.84905	6.04512	5.93361	11.1634	11.0423	10.956	21.9231	21.6721	21.3907
331.8	2.46741	2.66514	2.3891	4.22056	4.23636	3.97761	5.85265	6.04479	5.93486	11.1626	11.0429	10.959	21.925	21.6762	21.3931
332	2.46583	2.66133	2.39122	4.21953	4.23697	3.97898	5.85305	6.04725	5.93721	11.1644	11.0442	10.9603	21.9276	21.6781	21.3957
332.2	2.4655	2.66411	2.38616	4.21914	4.23692	3.97984	5.85423	6.04905	5.93581	11.1657	11.0456	10.9611	21.9298	21.6802	21.397
332.4	2.46877	2.66541	2.39198	4.21975	4.23869	3.98139	5.85294	6.0496	5.9371	11.1672	11.0479	10.9607	21.9326	21.683	21.3993
332.6	2.46686	2.66416	2.38921	4.22336	4.24058	3.98617	5.85445	6.05059	5.93721	11.1691	11.0487	10.9631	21.9347	21.685	21.4016
332.8	2.46871	2.66607	2.38855	4.2228	4.2352	3.98221	5.85349	6.05129	5.93831	11.1687	11.0494	10.9626	21.9378	21.6876	21.4035
333	2.46926	2.66558	2.39117	4.22405	4.23796	3.9823	5.85471	6.04857	5.93952	11.1703	11.0505	10.9642	21.9394	21.6903	21.4064
333.2	2.46719	2.66547	2.39089	4.22754	4.23968	3.98475	5.85636	6.05033	5.93765	11.1694	11.0514	10.9637	21.9416	21.6923	21.408
333.4	2.46632	2.66416	2.39128	4.22315	4.23912	3.98312	5.85617	6.05232	5.94139	11.1722	11.0533	10.9669	21.9441	21.6945	21.4113
333.6	2.46468	2.66754	2.39128	4.22556	4.23959	3.98329	5.85551	6.05419	5.93967	11.1729	11.0532	10.9685	21.947	21.6965	21.4124
333.8	2.46861	2.66683	2.39062	4.22642	4.23847	3.98376	5.85761	6.05327	5.94036	11.1752	11.056	10.9677	21.9488	21.6995	21.415
334	2.46784	2.67021	2.38567	4.22732	4.24028	3.98514	5.85786	6.0529	5.94147	11.1765	11.056	10.9686	21.9516	21.7015	21.4168
334.2	2.47155	2.66618	2.38937	4.22405	4.24364	3.98566	5.85779	6.05386	5.94382	11.1799	11.0578	10.9699	21.9532	21.7039	21.4196
334.4	2.4704	2.67086	2.39177	4.22737	4.23942	3.98613	5.86062	6.0558	5.94051	11.1785	11.0586	10.9707	21.9563	21.7059	21.4236
334.6	2.47144	2.66977	2.39128	4.22582	4.24032	3.98587	5.85904	6.0576	5.94455	11.1802	11.0619	10.9712	21.9589	21.7092	21.4251
334.8	2.46975	2.66846	2.39324	4.22849	4.24316	3.98626	5.86157	6.05635	5.94415	11.1822	11.0613	10.9753	21.9621	21.7105	21.4248
335	2.47046	2.66912	2.39079	4.22775	4.24394	3.98733	5.85944	6.05914	5.94499	11.1837	11.0628	10.9744	21.9649	21.7129	21.428
335.2	2.47089	2.67048	2.39296	4.22965	4.24489	3.98703	5.8594	6.05687	5.94532	11.1845	11.0622	10.9758	21.9672	21.7154	21.4298
335.4	2.47323	2.66972	2.39084	4.23085	4.24618	3.98871	5.86462	6.05992	5.94697	11.1834	11.065	10.9762	21.9685	21.7176	21.4331
335.6	2.47334	2.6714	2.39411	4.22995	4.24329	3.98996	5.86473	6.06135	5.94675	11.1865	11.0655	10.9777	21.9723	21.7203	21.4344
335.8	2.47269	2.66955	2.39356	4.22986	4.24502	3.98875	5.86256	6.05863	5.94778	11.1885	11.0677	10.9789	21.9737	21.7222	21.437
336	2.47209	2.66993	2.39231	4.23184	4.24657	3.98884	5.86436	6.06289	5.94789	11.1888	11.068	10.9807	21.9767	21.7246	21.4388
336.2	2.47351	2.67244	2.39231	4.2312	4.24428	3.9894	5.86612	6.06142	5.95138	11.1893	11.0692	10.9814	21.9807	21.7264	21.4415
336.4	2.47073	2.67391	2.39487	4.23034	4.24497	3.98979	5.86671	6.06197	5.94885	11.1913	11.0715	10.9816	21.9815	21.7298	21.4446
336.6	2.47901	2.67227	2.39612	4.23283	4.24605	3.99078	5.86737	6.06373	5.9487	11.1903	11.0727	10.9836	21.9847	21.7321	21.446
336.8	2.47481	2.67097	2.39607	4.23326	4.24527	3.99276	5.86708	6.06274	5.95068	11.1924	11.0731	10.9845	21.9882	21.7342	21.4487
337	2.47618	2.67119	2.39683	4.23464	4.24708	3.99203	5.86873	6.06487	5.95149	11.1936	11.0737	10.9851	21.989	21.7367	21.4491
337.2	2.4759	2.67336	2.39384	4.23391	4.24652	3.99086	5.86693	6.067	5.95292	11.1949	11.0757	10.9865	21.9908	21.7385	21.4521
337.4	2.47432	2.67271	2.39318	4.23387	4.24657	3.99452	5.87134	6.06597	5.95718	11.1962	11.0769	10.987	21.9943	21.742	21.4552
337.6	2.47748	2.67413	2.39743	4.23486	4.24712	3.99194	5.87031	6.06682	5.95355	11.1971	11.0767	10.9882	21.9965	21.744	21.4565
337.8	2.47372	2.67505	2.39525	4.23468	4.2507	3.99599	5.8706	6.06895	5.95406	11.1982	11.0778	10.9895	21.9989	21.7467	21.4587
338	2.4734	2.6744	2.39661	4.23421	4.2504	3.99293	5.8706	6.06939	5.95549	11.1985	11.0776	10.9895	22.0011	21.748	21.461
338.2	2.4765	2.67587	2.39656	4.23585	4.24859	3.99663	5.87321	6.07203	5.95586	11.2014	11.0786	10.9912	22.0045	21.7514	21.4621
338.4	2.47449	2.67625	2.39672	4.23851	4.25018	3.99556	5.87317	6.07067	5.95839	11.2026	11.0812	10.9931	22.0063	21.7537	21.4655
338.6	2.47547	2.67511	2.39803	4.23761	4.24966	3.99612	5.87402	6.0717	5.95704	11.2043	11.0823	10.994	22.0087	21.7567	21.4681
338.8	2.47895	2.67342	2.39841	4.23791	4.25009	3.9962	5.87527	6.07243	5.95861	11.2039	11.0831	10.9927	22.0111	21.7584	21.4701
339	2.47868	2.67658	2.39934	4.2377	4.25182	3.9984	5.87391	6.07313	5.95979	11.2046	11.0843	10.995	22.0139	21.7605	21.4706
339.2	2.47672	2.67892	2.39972	4.23714	4.25216	3.9981	5.87288	6.0735	5.95972	11.208	11.086	10.9967	22.0153	21.7631	21.4752
339.4	2.48026	2.67788	2.39857	4.23817	4.25074	3.99887	5.87567	6.07427	5.9581	11.2084	11.086	10.9968	22.019	21.7649	21.4754
339.6	2.48184	2.68137	2.39901	4.23877	4.25121	3.99788	5.87696	6.07574	5.96001	11.209	11.0874	10.9989	22.0208	21.7678	21.4778
339.8	2.4796	2.67821	2.39988	4.23783	4.25121	3.99922	5.87685	6.07541	5.96151	11.2117	11.0893	10.9996	22.0231	21.7708	21.4797
340	2.48015	2.67647	2.39694	4.23959	4.25276	3.99853	5.8792	6.07747	5.9628	11.2109	11.0889	11.0013	22.0263	21.7716	21.4808
340.2	2.47716	2.67952	2.39852	4.23989	4.25423	3.99754	5.87942	6.0764	5.96298	11.2133	11.0916	11.0026	22.0275	21.7747	21.4841
340.4	2.48031	2.67941	2.39776	4.24032	4.25694	4.00085	5.87798	6.07596	5.96284	11.2131	11.0911	11.0041	22.03	21.7777	21.486
340.6	2.4814	2.67881	2.39629	4.23916	4.2541	4.00158	5.87897	6.07798	5.96236	11.2159	11.0935	11.0044	22.0324	21.7799	21.4885
340.8	2.48015	2.683	2.40004	4.24183	4.25259	4.00339	5.87905	6.07838	5.96273	11.2164	11.0948	11.0065	22.0343	21.7815	21.49
341	2.48124	2.68159	2.4026	4.24011	4.25259	4.00348	5.88246	6.07824	5.96482	11.2177	11.0951	11.0065	22.0373	21.7843	21.4937
341.2	2.48151	2.68181	2.40151	4.2408	4.25892	4.00111	5.8832	6.07978	5.96412	11.2181	11.0954	11.0056	22.0401	21.7869	21.4956
341.4	2.48211	2.68055	2.40113	4.24093	4.25819	3.99999	5.8818	6.07824	5.96754	11.2188	11.0975	11.0092	22.0426	21.7894	21.4973
341.6	2.48168	2.68121	2.39901	4.24303	4.25875	4.00098	5.88353	6.08209	5.96592	11.2215	11.0981	11.0083	22.0436	21.792	21.4992
341.8	2.48505	2.68268	2.40026	4.2442	4.2575	4.00516	5.88283	6.08195	5.96596	11.2224	11.0994	11.0095	22.0471	21.7943	21.5021
342	2.48178	2.68224	2.3989	4.24355	4.25728	4.0055	5.88599	6.07996	5.96952	11.2239	11.1018	11.0115	22.0488	21.7964	21.5024
342.2	2.48549	2.68137	2.40146	4.24291	4.25965	4.00305	5.8854	6.08176	5.9682	11.222	11.1038	11.0111	22.0521	21.799	21.5052
342.4	2.48374	2.68366	2.40075	4.2451	4.25901	4.00283	5.88617	6.08242	5.96915	11.2233	11.1044	11.0138	22.0541	21.8013	21.5077
342.6	2.48374	2.68344	2.40255	4.24661	4.26068	4.00145	5.88558	6.0847	5.97077	11.2272	11.1057	11.0148	22.0562	21.8051	21.5094
342.8	2.47977	2.68273	2.405	4.24428	4.2581	4.00429	5.88793	6.08286	5.96897	11.2272	11.1059	11.0164	22.0577	21.807	21.5113
343	2.48162	2.68573	2.40222	4.24648	4.25802	4.00438	5.88566	6.08385	5.96867	11.2294	11.1082	11.0167	22.061	21.8085	21.5151
343.2	2.47901	2.68458	2.40108	4.2476	4.25957	4.00748	5.88926	6.0876	5.97187	11.2305	11.1087	11.0166	22.0634	21.8108	21.5169
343.4	2.48358	2.68453	2.40309	4.24691	4.25957	4.00606	5.88889	6.08771	5.97205	11.2308	11.1103	11.02	22.0652	21.8139	21.5184
343.6	2.4832	2.68714	2.40146	4.24794	4.26124	4.00473	5.88966	6.08587	5.97198	11.2324	11.1127	11.0204	22.0681	21.8152	21.5201
343.8	2.48581	2.68812	2.40516	4.2479	4.26172	4.00477	5.8894	6.08646	5.97374	11.2345	11.1123	11.0218	22.0712	21.8178	21.5223
344	2.48178	2.68551	2.4038	4.25164	4.26284	4.00593	5.88937	6.08885	5.97341	11.2351	11.113	11.0211	22.0731	21.8204	21.5242
344.2	2.48314	2.68409	2.40543	4.25066	4.2612	4.0077	5.89076	6.08955	5.97308	11.2371	11.1144	11.0237	22.0746	21.8228	21.5259
344.4	2.48282	2.68333	2.40375	4.25018	4.26073	4.01011	5.89161	6.08815	5.97396	11.2347	11.1143	11.0238	22.0781	21.8251	21.5293
344.6	2.4844	2.68671	2.40179	4.25044	4.26327	4.01011	5.8937	6.09065	5.97602	11.2378	11.1158	11.0247	22.0806	21.8273	21.5314
344.8	2.48489	2.6872	2.40342	4.251	4.2634	4.00942	5.89223	6.09212	5.97627	11.2395	11.1166	11.0285	22.0828	21.8293	21.5333
345	2.48511	2.6872	2.40462	4.25147	4.26322	4.0114	5.89414	6.09336	5.97763	11.2412	11.1166	11.0283	22.0839	21.8312	21.5359
345.2	2.48309	2.68622	2.40761	4.25152	4.26275	4.01071	5.89403	6.09344	5.97785	11.2414	11.1178	11.0285	22.0876	21.8348	21.5376
345.4	2.48396	2.68812	2.40701	4.24997	4.26482	4.012	5.89528	6.09667	5.9809	11.2431	11.1187	11.0287	22.0894	21.8375	21.5388
345.6	2.48679	2.68943	2.40533	4.25027	4.26142	4.01303	5.89708	6.0956	5.97738	11.244	11.1212	11.0301	22.0912	21.8396	21.5417
345.8	2.48805	2.68692	2.4032	4.25156	4.26499	4.01415	5.89733	6.09762	5.97877	11.2449	11.1214	11.0317	22.0937	21.8423	21.5443
346	2.48543	2.68616	2.4062	4.25263	4.26576	4.01454	5.8973	6.09884	5.97881	11.2467	11.1238	11.0319	22.0959	21.844	21.5472
346.2	2.48707	2.68812	2.40636	4.25229	4.26624	4.01721	5.89697	6.09814	5.98292	11.249	11.1237	11.0347	22.098	21.8471	21.5489
346.4	2.49071	2.68959	2.40691	4.25384	4.2668	4.016	5.90046	6.10019	5.98193	11.2495	11.1261	11.0348	22.0992	21.85	21.5515
346.6	2.4893	2.68741	2.40445	4.25367	4.26723	4.01488	5.89965	6.09884	5.98241	11.2482	11.1274	11.0349	22.1027	21.8521	21.5532
346.8	2.48756	2.68888	2.40696	4.25634	4.26938	4.01695	5.89818	6.10034	5.97921	11.2505	11.1278	11.0359	22.105	21.8541	21.5557
347	2.48674	2.6897	2.40756	4.25479	4.2683	4.01579	5.89913	6.09975	5.98505	11.2535	11.1279	11.0378	22.1077	21.8573	21.5573
347.2	2.48625	2.69079	2.40827	4.25401	4.26947	4.01708	5.89924	6.10287	5.98219	11.254	11.1301	11.0393	22.1096	21.8587	21.559
347.4	2.4893	2.68878	2.40761	4.25797	4.27059	4.01704	5.90038	6.10041	5.98501	11.2558	11.1309	11.0401	22.1108	21.8612	21.5612
347.6	2.48973	2.69025	2.40761	4.25918	4.27011	4.01837	5.90229	6.10262	5.98677	11.2571	11.1323	11.0417	22.1141	21.8645	21.5648
347.8	2.48832	2.69232	2.40865	4.25896	4.26753	4.01816	5.90365	6.10309	5.98722	11.2577	11.134	11.0428	22.1178	21.8659	21.566
348	2.48864	2.68987	2.41311	4.2584	4.27106	4.01803	5.901	6.10335	5.98711	11.2585	11.1348	11.0438	22.1186	21.8688	21.5677
348.2	2.4911	2.69057	2.41257	4.25909	4.27201	4.0194	5.90376	6.10548	5.98729	11.2619	11.1346	11.044	22.1215	21.8702	21.5696
348.4	2.49082	2.69319	2.40865	4.25987	4.27132	4.01867	5.90303	6.10559	5.98935	11.2597	11.1349	11.0451	22.1229	21.8728	21.5715
348.6	2.49012	2.69063	2.41072	4.26099	4.27188	4.02242	5.90383	6.10721	5.98887	11.2628	11.1378	11.0454	22.127	21.8758	21.5741
348.8	2.48935	2.68981	2.40778	4.25849	4.27114	4.01953	5.90325	6.10633	5.98725	11.2633	11.136	11.0465	22.1278	21.8774	21.5756
349	2.4912	2.69128	2.40897	4.26155	4.27265	4.02027	5.90585	6.10732	5.991	11.2642	11.1385	11.049	22.1301	21.88	21.5784
349.2	2.49012	2.69319	2.41273	4.26038	4.27424	4.0207	5.90615	6.10809	5.98964	11.2674	11.1406	11.049	22.1326	21.8813	21.5808
349.4	2.49191	2.69106	2.41404	4.25965	4.27321	4.02091	5.90548	6.10945	5.99096	11.2665	11.1396	11.0507	22.1346	21.8835	21.582
349.6	2.49153	2.69302	2.40979	4.26103	4.27119	4.02285	5.9078	6.10956	5.99195	11.2673	11.1415	11.051	22.1381	21.8857	21.5839
349.8	2.4936	2.6927	2.41186	4.26228	4.27416	4.02328	5.90806	6.11036	5.99327	11.2691	11.1428	11.0526	22.1404	21.8881	21.587
350	2.49295	2.69553	2.41387	4.26292	4.27506	4.02207	5.9075	6.1097	5.99416	11.2698	11.145	11.0539	22.1423	21.8902	21.5891
350.2	2.49796	2.69292	2.41132	4.26422	4.27463	4.02268	5.90938	6.11187	5.99166	11.2714	11.1455	11.0557	22.1434	21.8924	21.5896
350.4	2.49376	2.69389	2.41132	4.26327	4.27571	4.02233	5.90861	6.1118	5.99441	11.2721	11.1463	11.0555	22.1469	21.8957	21.5918
350.6	2.49382	2.69335	2.41192	4.26374	4.2733	4.02414	5.91129	6.11169	5.99529	11.2752	11.1469	11.0559	22.1498	21.8972	21.5938
350.8	2.49556	2.69498	2.41507	4.26262	4.27657	4.02311	5.90938	6.11426	5.99559	11.2745	11.1461	11.0578	22.1525	21.9006	21.5976
351	2.49425	2.69509	2.41404	4.2646	4.27429	4.0219	5.90967	6.11312	5.99629	11.2761	11.1505	11.0586	22.1537	21.9023	21.599
351.2	2.49409	2.69667	2.41142	4.26348	4.27558	4.02444	5.91147	6.11411	5.99566	11.2773	11.1525	11.0603	22.1553	21.9043	21.6023
351.4	2.49442	2.69297	2.41513	4.2649	4.27571	4.02431	5.91096	6.11668	5.99695	11.2779	11.1533	11.0624	22.158	21.9078	21.6048
351.6	2.49529	2.697	2.41213	4.26387	4.27665	4.02466	5.9125	6.11455	5.9979	11.2787	11.1553	11.062	22.1606	21.9088	21.6062
351.8	2.49654	2.69733	2.41633	4.26581	4.27911	4.02582	5.91393	6.1155	5.99819	11.2804	11.1543	11.0648	22.1624	21.9109	21.6086
352	2.49562	2.69662	2.41192	4.26749	4.28126	4.0238	5.91448	6.11495	5.99941	11.282	11.1563	11.0633	22.1639	21.9142	21.6115
352.2	2.49758	2.70027	2.41366	4.26671	4.27984	4.02397	5.91474	6.11635	6.00124	11.2835	11.1578	11.0644	22.1664	21.9174	21.6125
352.4	2.49823	2.7013	2.41349	4.26912	4.27963	4.02733	5.91533	6.11903	6.00084	11.2836	11.1591	11.0656	22.169	21.9186	21.6148
352.6	2.49817	2.69961	2.41551	4.26706	4.28221	4.02862	5.91764	6.11925	6.00117	11.2852	11.1594	11.0679	22.1717	21.92	21.6173
352.8	2.49714	2.69901	2.41736	4.26921	4.28152	4.02728	5.91558	6.11976	6.00165	11.2868	11.1604	11.0685	22.1745	21.9223	21.6187
353	2.49801	2.70108	2.41338	4.27166	4.28229	4.0287	5.91554	6.1198	6.003	11.2881	11.16	11.07	22.1754	21.9239	21.6209
353.2	2.49583	2.7001	2.41638	4.26809	4.28242	4.02991	5.91764	6.12064	6.00256	11.2894	11.1618	11.0706	22.1776	21.9277	21.6228
353.4	2.49992	2.69989	2.41611	4.26809	4.28273	4.03124	5.91764	6.12164	6.00227	11.2889	11.1626	11.0715	22.1795	21.9291	21.626
353.6	2.49937	2.69978	2.4172	4.27218	4.28178	4.02827	5.91881	6.12002	6.00345	11.2902	11.164	11.0727	22.1832	21.9323	21.6269
353.8	2.49839	2.70016	2.41801	4.27209	4.28393	4.02961	5.91995	6.12355	6.00491	11.291	11.1654	11.0738	22.1854	21.9352	21.629
354	2.49992	2.69999	2.41633	4.2714	4.2829	4.03228	5.92047	6.12336	6.00616	11.2946	11.1651	11.0743	22.188	21.9355	21.6314
354.2	2.50041	2.69978	2.41638	4.27114	4.2872	4.03176	5.92135	6.12219	6.00594	11.2951	11.1681	11.0761	22.1896	21.9379	21.6325
354.4	2.50438	2.6982	2.42057	4.27188	4.28277	4.03146	5.91962	6.12435	6.00561	11.2962	11.1683	11.0768	22.1919	21.9418	21.6354
354.6	2.50182	2.70272	2.41812	4.27179	4.28453	4.03068	5.92248	6.12516	6.00638	11.296	11.1695	11.0785	22.1954	21.9437	21.638
354.8	2.50547	2.69999	2.42057	4.27321	4.28699	4.03271	5.92204	6.12678	6.00598	11.2983	11.172	11.0798	22.1965	21.9456	21.6388
355	2.5027	2.7025	2.42117	4.27317	4.28699	4.03322	5.92377	6.12468	6.00583	11.2988	11.172	11.0802	22.1992	21.9467	21.6411
355.2	2.50378	2.70114	2.42193	4.27252	4.28548	4.03705	5.92366	6.12762	6.00873	11.2995	11.1733	11.0809	22.2006	21.9486	21.6427
355.4	2.50346	2.70195	2.41943	4.27334	4.28587	4.03387	5.92491	6.1274	6.00792	11.3019	11.1745	11.0822	22.2034	21.9506	21.6445
355.6	2.50248	2.70081	2.42074	4.2736	4.28475	4.03667	5.9241	6.1296	6.00591	11.3011	11.1759	11.0831	22.2054	21.9536	21.6465
355.8	2.50378	2.70174	2.42155	4.27403	4.2875	4.03675	5.92667	6.13111	6.01035	11.3037	11.1758	11.0832	22.2075	21.9554	21.6488
356	2.50117	2.70348	2.41709	4.27269	4.28918	4.03942	5.92652	6.1299	6.00855	11.3046	11.1758	11.084	22.2109	21.9562	21.6506
356.2	2.50035	2.70168	2.42357	4.27463	4.28617	4.03473	5.92575	6.13067	6.01064	11.3058	11.1786	11.0846	22.213	21.9602	21.652
356.4	2.50357	2.70348	2.42074	4.27416	4.28759	4.04136	5.92766	6.13063	6.01035	11.3076	11.1798	11.0858	22.215	21.9622	21.6544
356.6	2.50515	2.7037	2.42079	4.27532	4.2894	4.03766	5.92873	6.13239	6.01207	11.3086	11.1806	11.0855	22.2169	21.9644	21.6574
356.8	2.50422	2.70577	2.42096	4.27416	4.2903	4.03916	5.92784	6.13162	6.01207	11.3092	11.1812	11.0859	22.22	21.9675	21.6583
357	2.50536	2.70261	2.42237	4.27614	4.29082	4.03925	5.92983	6.13232	6.01105	11.3113	11.1821	11.0869	22.223	21.9711	21.66
357.2	2.50575	2.70479	2.42155	4.27635	4.28905	4.03994	5.9288	6.13526	6.01215	11.3127	11.1845	11.0895	22.2253	21.9725	21.6625
357.4	2.50558	2.70381	2.4227	4.27795	4.28991	4.04093	5.92865	6.13375	6.01424	11.3131	11.1853	11.0905	22.2264	21.9754	21.664
357.6	2.50389	2.70272	2.424	4.27846	4.29086	4.0408	5.92843	6.13438	6.01545	11.3148	11.1866	11.0906	22.2292	21.9773	21.6662
357.8	2.50395	2.70462	2.42019	4.27919	4.29017	4.04282	5.93258	6.13621	6.01552	11.3152	11.1872	11.093	22.2311	21.9802	21.6686
358	2.50814	2.70413	2.42155	4.27803	4.29172	4.03959	5.93295	6.13834	6.01622	11.3163	11.1886	11.0937	22.2339	21.9821	21.6703
358.2	2.50776	2.70446	2.42253	4.27975	4.29164	4.04149	5.93174	6.13897	6.01655	11.3165	11.1896	11.0946	22.2356	21.984	21.6726
358.4	2.5076	2.70604	2.42243	4.27859	4.28914	4.04261	5.93398	6.13753	6.01633	11.3185	11.191	11.0946	22.2381	21.9862	21.6748
358.6	2.50705	2.70789	2.42379	4.28027	4.29069	4.04299	5.93343	6.13845	6.01787	11.3197	11.1919	11.0974	22.2398	21.9883	21.6767
358.8	2.50809	2.70784	2.42482	4.28074	4.2903	4.04394	5.93343	6.13908	6.01791	11.321	11.1923	11.0976	22.2428	21.9898	21.6795
359	2.50689	2.70729	2.42395	4.28178	4.29198	4.04269	5.93482	6.13878	6.02015	11.3225	11.1924	11.0985	22.2452	21.9934	21.6815
359.2	2.50792	2.70827	2.42259	4.28126	4.29159	4.04441	5.93379	6.14098	6.01938	11.3226	11.1936	11.0978	22.246	21.9948	21.6822
359.4	2.50918	2.70822	2.42373	4.28036	4.2934	4.04373	5.93504	6.14014	6.02129	11.3232	11.1956	11.101	22.2495	21.9963	21.6856
359.6	2.50928	2.70974	2.42384	4.28333	4.29133	4.0451	5.93783	6.14058	6.02	11.3238	11.1955	11.1002	22.2523	21.9999	21.6882
359.8	2.51342	2.7098	2.42379	4.28509	4.29461	4.04536	5.93684	6.14183	6.02048	11.325	11.197	11.1015	22.2522	22.0024	21.6897
360	2.51059	2.70805	2.42613	4.28173	4.29297	4.0448	5.93724	6.14194	6.02294	11.3265	11.1981	11.1023	22.2553	22.0047	21.691
360.2	2.51146	2.70985	2.42281	4.2807	4.29241	4.04441	5.93607	6.14378	6.02246	11.3282	11.1993	11.1046	22.2578	22.0066	21.6939
360.4	2.50624	2.70871	2.42667	4.28212	4.29353	4.04416	5.9393	6.14179	6.02349	11.3297	11.2005	11.1056	22.2599	22.0074	21.6962
360.6	2.5095	2.7111	2.42183	4.28346	4.29603	4.04424	5.9375	6.14403	6.02261	11.3307	11.2004	11.1067	22.2604	22.0103	21.6972
360.8	2.51119	2.71208	2.42629	4.28303	4.29697	4.04674	5.93912	6.14451	6.02522	11.3318	11.2027	11.1075	22.2646	22.0123	21.6994
361	2.50923	2.71377	2.42793	4.28268	4.2962	4.047	5.94125	6.14624	6.02548	11.3329	11.2048	11.1069	22.2657	22.0146	21.7013
361.2	2.51037	2.71181	2.42449	4.2835	4.2965	4.04825	5.93871	6.14565	6.02603	11.3339	11.204	11.1089	22.2685	22.0177	21.7041
361.4	2.51206	2.71127	2.42618	4.28707	4.29986	4.04795	5.94271	6.14583	6.02621	11.3348	11.2056	11.1106	22.2704	22.0196	21.7074
361.6	2.51135	2.71236	2.42586	4.28604	4.29749	4.04885	5.94143	6.14679	6.0254	11.3365	11.2045	11.1114	22.2734	22.0204	21.7082
361.8	2.51228	2.71159	2.42444	4.28604	4.29538	4.05027	5.94253	6.14833	6.02592	11.3393	11.2075	11.1128	22.2758	22.0224	21.7106
362	2.51092	2.71399	2.42624	4.28673	4.29805	4.04743	5.94231	6.14745	6.02929	11.338	11.209	11.1137	22.2764	22.0248	21.7111
362.2	2.51239	2.7159	2.42177	4.28862	4.30003	4.0507	5.94187	6.1498	6.03003	11.34	11.207	11.1145	22.2802	22.0278	21.7132
362.4	2.51293	2.71317	2.42733	4.28595	4.29938	4.051	5.94341	6.15094	6.02812	11.3411	11.2087	11.1169	22.2823	22.0305	21.715
362.6	2.51446	2.71312	2.42629	4.29099	4.29788	4.05147	5.94411	6.15233	6.0301	11.3413	11.2093	11.1152	22.2846	22.0316	21.7174
362.8	2.51391	2.71584	2.42847	4.28961	4.30012	4.04971	5.94323	6.152	6.02933	11.3421	11.2103	11.1174	22.2852	22.0353	21.7197
363	2.51048	2.7166	2.42863	4.28707	4.29654	4.05053	5.94503	6.15152	6.03054	11.3441	11.2148	11.1178	22.2877	22.0378	21.7205
363.2	2.50956	2.71633	2.42918	4.2912	4.2999	4.05264	5.94503	6.15365	6.03205	11.3462	11.2143	11.1211	22.2898	22.039	21.7237
363.4	2.51838	2.71606	2.42689	4.29116	4.29783	4.05393	5.94778	6.15307	6.0323	11.347	11.2161	11.1208	22.293	22.0412	21.7245
363.6	2.51402	2.71753	2.43021	4.28978	4.29874	4.05556	5.94785	6.15336	6.03175	11.3485	11.2167	11.1214	22.2943	22.0444	21.727
363.8	2.51315	2.71753	2.42918	4.29185	4.30081	4.05462	5.94749	6.15395	6.03098	11.3473	11.2176	11.123	22.2966	22.0461	21.7291
364	2.51375	2.71579	2.43087	4.29052	4.2999	4.0563	5.94874	6.15821	6.03418	11.3493	11.2196	11.1245	22.2999	22.0475	21.7313
364.2	2.51435	2.71704	2.43081	4.2928	4.30132	4.05419	5.95013	6.15604	6.0337	11.3502	11.2192	11.1253	22.3006	22.0491	21.7321
364.4	2.51909	2.71573	2.43098	4.29215	4.30197	4.05703	5.94764	6.15718	6.0341	11.3515	11.2204	11.1247	22.3033	22.0516	21.7347
364.6	2.51538	2.71448	2.42961	4.29353	4.30197	4.05492	5.95153	6.15916	6.03073	11.3527	11.2224	11.1267	22.3065	22.0548	21.7363
364.8	2.51326	2.71802	2.43076	4.29452	4.30356	4.0578	5.95215	6.15997	6.03469	11.3528	11.2219	11.129	22.3084	22.0561	21.7394
365	2.51408	2.71633	2.43119	4.29542	4.30382	4.05922	5.95366	6.15912	6.03429	11.3535	11.2243	11.1281	22.3105	22.0576	21.7402
365.2	2.5162	2.72151	2.42961	4.29538	4.30145	4.05819	5.95182	6.15975	6.0348	11.3574	11.2244	11.1291	22.3112	22.0603	21.7438
365.4	2.51887	2.71916	2.43163	4.29667	4.30476	4.05983	5.9556	6.161	6.03407	11.3555	11.2256	11.1314	22.3139	22.0626	21.7446
365.6	2.51729	2.71922	2.43049	4.29758	4.30558	4.05884	5.952	6.16195	6.037	11.3572	11.228	11.1289	22.3165	22.0649	21.7479
365.8	2.51609	2.71851	2.43195	4.29844	4.30352	4.06107	5.95479	6.16162	6.03579	11.3586	11.2273	11.1303	22.3196	22.0676	21.7491
366	2.51985	2.72085	2.43294	4.29973	4.30515	4.06086	5.95476	6.16217	6.0362	11.359	11.2298	11.1317	22.3216	22.0693	21.7522
366.2	2.5199	2.71889	2.42956	4.29788	4.30588	4.0612	5.95634	6.1636	6.03939	11.3605	11.2302	11.1338	22.3237	22.0719	21.7543
366.4	2.52061	2.71884	2.43435	4.29814	4.30821	4.05996	5.95696	6.16481	6.03777	11.363	11.2318	11.1355	22.3249	22.0731	21.7545
366.6	2.51794	2.71943	2.43272	4.29857	4.30498	4.05875	5.9567	6.16302	6.04112	11.3635	11.234	11.1362	22.3274	22.0759	21.7579
366.8	2.51952	2.71884	2.43326	4.29641	4.30799	4.05944	5.95707	6.16742	6.03796	11.3639	11.2333	11.1377	22.331	22.0782	21.7598
367	2.51772	2.71905	2.43206	4.29826	4.30855	4.06241	5.95637	6.16702	6.04137	11.3651	11.2345	11.137	22.333	22.0817	21.761
367.2	2.52077	2.71976	2.43446	4.29654	4.30855	4.06314	5.96133	6.16628	6.04328	11.3646	11.2347	11.1395	22.3357	22.0825	21.764
367.4	2.51696	2.71851	2.43375	4.29831	4.30881	4.06327	5.95751	6.16746	6.04071	11.3682	11.2366	11.1419	22.3374	22.0855	21.7649
367.6	2.52165	2.7196	2.43098	4.29775	4.30937	4.06172	5.95858	6.16544	6.0431	11.3685	11.2363	11.1414	22.3381	22.0871	21.7663
367.8	2.52268	2.71987	2.43179	4.29857	4.31131	4.06495	5.961	6.16907	6.04281	11.3706	11.2386	11.1421	22.3429	22.0895	21.7694
368	2.51974	2.72118	2.43408	4.29973	4.31131	4.06495	5.96302	6.16845	6.04387	11.3713	11.2392	11.1433	22.3447	22.092	21.771
368.2	2.51909	2.72243	2.43392	4.30012	4.31187	4.06676	5.96324	6.16955	6.04493	11.3733	11.2395	11.1432	22.3466	22.0927	21.7728
368.4	2.52012	2.71998	2.43691	4.30046	4.31182	4.06405	5.96306	6.17216	6.0453	11.3744	11.2407	11.1454	22.3487	22.0953	21.7751
368.6	2.52181	2.71943	2.43849	4.29999	4.31286	4.06684	5.96265	6.17175	6.04446	11.373	11.2403	11.147	22.3503	22.0976	21.7771
368.8	2.52121	2.72167	2.43517	4.30287	4.30959	4.06581	5.96262	6.17223	6.0464	11.3757	11.2425	11.1486	22.3512	22.0997	21.7792
369	2.52241	2.72091	2.43462	4.30201	4.31307	4.06456	5.96408	6.17018	6.04552	11.3768	11.2425	11.1474	22.3552	22.1022	21.7814
369.2	2.52513	2.72248	2.4368	4.3021	4.31424	4.06835	5.96427	6.17374	6.04809	11.3779	11.2454	11.1489	22.3585	22.1039	21.7835
369.4	2.52274	2.72543	2.43669	4.30386	4.31342	4.06478	5.96629	6.17458	6.04629	11.3791	11.2461	11.1506	22.3605	22.1057	21.7853
369.6	2.52208	2.72853	2.43686	4.30283	4.31475	4.06499	5.96324	6.17565	6.04927	11.3801	11.2484	11.1514	22.3621	22.1093	21.7874
369.8	2.52219	2.72488	2.43789	4.30472	4.31367	4.06719	5.96721	6.17601	6.04754	11.3823	11.2494	11.1538	22.3649	22.1111	21.7883
370	2.52274	2.72385	2.4362	4.30266	4.31497	4.06736	5.96647	6.17517	6.04956	11.3837	11.2518	11.154	22.3669	22.1127	21.7915
370.2	2.52339	2.72347	2.43805	4.3033	4.31643	4.06938	5.96721	6.1759	6.05033	11.3844	11.2511	11.154	22.3691	22.1148	21.793
370.4	2.52421	2.72641	2.43735	4.30842	4.31535	4.06908	5.96746	6.17759	6.05184	11.3857	11.2525	11.1562	22.3711	22.1158	21.796
370.6	2.52094	2.72728	2.4411	4.30782	4.31398	4.06917	5.96798	6.17781	6.0518	11.3877	11.2525	11.1564	22.3732	22.1192	21.7972
370.8	2.52333	2.72396	2.44034	4.30769	4.31686	4.06994	5.96864	6.18068	6.05305	11.3881	11.2564	11.1586	22.3754	22.1199	21.7979
371	2.52606	2.72619	2.43991	4.30657	4.31927	4.06964	5.97044	6.17921	6.05305	11.3888	11.2573	11.1588	22.3763	22.1229	21.8006
371.2	2.52442	2.72766	2.4386	4.30808	4.31772	4.07059	5.96996	6.1799	6.04978	11.3909	11.2559	11.1597	22.3807	22.1262	21.803
371.4	2.52448	2.72646	2.43789	4.30606	4.32018	4.06831	5.97139	6.18035	6.05257	11.3927	11.2577	11.1602	22.3819	22.1278	21.8053
371.6	2.52252	2.7263	2.44149	4.30847	4.31669	4.07265	5.97209	6.1827	6.05452	11.3926	11.2575	11.1636	22.3847	22.13	21.8067
371.8	2.52453	2.73022	2.44121	4.30885	4.32061	4.07093	5.9719	6.18192	6.05448	11.394	11.2601	11.1625	22.3869	22.1319	21.8081
372	2.52595	2.72864	2.44078	4.30967	4.31781	4.0742	5.97374	6.18549	6.05646	11.3953	11.2619	11.1639	22.388	22.1344	21.8099
372.2	2.52448	2.72831	2.43974	4.31006	4.31802	4.07347	5.97348	6.18339	6.05731	11.3949	11.262	11.1642	22.3904	22.1371	21.8127
372.4	2.52867	2.73065	2.43833	4.3107	4.31733	4.07442	5.97426	6.18178	6.05687	11.3976	11.2641	11.1653	22.3919	22.139	21.8144
372.6	2.52399	2.72771	2.43822	4.31092	4.32069	4.07291	5.97117	6.18369	6.05742	11.3978	11.2647	11.1655	22.3942	22.1401	21.8168
372.8	2.52481	2.72891	2.44388	4.31148	4.32155	4.07356	5.97565	6.18516	6.05668	11.3998	11.2656	11.1679	22.3966	22.1415	21.8175
373	2.52628	2.73071	2.43925	4.31126	4.31927	4.07451	5.97697	6.18376	6.06201	11.3985	11.2663	11.1692	22.3984	22.1454	21.8199
373.2	2.5272	2.73142	2.44268	4.3135	4.31901	4.07485	5.9747	6.18471	6.05885	11.4029	11.268	11.169	22.3999	22.1474	21.8224
373.4	2.52867	2.73006	2.43942	4.31376	4.32177	4.0764	5.97481	6.18648	6.05914	11.4024	11.2674	11.1705	22.4029	22.1489	21.825
373.6	2.52856	2.73163	2.44029	4.31393	4.31854	4.07472	5.97738	6.1878	6.05889	11.4044	11.2709	11.1727	22.4064	22.1514	21.8267
373.8	2.5278	2.73348	2.44263	4.31454	4.32194	4.07382	5.97807	6.18938	6.06087	11.405	11.2719	11.1726	22.4073	22.1544	21.8284
374	2.52878	2.73	2.44415	4.312	4.32211	4.07657	5.97899	6.19041	6.06061	11.4055	11.2697	11.1728	22.4097	22.1557	21.8302
374.2	2.5327	2.73191	2.44274	4.31402	4.32168	4.07933	5.97917	6.19129	6.06282	11.4055	11.2716	11.1751	22.4119	22.1587	21.8325
374.4	2.53041	2.73338	2.44317	4.31475	4.32241	4.07989	5.97969	6.19041	6.0645	11.4086	11.273	11.1751	22.4128	22.1596	21.8348
374.6	2.53319	2.73332	2.44334	4.31501	4.3213	4.07902	5.9776	6.19184	6.06296	11.4087	11.2745	11.1757	22.4155	22.1618	21.8364
374.8	2.53096	2.7324	2.44328	4.31402	4.32478	4.07808	5.98006	6.19217	6.06274	11.4104	11.2748	11.1755	22.4186	22.164	21.8379
375	2.53123	2.7337	2.44492	4.31583	4.32198	4.07885	5.97943	6.19066	6.06355	11.4099	11.2767	11.177	22.4211	22.1659	21.8412
375.2	2.53036	2.73348	2.44535	4.31626	4.32603	4.08118	5.98061	6.19525	6.06337	11.4137	11.2772	11.1788	22.4223	22.1677	21.8419
375.4	2.53167	2.73436	2.44704	4.31716	4.32332	4.0798	5.98182	6.1925	6.0659	11.4127	11.2791	11.1798	22.424	22.1699	21.8439
375.6	2.53063	2.73169	2.44758	4.31708	4.32573	4.08256	5.9802	6.194	6.06634	11.4172	11.2796	11.1795	22.4266	22.1735	21.8458
375.8	2.53591	2.7337	2.44873	4.31484	4.32582	4.08204	5.98336	6.19389	6.06432	11.4143	11.2793	11.18	22.4286	22.175	21.847
376	2.53335	2.73441	2.44682	4.31677	4.3247	4.08225	5.98296	6.19456	6.06645	11.4158	11.2809	11.1821	22.4318	22.1757	21.8494
376.2	2.52998	2.73272	2.44791	4.31759	4.32465	4.08165	5.9849	6.19412	6.06597	11.4166	11.2799	11.1828	22.433	22.1791	21.8507
376.4	2.53483	2.73686	2.44835	4.32108	4.32538	4.08234	5.98351	6.19812	6.06898	11.4187	11.2835	11.1848	22.436	22.18	21.8537
376.6	2.53379	2.73479	2.45042	4.31931	4.32715	4.08307	5.98656	6.19812	6.06847	11.4198	11.2846	11.1844	22.4378	22.1822	21.8548
376.8	2.53526	2.73457	2.44905	4.31858	4.32474	4.08376	5.98729	6.19907	6.06829	11.4202	11.2849	11.184	22.4397	22.1858	21.8567
377	2.53515	2.73512	2.44818	4.32039	4.32547	4.0835	5.98802	6.19764	6.06968	11.4211	11.2851	11.1859	22.4405	22.1883	21.8583
377.2	2.53308	2.73583	2.44753	4.31867	4.32788	4.08449	5.98773	6.19801	6.07089	11.4228	11.2869	11.1872	22.4427	22.1893	21.8611
377.4	2.537	2.73757	2.44775	4.31721	4.32853	4.08363	5.98784	6.19984	6.06954	11.4248	11.288	11.1885	22.4455	22.1917	21.8621
377.6	2.53559	2.73556	2.45036	4.31966	4.32728	4.08462	5.98879	6.19771	6.07108	11.4241	11.2887	11.1887	22.4472	22.194	21.8653
377.8	2.53123	2.73545	2.45085	4.32091	4.32982	4.08548	5.98975	6.19951	6.07196	11.4266	11.2908	11.1897	22.4485	22.1955	21.8678
378	2.5382	2.7361	2.44595	4.32151	4.32715	4.08557	5.98824	6.1994	6.07075	11.4248	11.2915	11.1921	22.4518	22.1976	21.8691
378.2	2.537	2.73594	2.44807	4.32018	4.32891	4.08398	5.99001	6.20212	6.07313	11.4266	11.2918	11.1921	22.4533	22.1998	21.8704
378.4	2.53292	2.73501	2.45047	4.32138	4.33016	4.08509	5.99166	6.20216	6.07229	11.4293	11.2919	11.1931	22.4564	22.201	21.8722
378.6	2.53423	2.73811	2.44976	4.32164	4.33081	4.08643	5.98968	6.20193	6.07188	11.4288	11.2954	11.1931	22.4589	22.2042	21.8739
378.8	2.53635	2.73904	2.45189	4.32147	4.32827	4.08621	5.99078	6.20439	6.0731	11.429	11.2942	11.1932	22.4595	22.2056	21.8759
379	2.53434	2.73539	2.44998	4.32276	4.33016	4.08815	5.99309	6.20293	6.07255	11.4317	11.2957	11.1944	22.4622	22.2083	21.8787
379.2	2.53493	2.73833	2.45205	4.32371	4.33318	4.08531	5.99239	6.20517	6.07438	11.4329	11.2957	11.1973	22.4643	22.2105	21.8805
379.4	2.53553	2.73909	2.4508	4.32198	4.33206	4.08884	5.99331	6.20451	6.07556	11.4353	11.2977	11.1974	22.4652	22.2109	21.8827
379.6	2.53673	2.74127	2.44933	4.32254	4.33128	4.09	5.99364	6.20495	6.07607	11.4346	11.2971	11.198	22.4684	22.2142	21.8838
379.8	2.53853	2.7392	2.44998	4.3231	4.3312	4.09082	5.99463	6.20623	6.07791	11.4361	11.2992	11.2005	22.4716	22.2158	21.8858
380	2.53711	2.73828	2.45069	4.32625	4.33124	4.08927	5.99669	6.20829	6.07879	11.4363	11.3001	11.2011	22.4728	22.2175	21.8868
380.2	2.53853	2.73811	2.44944	4.32194	4.33468	4.09237	5.99353	6.20932	6.07875	11.4374	11.3018	11.2008	22.4748	22.2196	21.8896
380.4	2.53728	2.74002	2.44971	4.32439	4.33176	4.09202	5.99584	6.20748	6.07923	11.4394	11.302	11.2037	22.4776	22.222	21.8916
380.6	2.53733	2.73833	2.45309	4.32538	4.3349	4.09108	5.99724	6.21078	6.08059	11.4402	11.3037	11.2041	22.4801	22.224	21.8941
380.8	2.53978	2.74095	2.45183	4.32556	4.33219	4.09121	5.99596	6.21112	6.08011	11.4415	11.3034	11.2043	22.4811	22.2251	21.8957
381	2.53837	2.741	2.45662	4.32577	4.33085	4.08979	5.99911	6.21042	6.08059	11.4412	11.3031	11.2056	22.4835	22.2289	21.8972
381.2	2.54049	2.74209	2.45363	4.32646	4.33361	4.09409	5.99581	6.212	6.08334	11.4434	11.3057	11.2048	22.4839	22.2306	21.8978
381.4	2.53793	2.74378	2.45221	4.32435	4.33382	4.09293	5.99801	6.21108	6.08334	11.4431	11.3058	11.207	22.4873	22.2331	21.9014
381.6	2.53864	2.74247	2.45363	4.32534	4.33589	4.09349	5.99731	6.21222	6.08272	11.4459	11.3087	11.2089	22.4883	22.2337	21.9029
381.8	2.53989	2.74165	2.45417	4.32698	4.33507	4.09052	5.99937	6.21255	6.08514	11.447	11.3091	11.2085	22.493	22.2363	21.904
382	2.54011	2.74389	2.45374	4.32693	4.3349	4.09302	5.99966	6.2135	6.08444	11.446	11.3096	11.2109	22.4931	22.2386	21.9066
382.2	2.54196	2.74607	2.45412	4.32672	4.33421	4.09702	6.00143	6.21262	6.08349	11.4472	11.3102	11.2115	22.4962	22.2402	21.9081
382.4	2.54011	2.74552	2.45254	4.33021	4.33709	4.09508	6.00135	6.2146	6.08393	11.4498	11.3116	11.2127	22.4974	22.2431	21.9108
382.6	2.54474	2.74302	2.4539	4.32698	4.33856	4.09504	6.00003	6.21497	6.08345	11.4509	11.3131	11.2137	22.4992	22.2463	21.9139
382.8	2.54299	2.74454	2.45363	4.33021	4.33709	4.09405	6.00271	6.21548	6.08404	11.4516	11.312	11.2147	22.503	22.2471	21.9146
383	2.54147	2.744	2.45352	4.33132	4.33869	4.09698	6.00524	6.21651	6.08587	11.452	11.3123	11.2156	22.5038	22.2484	21.916
383.2	2.54185	2.7477	2.45472	4.32947	4.33838	4.0993	6.00664	6.2182	6.08598	11.4528	11.315	11.2165	22.5061	22.2509	21.9178
383.4	2.54425	2.74699	2.45646	4.329	4.33795	4.09469	6.00565	6.21916	6.08782	11.4549	11.3154	11.2164	22.509	22.2536	21.9191
383.6	2.54256	2.74699	2.4539	4.33111	4.3386	4.09853	6.00645	6.21747	6.08723	11.4554	11.3175	11.2173	22.51	22.2551	21.9207
383.8	2.5467	2.74683	2.45744	4.33193	4.33886	4.0968	6.00572	6.21908	6.09006	11.4556	11.3191	11.2182	22.5119	22.2572	21.9222
384	2.54566	2.74754	2.4551	4.33184	4.34015	4.09629	6.00616	6.21978	6.09032	11.4581	11.3196	11.2193	22.5143	22.2597	21.9241
384.2	2.54681	2.74895	2.45352	4.33391	4.33968	4.09779	6.00671	6.22242	6.08951	11.46	11.3196	11.2194	22.5157	22.2616	21.9252
384.4	2.54501	2.74835	2.45701	4.33249	4.34174	4.10219	6.00814	6.22026	6.08995	11.4586	11.3216	11.2209	22.5185	22.2636	21.9277
384.6	2.54289	2.74416	2.45472	4.33313	4.34144	4.1002	6.00925	6.22609	6.08698	11.4593	11.3218	11.2219	22.52	22.2661	21.9297
384.8	2.54359	2.74568	2.45635	4.33373	4.34338	4.10051	6.00847	6.22463	6.09094	11.4607	11.3222	11.2233	22.5227	22.2693	21.9315
385	2.54327	2.7459	2.45788	4.33417	4.34273	4.10029	6.00873	6.22308	6.09134	11.4629	11.3242	11.2232	22.5253	22.2692	21.933
385.2	2.54572	2.74634	2.45777	4.33451	4.34385	4.10378	6.01005	6.22437	6.09259	11.4641	11.3251	11.2235	22.5268	22.2714	21.9342
385.4	2.54539	2.75069	2.4581	4.33662	4.3445	4.10442	6.01193	6.22408	6.09417	11.4661	11.3257	11.2264	22.529	22.273	21.9368
385.6	2.54599	2.74939	2.45995	4.33593	4.34394	4.10386	6.00958	6.22496	6.0938	11.4662	11.3281	11.2261	22.5314	22.2756	21.9385
385.8	2.54626	2.75048	2.45722	4.33464	4.34532	4.10175	6.01079	6.22588	6.09439	11.4665	11.3276	11.2267	22.5338	22.2775	21.94
386	2.54512	2.74759	2.45962	4.33442	4.34441	4.10442	6.0145	6.22819	6.0956	11.4678	11.3295	11.2287	22.5355	22.2788	21.9425
386.2	2.54762	2.74993	2.46087	4.33658	4.34699	4.10279	6.01207	6.22635	6.09366	11.4704	11.3297	11.2287	22.5389	22.2818	21.9442
386.4	2.54811	2.75211	2.45886	4.33744	4.34592	4.10343	6.01178	6.23002	6.09649	11.4692	11.3308	11.2299	22.5392	22.2831	21.9449
386.6	2.54762	2.75129	2.46136	4.33834	4.346	4.10429	6.01519	6.22984	6.09825	11.4707	11.3327	11.2302	22.5417	22.2859	21.9472
386.8	2.54468	2.74977	2.45831	4.33981	4.34729	4.10468	6.01391	6.22837	6.09715	11.4711	11.3327	11.2297	22.5448	22.2881	21.9494
387	2.5473	2.75064	2.45439	4.3383	4.34751	4.10658	6.01439	6.22914	6.09817	11.4727	11.334	11.2327	22.5461	22.2905	21.9517
387.2	2.54637	2.75304	2.4588	4.33929	4.34743	4.10782	6.01486	6.22995	6.09902	11.4729	11.3354	11.2335	22.5483	22.2919	21.9531
387.4	2.54555	2.7514	2.46152	4.33955	4.34997	4.10769	6.01622	6.23168	6.10023	11.4735	11.3351	11.2332	22.5499	22.2947	21.9546
387.6	2.54631	2.75271	2.4563	4.33925	4.34725	4.10722	6.01607	6.23102	6.10122	11.4743	11.3356	11.2362	22.552	22.2966	21.9557
387.8	2.54528	2.75429	2.45826	4.33869	4.34549	4.1049	6.01938	6.23252	6.10111	11.4767	11.3372	11.2366	22.5545	22.2992	21.9585
388	2.55062	2.752	2.4624	4.33993	4.34893	4.10774	6.01681	6.23373	6.10236	11.477	11.3378	11.2372	22.5574	22.3004	21.9601
388.2	2.55203	2.75347	2.46055	4.33981	4.34919	4.10726	6.01699	6.23428	6.1017	11.4791	11.3387	11.2378	22.5577	22.3023	21.9632
388.4	2.54833	2.75429	2.46055	4.34037	4.35104	4.11019	6.0207	6.2327	6.0992	11.4791	11.3399	11.2392	22.56	22.3037	21.9646
388.6	2.55094	2.75347	2.45907	4.34192	4.34962	4.1089	6.01898	6.23388	6.10067	11.4807	11.3394	11.2402	22.5624	22.3059	21.9656
388.8	2.55116	2.75429	2.46278	4.34243	4.34997	4.10739	6.01953	6.23524	6.10353	11.4814	11.3423	11.2411	22.5642	22.3074	21.9674
389	2.55138	2.75298	2.46071	4.34114	4.35427	4.10825	6.02136	6.23652	6.10383	11.4831	11.3429	11.2421	22.567	22.3083	21.9691
389.2	2.55187	2.75342	2.45924	4.34239	4.35194	4.10933	6.01982	6.23818	6.1042	11.4822	11.3447	11.2432	22.5685	22.3117	21.9709
389.4	2.54969	2.75086	2.4624	4.34247	4.35238	4.10894	6.02155	6.23711	6.10357	11.4825	11.3437	11.244	22.5705	22.3146	21.9732
389.6	2.55089	2.75543	2.46414	4.34463	4.35027	4.10899	6.02357	6.23884	6.10548	11.4875	11.3448	11.2451	22.5719	22.316	21.975
389.8	2.55258	2.75249	2.46202	4.34273	4.35048	4.10787	6.021	6.23876	6.10519	11.4876	11.3476	11.246	22.5743	22.3174	21.9768
390	2.55416	2.7563	2.46267	4.34333	4.35259	4.11247	6.02166	6.23983	6.10522	11.4877	11.3481	11.2459	22.5768	22.3198	21.9782
390.2	2.55209	2.75554	2.46223	4.34622	4.35207	4.11002	6.02221	6.23931	6.10478	11.4884	11.349	11.2475	22.5796	22.3223	21.9794
390.4	2.55519	2.75407	2.46093	4.34411	4.35285	4.11123	6.02254	6.24089	6.10618	11.4911	11.3494	11.248	22.5807	22.3254	21.9826
390.6	2.55241	2.75783	2.46076	4.34286	4.35246	4.11049	6.02235	6.2424	6.10633	11.4917	11.352	11.2495	22.5829	22.326	21.9835
390.8	2.55203	2.7556	2.46245	4.34725	4.35487	4.1145	6.02346	6.24218	6.10717	11.4927	11.3511	11.2494	22.5856	22.3287	21.9855
391	2.55002	2.75314	2.46523	4.34553	4.35255	4.11338	6.02503	6.24273	6.10728	11.4913	11.3516	11.252	22.5853	22.3308	21.9882
391.2	2.55312	2.75712	2.46289	4.34557	4.35431	4.11308	6.02647	6.24152	6.10867	11.4942	11.353	11.2509	22.5875	22.3317	21.9897
391.4	2.55497	2.75587	2.46218	4.346	4.35496	4.11441	6.02467	6.24328	6.1079	11.4944	11.354	11.2516	22.5903	22.3338	21.9905
391.6	2.55307	2.75451	2.46338	4.34656	4.35582	4.11045	6.02698	6.24471	6.11033	11.4951	11.3562	11.254	22.5925	22.3358	21.9927
391.8	2.55525	2.75483	2.46539	4.34949	4.35582	4.1114	6.02485	6.24629	6.10809	11.4977	11.3565	11.2538	22.5953	22.3378	21.9952
392	2.5534	2.75914	2.46659	4.34575	4.35603	4.11333	6.02548	6.24629	6.11165	11.4991	11.3574	11.2558	22.597	22.3405	21.996
392.2	2.55873	2.75881	2.46719	4.34605	4.35646	4.11252	6.02889	6.24625	6.11165	11.499	11.3576	11.2566	22.5991	22.3411	21.9982
392.4	2.55661	2.7557	2.4655	4.34699	4.35646	4.11471	6.02922	6.2457	6.11	11.4996	11.359	11.2575	22.6015	22.3436	22.0004
392.6	2.55841	2.7563	2.46261	4.3482	4.35728	4.11794	6.02852	6.24937	6.1115	11.501	11.3601	11.2571	22.603	22.3459	22.0025
392.8	2.56102	2.75995	2.46512	4.35001	4.35844	4.11454	6.03036	6.24798	6.11268	11.5022	11.36	11.2586	22.6044	22.3478	22.0047
393	2.55694	2.763	2.46463	4.35057	4.35844	4.11734	6.02977	6.24868	6.11235	11.5038	11.3624	11.2594	22.6061	22.3497	22.0065
393.2	2.55634	2.76224	2.46703	4.35212	4.35905	4.11889	6.02867	6.25051	6.11506	11.504	11.3635	11.2605	22.6081	22.3517	22.0062
393.4	2.55775	2.76159	2.46773	4.35255	4.36004	4.11889	6.03047	6.24992	6.11389	11.5069	11.3639	11.2607	22.6102	22.3538	22.0092
393.6	2.55519	2.76131	2.46604	4.3491	4.36137	4.11643	6.02955	6.24864	6.11418	11.5067	11.3649	11.2618	22.6122	22.3556	22.0101
393.8	2.56096	2.76186	2.46572	4.35186	4.36073	4.1191	6.03352	6.2504	6.11716	11.5071	11.3663	11.2643	22.6146	22.3587	22.0114
394	2.55704	2.76033	2.46861	4.35177	4.36258	4.11781	6.03484	6.25154	6.11594	11.5096	11.3664	11.2628	22.6165	22.3604	22.0142
394.2	2.56058	2.7593	2.46648	4.34983	4.36012	4.11975	6.03113	6.25238	6.11793	11.5079	11.3674	11.2641	22.6189	22.363	22.0148
394.4	2.56178	2.76202	2.46877	4.35057	4.36172	4.12125	6.03425	6.25371	6.1173	11.5103	11.3709	11.2666	22.6208	22.3635	22.017
394.6	2.55993	2.7636	2.46871	4.35151	4.36279	4.12052	6.03245	6.25378	6.1173	11.5112	11.3695	11.2665	22.623	22.3658	22.0195
394.8	2.5608	2.76126	2.46833	4.3513	4.36103	4.12324	6.03407	6.25488	6.11844	11.5116	11.3711	11.2682	22.6246	22.3675	22.0207
395	2.5596	2.76093	2.46893	4.35633	4.36021	4.12134	6.03399	6.25473	6.11789	11.5124	11.3716	11.2701	22.6272	22.3701	22.0235
395.2	2.56058	2.7611	2.46899	4.35526	4.36167	4.11949	6.03458	6.25378	6.12061	11.5126	11.3727	11.2705	22.628	22.3722	22.0257
395.4	2.55944	2.76197	2.46545	4.35263	4.3609	4.12366	6.03627	6.25514	6.11877	11.516	11.3749	11.2704	22.6303	22.373	22.0272
395.6	2.5608	2.76387	2.46958	4.35281	4.36309	4.1207	6.03796	6.25341	6.11987	11.5151	11.3758	11.2712	22.6316	22.3762	22.0289
395.8	2.56124	2.76246	2.46861	4.35603	4.3646	4.12362	6.03825	6.25462	6.1223	11.5152	11.376	11.2743	22.6335	22.3771	22.0314
396	2.56434	2.76316	2.46752	4.35268	4.36352	4.1244	6.03844	6.25631	6.12024	11.5182	11.3783	11.2725	22.6363	22.3795	22.0338
396.2	2.55977	2.7667	2.47111	4.35457	4.36249	4.12022	6.04024	6.25822	6.12322	11.5184	11.3779	11.2746	22.6379	22.381	22.0349
396.4	2.56096	2.7648	2.46871	4.35707	4.36374	4.12138	6.03741	6.25833	6.12244	11.5196	11.3795	11.2727	22.6405	22.3835	22.0361
396.6	2.56091	2.76202	2.46866	4.35659	4.36443	4.12207	6.03954	6.25793	6.12263	11.5204	11.3804	11.2755	22.6426	22.3863	22.0376
396.8	2.56009	2.76148	2.47362	4.3572	4.364	4.12315	6.04141	6.25664	6.1252	11.5208	11.3819	11.2762	22.6445	22.3866	22.0397
397	2.56091	2.76594	2.47247	4.35595	4.36387	4.12513	6.04145	6.26046	6.12366	11.5235	11.3826	11.276	22.6468	22.39	22.0416
397.2	2.56298	2.76812	2.47503	4.35823	4.36533	4.12375	6.04108	6.26197	6.12549	11.524	11.3831	11.2774	22.648	22.3913	22.0431
397.4	2.56243	2.76687	2.47242	4.36004	4.36542	4.12655	6.0402	6.26087	6.12534	11.5251	11.3848	11.2798	22.6509	22.3928	22.0449
397.6		2.76747	2.47372	4.3578	4.36658	4.12539	6.04012	6.26278	6.12857	11.5268	11.3838	11.2788	22.653	22.3963	22.046
397.8		2.76709	2.46888	4.35681	4.36619	4.12616	6.04332	6.26208	6.12601	11.5282	11.3862	11.2798	22.6546	22.3972	22.0484
398		2.7666	2.47263	4.36073	4.36723	4.12564	6.04288	6.26303	6.12747	11.5287	11.3864	11.2808	22.6562	22.3992	22.0504
398.2		2.7679		4.35974	4.36714	4.12573	6.04626	6.26149	6.12803	11.5296	11.3885	11.2817	22.658	22.402	22.0521
398.4		2.76872		4.35849	4.36658	4.12655	6.04148	6.26377	6.12835	11.5308	11.3874	11.2817	22.6605	22.4038	22.0558
398.6		2.76747		4.36004	4.36813		6.04578	6.2645	6.13052	11.5318	11.388	11.2837	22.6623	22.4052	22.0552

## Sheet: Fig. 2f
time (s)	7.5x60mm heater
0.25	2.56091	2.76594	2.47247
0.4	4.35595	4.36387	4.12513
0.55	6.04145	6.26046	6.12366
1	11.5235	11.3826	11.276
2	22.6468	22.39	22.0416

## Sheet: Fig. 3b
time (s)	0 mL/min				100 mL/min				200 mL/min				300 mL/min				400 mL/min				600 mL/min				800 mL/min
0.2	0	0	0	0	0	0	0	0	0	0	0	0	0	0	0	0	0	0	0	0	0	0	0	0	0	0	0	0
0.4	0.0448737	0.0373597	0.0471788	0.0413241	0.044561	0.040711	0.046437	0.046991	0.042117	0.0379247	0.0412503	0.0445992	0.0376049	0.041932	0.037586	0.0399736	0.0422483	0.0425962	0.0373995	0.0390468	0.0373398	0.0415567	0.037374	0.0428087	0.0411366	0.0399384	0.0392586	0.0419111
0.6	0.0924435	0.0769897	0.097006	0.0850495	0.091688	0.084173	0.096166	0.097397	0.086663	0.0782237	0.0849057	0.0924433	0.077491	0.0862868	0.0774472	0.0828155	0.0869207	0.0881724	0.0770703	0.080793	0.0769523	0.0855641	0.0770203	0.0882775	0.0846707	0.0827484	0.0812757	0.0863333
0.8	0.142394	0.118679	0.149154	0.130927	0.141108	0.130109	0.148783	0.150786	0.133381	0.12067	0.130718	0.143124	0.119445	0.132809	0.11937	0.128211	0.133758	0.13638	0.118801	0.124955	0.118627	0.131764	0.118728	0.136119	0.130354	0.128116	0.125759	0.132999
1	0.194373	0.162186	0.20326	0.178674	0.192516	0.178196	0.203829	0.20667	0.181982	0.165002	0.178408	0.196176	0.163223	0.181212	0.163111	0.175797	0.182468	0.186823	0.162349	0.171205	0.162121	0.179864	0.162254	0.186007	0.177909	0.175681	0.172373	0.181605
1.2	0.248011	0.207251	0.258948	0.227992	0.245587	0.228092	0.260819	0.264535	0.232162	0.21094	0.227679	0.251115	0.208563	0.231192	0.208406	0.225188	0.232745	0.239082	0.207455	0.219194	0.207175	0.229557	0.207341	0.237598	0.227037	0.225057	0.220755	0.231833
1.4	0.302935	0.253606	0.315844	0.278578	0.299993	0.279443	0.319271	0.323868	0.28361	0.258197	0.278228	0.307452	0.255195	0.28244	0.254988	0.275991	0.284277	0.292733	0.253849	0.268566	0.253521	0.28053	0.253719	0.290542	0.277439	0.275852	0.27054	0.283358
1.6	0.358781	0.300982	0.373582	0.330132	0.35541	0.331899	0.378714	0.384174	0.336019	0.306486	0.329755	0.364719	0.302849	0.33465	0.302586	0.327821	0.336755	0.347364	0.301265	0.31897	0.300892	0.332472	0.301121	0.344494	0.328814	0.327681	0.321364	0.335859
1.8	0.415204	0.349119	0.431814	0.38236	0.411523	0.385123	0.438707	0.444988	0.389095	0.355527	0.381972	0.422474	0.35126	0.387528	0.350936	0.380311	0.389883	0.402584	0.349441	0.370068	0.349026	0.385086	0.349287	0.399124	0.380874	0.380177	0.372881	0.389028
2	0.471877	0.397765	0.490219	0.434988	0.468038	0.438796	0.498845	0.505885	0.442556	0.405056	0.434604	0.480315	0.400177	0.440794	0.399788	0.433119	0.443382	0.458029	0.398127	0.421546	0.397672	0.438087	0.397964	0.45412	0.433344	0.432997	0.424765	0.442573
2.2	0.528504	0.446683	0.548498	0.487757	0.524676	0.492622	0.558762	0.566486	0.496142	0.454823	0.487393	0.537879	0.449362	0.494189	0.448904	0.485931	0.49699	0.513369	0.447086	0.473111	0.446593	0.491213	0.446917	0.509193	0.485968	0.485827	0.476717	0.496223
2.4	0.584815	0.495653	0.606386	0.540428	0.581184	0.546333	0.618136	0.626459	0.549612	0.504598	0.540104	0.59485	0.498594	0.547473	0.498064	0.538468	0.550467	0.568313	0.4961	0.5245	0.495571	0.544221	0.495927	0.56408	0.538511	0.538387	0.528468	0.54973
2.6	0.64057	0.544473	0.663646	0.592788	0.637332	0.599687	0.676689	0.68552	0.60275	0.554174	0.592523	0.650958	0.547672	0.600432	0.547067	0.590482	0.603598	0.622602	0.544968	0.575478	0.544405	0.596895	0.544791	0.618547	0.590757	0.590428	0.579777	0.602871
2.8	0.695562	0.592963	0.720071	0.644644	0.692916	0.652473	0.734188	0.743431	0.655362	0.603363	0.64446	0.705978	0.596412	0.652872	0.595732	0.64176	0.65619	0.676019	0.593511	0.625842	0.592915	0.649039	0.59333	0.672387	0.642517	0.641738	0.630438	0.655447
3	0.749612	0.64096	0.775486	0.695826	0.747755	0.704507	0.790441	0.800003	0.707281	0.652001	0.695747	0.759725	0.644655	0.704627	0.643899	0.692124	0.708076	0.728381	0.641568	0.675416	0.640939	0.700484	0.641382	0.725421	0.693621	0.692138	0.680274	0.707286
3.2	0.802569	0.688322	0.829742	0.74619	0.801695	0.755634	0.845296	0.855087	0.758358	0.699944	0.746237	0.812058	0.692258	0.755552	0.691426	0.741427	0.759109	0.779539	0.688997	0.724054	0.688337	0.751085	0.688806	0.777498	0.743927	0.74148	0.729138	0.75824
3.4	0.854312	0.734928	0.882718	0.795612	0.854603	0.805724	0.898637	0.908571	0.808471	0.747072	0.795808	0.862871	0.7391	0.805523	0.738194	0.789551	0.809169	0.829379	0.73568	0.771637	0.734987	0.800719	0.735482	0.828491	0.793309	0.789647	0.77691	0.808184
3.6	0.904744	0.780674	0.934319	0.84399	0.906372	0.854676	0.950384	0.960382	0.857517	0.793282	0.844356	0.912092	0.785078	0.854439	0.7841	0.836409	0.858155	0.877816	0.781512	0.818071	0.780788	0.849284	0.781307	0.878299	0.841667	0.836551	0.8235	0.857019
3.8	0.953793	0.825476	0.984474	0.891242	0.956916	0.902409	1.00049	1.01048	0.905415	0.838493	0.891799	0.959678	0.830109	0.902219	0.829061	0.881937	0.905986	0.924792	0.826412	0.863287	0.825654	0.8967	0.826196	0.926845	0.888918	0.882128	0.86884	0.904663
4	1.00141	0.869268	1.03313	0.937304	1.00617	0.948868	1.04891	1.05883	0.9521	0.88264	0.938072	1.00561	0.874126	0.948798	0.873008	0.926096	0.9526	0.970275	0.870311	0.907235	0.86952	0.942905	0.870084	0.97407	0.934999	0.926337	0.912883	0.951056
4.2	1.04755	0.911996	1.08026	0.98213	1.05408	0.994013	1.09567	1.10546	0.997528	0.925675	0.983127	1.0499	0.917077	0.994131	0.915891	0.968866	0.997954	1.01425	0.913158	0.949887	0.912334	0.987857	0.912917	1.01994	0.979862	0.969159	0.955604	0.996158
4.4	1.09222	0.953624	1.12584	1.02569	1.10062	1.03782	1.14076	1.15038	1.04167	0.967567	1.02693	1.09257	0.958925	1.03819	0.957672	1.01024	1.04202	1.05673	0.954917	0.991229	0.954059	1.03153	0.954659	1.06442	1.02348	1.01059	0.996994	1.03994
4.6	1.1354	0.994129	1.16989	1.06796	1.14577	1.0803	1.18423	1.19364	1.0845	1.0083	1.06947	1.13367	0.999648	1.08095	0.998329	1.05024	1.08478	1.09773	0.995563	1.03127	0.994673	1.0739	0.995284	1.10752	1.06583	1.05064	1.03706	1.08239
4.8	1.17712	1.0335	1.2124	1.10894	1.18953	1.12144	1.22612	1.23529	1.12603	1.04786	1.11073	1.17323	1.03923	1.12241	1.03785	1.08889	1.12623	1.13728	1.03508	1.07001	1.03416	1.11497	1.03478	1.14924	1.10691	1.08934	1.07582	1.12352
5	1.2174	1.07173	1.25342	1.14864	1.23192	1.16127	1.26648	1.27539	1.16626	1.08625	1.15072	1.21133	1.07768	1.16258	1.07623	1.12622	1.16639	1.17544	1.07348	1.10748	1.07253	1.15476	1.07314	1.18961	1.14672	1.12673	1.11329	1.16333
5.2	1.25627	1.10883	1.29297	1.18707	1.27294	1.19982	1.30538	1.31401	1.20521	1.12349	1.18945	1.24803	1.11499	1.20148	1.11348	1.16227	1.20526	1.21224	1.11075	1.14372	1.10978	1.19328	1.11038	1.22863	1.18529	1.16284	1.14953	1.20185
5.4	1.29378	1.14481	1.33109	1.22426	1.31262	1.23712	1.34288	1.35123	1.24291	1.1596	1.22696	1.2834	1.15119	1.23913	1.14962	1.1971	1.24288	1.24775	1.14691	1.17877	1.14593	1.23055	1.14651	1.26637	1.22263	1.19773	1.18456	1.23911
5.6	1.32996	1.1797	1.36784	1.26022	1.35101	1.27322	1.37905	1.38712	1.27938	1.1946	1.26326	1.31753	1.1863	1.27556	1.18467	1.23076	1.27928	1.28204	1.18199	1.21267	1.18099	1.26662	1.18155	1.30284	1.25877	1.23145	1.21844	1.27514
5.8	1.36489	1.21352	1.40327	1.29501	1.38813	1.30816	1.41397	1.42177	1.31467	1.22853	1.29839	1.35048	1.22034	1.31081	1.21865	1.2633	1.31449	1.31515	1.21601	1.24547	1.21501	1.30151	1.21553	1.33811	1.29375	1.26406	1.25122	1.30999
6	1.3986	1.24631	1.43743	1.32866	1.42404	1.34199	1.44772	1.45525	1.34881	1.26143	1.33239	1.38233	1.25334	1.34492	1.2516	1.2948	1.34856	1.34718	1.249	1.27722	1.248	1.33528	1.24847	1.37223	1.32761	1.29562	1.28294	1.3437
6.2	1.43117	1.2781	1.47039	1.3612	1.45879	1.37477	1.48036	1.48764	1.38186	1.29332	1.3653	1.41316	1.28536	1.37793	1.28356	1.3253	1.38153	1.37816	1.28099	1.30797	1.28	1.36796	1.28042	1.40524	1.36039	1.32618	1.31367	1.37632
6.4	1.46264	1.30892	1.50221	1.3927	1.49242	1.40654	1.51198	1.51902	1.41385	1.32425	1.39718	1.44303	1.31641	1.40989	1.31456	1.35486	1.41344	1.40819	1.31203	1.33779	1.31105	1.3996	1.3114	1.4372	1.39214	1.35581	1.34346	1.4079
6.6	1.49309	1.33882	1.53295	1.42319	1.52498	1.43735	1.54263	1.54946	1.44485	1.35427	1.42806	1.47202	1.34654	1.44085	1.34464	1.38355	1.44435	1.43731	1.34215	1.36671	1.34119	1.43026	1.34147	1.46818	1.4229	1.38456	1.37236	1.43849
6.8	1.52256	1.36784	1.56266	1.45272	1.55654	1.46728	1.57239	1.57904	1.4749	1.38342	1.458	1.50019	1.3758	1.47086	1.37385	1.41142	1.47431	1.4656	1.37139	1.3948	1.37046	1.45997	1.37065	1.49821	1.45272	1.41249	1.40043	1.46814
7	1.55112	1.39602	1.59142	1.48134	1.58715	1.49636	1.60133	1.60781	1.50406	1.41174	1.48704	1.52759	1.40422	1.49997	1.40222	1.43853	1.50336	1.4931	1.3998	1.42211	1.3989	1.4888	1.399	1.52736	1.48164	1.43966	1.42772	1.4969
7.2	1.57883	1.4234	1.61929	1.50911	1.61685	1.52464	1.62949	1.63583	1.53236	1.43928	1.51524	1.5543	1.43185	1.52822	1.42981	1.46492	1.53156	1.51988	1.42741	1.44868	1.42656	1.51678	1.42655	1.55568	1.50973	1.46611	1.45428	1.52483
7.4	1.60573	1.45003	1.64631	1.53607	1.6457	1.55218	1.65694	1.66317	1.55986	1.46607	1.54264	1.58036	1.45873	1.55567	1.45664	1.49065	1.55895	1.54599	1.45427	1.47457	1.45346	1.54396	1.45335	1.58322	1.53701	1.4919	1.48015	1.55196
7.6	1.63189	1.47594	1.67255	1.56226	1.67375	1.57902	1.68373	1.68988	1.58661	1.49217	1.56928	1.60582	1.4849	1.58236	1.48277	1.51577	1.58557	1.57148	1.48041	1.49982	1.47966	1.5704	1.47943	1.61002	1.56355	1.51708	1.50538	1.57835
7.8	1.65735	1.50117	1.69806	1.58774	1.70104	1.60521	1.70991	1.716	1.61265	1.5176	1.59523	1.63073	1.51039	1.60834	1.50823	1.54031	1.61149	1.59639	1.50588	1.52448	1.50519	1.59614	1.50483	1.63613	1.58938	1.54168	1.53001	1.60404
8	1.68215	1.52577	1.72289	1.61254	1.72763	1.63079	1.73551	1.74157	1.63803	1.54241	1.6205	1.65513	1.53525	1.63366	1.53306	1.56432	1.63673	1.62076	1.53072	1.54858	1.53008	1.62122	1.5296	1.66161	1.61454	1.56574	1.55408	1.62908
8.2	1.70635	1.54978	1.74709	1.63671	1.75356	1.6558	1.76059	1.76664	1.66278	1.56664	1.64516	1.67905	1.55952	1.65834	1.55729	1.58784	1.66135	1.64462	1.55495	1.57216	1.55438	1.64568	1.55377	1.68648	1.63908	1.58931	1.57763	1.65351
8.4	1.72999	1.57322	1.7707	1.66029	1.77887	1.68028	1.78519	1.79124	1.68695	1.59032	1.66924	1.70254	1.58323	1.68244	1.58097	1.61089	1.68537	1.66802	1.57862	1.59525	1.57812	1.66956	1.57737	1.71079	1.66303	1.61241	1.60068	1.67737
8.6	1.7531	1.59614	1.79377	1.68332	1.8036	1.70426	1.80932	1.8154	1.71057	1.61349	1.69277	1.72561	1.60642	1.70599	1.60412	1.63351	1.70885	1.69098	1.60176	1.61789	1.60134	1.69289	1.60043	1.73458	1.68643	1.63507	1.62328	1.70069
8.8	1.77572	1.61855	1.81632	1.70583	1.82778	1.72778	1.83303	1.83915	1.73368	1.63616	1.7158	1.74829	1.62911	1.72903	1.62677	1.65572	1.7318	1.71352	1.62439	1.64011	1.62405	1.71573	1.623	1.75788	1.70932	1.65733	1.64545	1.72351
9	1.79788	1.64051	1.8384	1.72785	1.85146	1.75086	1.85634	1.86251	1.75631	1.65838	1.73835	1.77062	1.65133	1.75158	1.64897	1.67755	1.75427	1.73567	1.64656	1.66192	1.6463	1.73808	1.6451	1.78072	1.73172	1.67921	1.66722	1.74586
9.2	1.81961	1.66202	1.86004	1.74943	1.87465	1.77353	1.87928	1.88549	1.77848	1.68017	1.76045	1.7926	1.67313	1.77369	1.67073	1.69902	1.77629	1.75745	1.66828	1.68337	1.66811	1.75999	1.66674	1.80313	1.75366	1.70072	1.68861	1.76777
9.4	1.84095	1.68312	1.88127	1.77058	1.89741	1.79583	1.90186	1.90813	1.80023	1.70156	1.78213	1.81425	1.69451	1.79537	1.69207	1.72015	1.79788	1.77888	1.68959	1.70445	1.68951	1.78148	1.68797	1.82514	1.77518	1.72188	1.70965	1.78926
9.6	1.86191	1.70384	1.90212	1.79134	1.91974	1.81776	1.92411	1.93043	1.82158	1.72256	1.80343	1.8356	1.71551	1.81665	1.71304	1.74096	1.81908	1.79997	1.7105	1.72521	1.71052	1.80258	1.7088	1.84677	1.79629	1.74272	1.73035	1.81037
9.8	1.88251	1.72419	1.9226	1.81172	1.94168	1.83936	1.94605	1.95241	1.84256	1.7432	1.82435	1.85664	1.73615	1.83756	1.73364	1.76146	1.83989	1.82074	1.73104	1.74564	1.73116	1.8233	1.72926	1.86805	1.81703	1.76324	1.75073	1.83112
10	1.90279	1.74421	1.94274	1.83175	1.96324	1.86064	1.96768	1.97408	1.86318	1.76349	1.84492	1.8774	1.75645	1.85812	1.75389	1.78167	1.86035	1.84121	1.75123	1.76578	1.75146	1.84367	1.74936	1.88898	1.8374	1.78346	1.7708	1.85152
10.2	1.92275	1.7639	1.96256	1.85146	1.98446	1.88162	1.98901	1.99545	1.88347	1.78347	1.86517	1.89788	1.77643	1.87834	1.77382	1.8016	1.88048	1.86138	1.77109	1.78562	1.77143	1.86371	1.76913	1.90959	1.85744	1.80339	1.79059	1.87159
10.4	1.94241	1.78328	1.98207	1.87085	2.00535	1.90231	2.01007	2.01654	1.90345	1.80314	1.8851	1.91808	1.7961	1.89825	1.79345	1.82126	1.9003	1.88127	1.79063	1.80519	1.79109	1.88344	1.78858	1.9299	1.87716	1.82303	1.81009	1.89136
10.6	1.9618	1.80238	2.00131	1.88995	2.02592	1.92273	2.03085	2.03735	1.92312	1.82252	1.90474	1.93802	1.81549	1.91786	1.81278	1.84066	1.91982	1.90088	1.80986	1.8245	1.81045	1.90288	1.80773	1.94992	1.89657	1.8424	1.82933	1.91084
10.8	1.98092	1.8212	2.02027	1.90876	2.0462	1.9429	2.05137	2.05789	1.94251	1.84162	1.92409	1.9577	1.83461	1.93719	1.83184	1.85981	1.93906	1.92024	1.82882	1.84356	1.82953	1.92203	1.82659	1.96966	1.9157	1.86151	1.84831	1.93003
11	1.99978	1.83976	2.03897	1.92732	2.0662	1.96281	2.07164	2.07817	1.96163	1.86047	1.94319	1.97712	1.85346	1.95625	1.85063	1.87872	1.95803	1.93934	1.84749	1.86237	1.84834	1.94091	1.84518	1.98914	1.93454	1.88035	1.86703	1.94897
11.2	2.0184	1.85808	2.05742	1.94561	2.08593	1.98249	2.09165	2.09819	1.98049	1.87906	1.96202	1.9963	1.87207	1.97505	1.86917	1.89738	1.97674	1.95819	1.86591	1.88094	1.86689	1.95954	1.8635	2.00835	1.95313	1.89895	1.8855	1.96765
11.4	2.03679	1.87616	2.07564	1.96367	2.1054	2.00194	2.11143	2.11796	1.9991	1.89742	1.98062	2.01523	1.89043	1.9936	1.88747	1.91582	1.99522	1.97681	1.88407	1.89928	1.88519	1.97793	1.88158	2.02732	1.97146	1.9173	1.90374	1.98608
11.6	2.05495	1.89401	2.09364	1.98149	2.12463	2.02116	2.13097	2.13749	2.01748	1.91555	1.99898	2.03392	1.90857	2.01192	1.90554	1.93403	2.01346	1.99519	1.90199	1.91739	1.90325	1.99608	1.89942	2.04605	1.98954	1.9354	1.92173	2.00429
11.8	2.07289	1.91165	2.11142	1.99909	2.14362	2.04016	2.15027	2.15678	2.03563	1.93347	2.01712	2.05237	1.92649	2.03001	1.92339	1.95202	2.03148	2.01334	1.91968	1.93529	1.92108	2.014	1.91704	2.06455	2.00739	1.95327	1.9395	2.02226
12	2.09062	1.92907	2.12899	2.01647	2.16239	2.05896	2.16935	2.17584	2.05355	1.95117	2.03504	2.07059	1.9442	2.04789	1.94103	1.96979	2.04929	2.03126	1.93714	1.95297	1.93868	2.0317	1.93443	2.08281	2.02501	1.97091	1.95704	2.04002
12.2	2.10814	1.9463	2.14636	2.03365	2.18094	2.07754	2.18821	2.19467	2.07127	1.96868	2.05275	2.08859	1.9617	2.06555	1.95846	1.98734	2.06688	2.04897	1.95439	1.97044	1.95606	2.04918	1.95161	2.10086	2.04241	1.98832	1.97436	2.05756
12.4	2.12546	1.96333	2.16354	2.05062	2.19928	2.09593	2.20685	2.21327	2.08878	1.98598	2.07027	2.10635	1.97901	2.08301	1.97569	2.00469	2.08428	2.06646	1.97142	1.98771	1.97322	2.06646	1.96858	2.11869	2.0596	2.00551	1.99146	2.07489
12.6	2.14258	1.98017	2.18053	2.06741	2.21741	2.11411	2.22527	2.23166	2.10609	2.0031	2.08758	2.1239	1.99612	2.10028	1.99272	2.02184	2.10148	2.08373	1.98825	2.00477	1.99017	2.08353	1.98535	2.13632	2.07657	2.02248	2.00835	2.09202
12.8	2.15951	1.99682	2.19734	2.084	2.23535	2.1321	2.24348	2.24983	2.1232	2.02003	2.10471	2.14123	2.01304	2.11735	2.00957	2.03879	2.1185	2.1008	2.00489	2.02163	2.00692	2.10041	2.00193	2.15373	2.09335	2.03923	2.02503	2.10894
13	2.17625	2.0133	2.21397	2.10042	2.2531	2.1499	2.26148	2.26779	2.14013	2.03678	2.12165	2.15834	2.02979	2.13423	2.02624	2.05554	2.13533	2.11767	2.02133	2.0383	2.02347	2.11709	2.01832	2.17095	2.10992	2.05577	2.0415	2.12567
13.2	2.1928	2.02959	2.23042	2.11666	2.27065	2.1675	2.27927	2.28554	2.15687	2.05336	2.13841	2.17525	2.04636	2.15094	2.04272	2.07211	2.15197	2.13434	2.03759	2.05477	2.03982	2.13357	2.03453	2.18797	2.1263	2.07211	2.05778	2.14221
13.4	2.20917	2.04572	2.24671	2.13273	2.28803	2.18492	2.29685	2.30308	2.17343	2.06976	2.15499	2.19195	2.06275	2.16746	2.05903	2.08849	2.16844	2.15082	2.05367	2.07106	2.05598	2.14987	2.05055	2.2048	2.14249	2.08825	2.07386	2.15856
13.6	2.22536	2.06168	2.26283	2.14863	2.30523	2.20215	2.31423	2.32042	2.18981	2.08599	2.17139	2.20846	2.07898	2.1838	2.07516	2.10469	2.18473	2.1671	2.06957	2.08716	2.07194	2.16599	2.0664	2.22144	2.15849	2.10419	2.08975	2.17473
13.8	2.24138	2.07747	2.27878	2.16437	2.32225	2.2192	2.33142	2.33757	2.20603	2.10206	2.18763	2.22478	2.09504	2.19997	2.09112	2.12072	2.20085	2.1832	2.08531	2.10309	2.08772	2.18192	2.08207	2.23789	2.17431	2.11994	2.10545	2.19071
14	2.25723	2.0931	2.29457	2.17995	2.33909	2.23608	2.34842	2.35452	2.22207	2.11797	2.20369	2.24092	2.11094	2.21597	2.10691	2.13657	2.21679	2.19912	2.10087	2.11883	2.10332	2.19767	2.09756	2.25416	2.18995	2.1355	2.12097	2.20652
14.2	2.2729	2.10857	2.3102	2.19538	2.35577	2.25277	2.36523	2.37128	2.23796	2.13371	2.2196	2.25688	2.12667	2.23181	2.12253	2.15225	2.23256	2.21485	2.11627	2.13439	2.11874	2.21325	2.11288	2.27025	2.20542	2.15088	2.13632	2.22215
14.4	2.28842	2.12389	2.32568	2.21066	2.37228	2.26929	2.38185	2.38787	2.25368	2.1493	2.23533	2.27267	2.14225	2.24747	2.13798	2.16776	2.24816	2.23041	2.13152	2.14977	2.13398	2.22865	2.12804	2.28616	2.22071	2.16608	2.15149	2.2376
14.6	2.30377	2.13905	2.341	2.2258	2.38863	2.28563	2.3983	2.40427	2.26925	2.16474	2.25091	2.2883	2.15767	2.26297	2.15328	2.1831	2.26359	2.24579	2.1466	2.16498	2.14905	2.24389	2.14303	2.30189	2.23583	2.1811	2.16649	2.25289
14.8	2.31895	2.15406	2.35616	2.24078	2.40482	2.3018	2.41457	2.4205	2.28466	2.18002	2.26633	2.30377	2.17294	2.27831	2.16841	2.19827	2.27886	2.26101	2.16152	2.18002	2.16394	2.25895	2.15786	2.31746	2.25079	2.19595	2.18133	2.26802
15	2.33399	2.16893	2.37118	2.25563	2.42084	2.31781	2.43068	2.43656	2.29993	2.19515	2.2816	2.31907	2.18806	2.29349	2.18338	2.21328	2.29395	2.27605	2.17629	2.19489	2.17866	2.27385	2.17252	2.33285	2.26558	2.21064	2.196	2.28298
15.2	2.34887	2.18365	2.38605	2.27034	2.43672	2.33365	2.44661	2.45245	2.31504	2.21013	2.29671	2.33423	2.20303	2.30851	2.19819	2.22813	2.30888	2.29093	2.19091	2.20958	2.19322	2.28858	2.18702	2.34808	2.28022	2.22516	2.21052	2.29777
15.4	2.3636	2.19822	2.40077	2.28491	2.45244	2.34932	2.46239	2.46819	2.33002	2.22496	2.31167	2.34923	2.21785	2.32338	2.21285	2.24282	2.32364	2.30566	2.20537	2.22411	2.20761	2.30316	2.20137	2.36314	2.29469	2.23952	2.22488	2.31241
15.6	2.37818	2.21266	2.41534	2.29934	2.46801	2.36483	2.47801	2.48377	2.34485	2.23965	2.32649	2.36407	2.23253	2.33809	2.22736	2.25735	2.33824	2.32022	2.21969	2.23848	2.22183	2.31757	2.21556	2.37804	2.30901	2.25372	2.2391	2.32689
15.8	2.39262	2.22697	2.42977	2.31364	2.48344	2.38018	2.49348	2.49919	2.35955	2.25419	2.34115	2.37877	2.24707	2.35265	2.24171	2.27173	2.35268	2.33462	2.23385	2.25269	2.2359	2.33182	2.22961	2.39278	2.32318	2.26777	2.25316	2.3412
16	2.40691	2.24114	2.44407	2.32782	2.49872	2.39537	2.5088	2.51447	2.37411	2.26858	2.35568	2.39333	2.26147	2.36705	2.25591	2.28595	2.36697	2.34887	2.24787	2.26674	2.24981	2.34592	2.2435	2.40737	2.3372	2.28167	2.26708	2.35536
16.2	2.42108	2.25518	2.45822	2.34186	2.51386	2.41041	2.52398	2.52961	2.38853	2.28283	2.37006	2.40774	2.27572	2.38131	2.26997	2.30003	2.3811	2.36297	2.26175	2.28064	2.26356	2.35986	2.25724	2.4218	2.35106	2.29543	2.28086	2.36937
16.4	2.43511	2.26909	2.47223	2.35577	2.52886	2.4253	2.53902	2.5446	2.40283	2.29694	2.3843	2.42202	2.28984	2.39541	2.28388	2.31395	2.39507	2.37691	2.27548	2.29438	2.27716	2.37365	2.27083	2.43608	2.36479	2.30904	2.29449	2.38322
16.6	2.44901	2.28288	2.48611	2.36956	2.54372	2.44004	2.55391	2.55945	2.417	2.31091	2.3984	2.43616	2.30383	2.40937	2.29764	2.32773	2.40889	2.3907	2.28907	2.30798	2.29061	2.38729	2.28428	2.45021	2.37837	2.32251	2.30797	2.39692
16.8	2.46278	2.29655	2.49985	2.38323	2.55845	2.45464	2.56867	2.57416	2.43105	2.32474	2.41237	2.45016	2.31768	2.42319	2.31126	2.34136	2.42257	2.40434	2.30251	2.32144	2.30391	2.40078	2.29759	2.46419	2.39181	2.33585	2.32132	2.41047
17	2.47643	2.31009	2.51347	2.39677	2.57304	2.46909	2.5833	2.58874	2.44498	2.33844	2.4262	2.46404	2.3314	2.43686	2.32475	2.35485	2.4361	2.41783	2.31582	2.33475	2.31706	2.41413	2.31076	2.47803	2.40511	2.34905	2.33453	2.42388
17.2	2.48996	2.32353	2.52695	2.41019	2.58749	2.48341	2.5978	2.60319	2.45878	2.352	2.4399	2.47779	2.34499	2.45039	2.33809	2.3682	2.4495	2.43117	2.329	2.34793	2.33007	2.42733	2.32379	2.49173	2.41827	2.36211	2.34761	2.43714
17.4	2.50336	2.33685	2.5403	2.42349	2.60182	2.4976	2.61217	2.61751	2.47246	2.36542	2.45346	2.49141	2.35845	2.46378	2.3513	2.3814	2.46276	2.44436	2.34203	2.36097	2.34293	2.4404	2.33669	2.50528	2.43131	2.37505	2.36055	2.45025
17.6	2.51665	2.35006	2.55353	2.43668	2.61602	2.51166	2.62641	2.6317	2.48602	2.37871	2.4669	2.50491	2.37178	2.47703	2.36437	2.39447	2.47588	2.45741	2.35494	2.37388	2.35565	2.45332	2.34945	2.5187	2.44421	2.38786	2.37335	2.46322
17.8	2.52982	2.36316	2.56663	2.44975	2.63008	2.52559	2.64053	2.64576	2.49946	2.39188	2.48022	2.51829	2.38499	2.49015	2.37731	2.4074	2.48887	2.47031	2.36771	2.38667	2.36824	2.46611	2.36208	2.53197	2.45698	2.40053	2.38602	2.47606
18	2.54288	2.37615	2.57962	2.46271	2.64403	2.5394	2.65453	2.6597	2.51279	2.40491	2.49341	2.53154	2.39807	2.50314	2.39012	2.42019	2.50174	2.48308	2.38035	2.39932	2.38068	2.47876	2.37458	2.54512	2.46962	2.41308	2.39856	2.48876
18.2	2.55581	2.38904	2.59248	2.47555	2.65784	2.55308	2.66842	2.67351	2.526	2.41783	2.50648	2.54467	2.41103	2.51599	2.4028	2.43285	2.51448	2.49569	2.39286	2.41185	2.39299	2.49127	2.38694	2.55813	2.48213	2.42551	2.41098	2.50132
18.4	2.56864	2.40182	2.60522	2.48829	2.67153	2.56665	2.68218	2.6872	2.53909	2.43062	2.51943	2.55769	2.42387	2.52872	2.41536	2.44539	2.5271	2.50817	2.40525	2.42426	2.40517	2.50366	2.39918	2.57101	2.49452	2.43781	2.42327	2.51376
18.6	2.58136	2.41451	2.61785	2.50091	2.6851	2.58011	2.69584	2.70078	2.55207	2.4433	2.53226	2.57058	2.43658	2.54132	2.42779	2.45779	2.5396	2.52051	2.41751	2.43655	2.41722	2.51591	2.41129	2.58376	2.50679	2.44998	2.43544	2.52606
18.8	2.59396	2.42709	2.63036	2.51343	2.69855	2.59345	2.70938	2.71423	2.56494	2.45585	2.54497	2.58335	2.44918	2.55379	2.4401	2.47007	2.55198	2.53272	2.42965	2.44871	2.42913	2.52804	2.42327	2.59638	2.51893	2.46204	2.44748	2.53825
19	2.60645	2.43958	2.64277	2.52585	2.71187	2.60669	2.7228	2.72757	2.5777	2.4683	2.55758	2.596	2.46166	2.56614	2.45229	2.48222	2.56424	2.54479	2.44166	2.46075	2.44092	2.54004	2.43512	2.60888	2.53095	2.47397	2.45941	2.55031
19.2	2.61884	2.45197	2.65506	2.53816	2.72507	2.61981	2.73612	2.74079	2.59035	2.48063	2.57006	2.60854	2.47403	2.57837	2.46436	2.49426	2.57638	2.55673	2.45355	2.47267	2.45259	2.55192	2.44686	2.62125	2.54286	2.48578	2.47122	2.56225
19.4	2.63111	2.46426	2.66725	2.55037	2.73816	2.63283	2.74932	2.75389	2.60289	2.49286	2.58244	2.62096	2.48628	2.59049	2.47632	2.50617	2.58841	2.56855	2.46533	2.48448	2.46413	2.56368	2.45847	2.6335	2.55464	2.49748	2.48292	2.57407
19.6	2.64329	2.47647	2.67933	2.56248	2.75113	2.64575	2.76242	2.76689	2.61532	2.50497	2.5947	2.63327	2.49842	2.60248	2.48816	2.51797	2.60033	2.58023	2.47698	2.49616	2.47555	2.57532	2.46997	2.64563	2.56631	2.50906	2.4945	2.58577
19.8	2.65535	2.48858	2.69131	2.57449	2.76398	2.65856	2.7754	2.77977	2.62764	2.51699	2.60686	2.64547	2.51045	2.61437	2.49989	2.52966	2.61214	2.5918	2.48852	2.50773	2.48684	2.58685	2.48134	2.65764	2.57786	2.52052	2.50598	2.59736
20	2.66732	2.5006	2.7032	2.58641	2.77672	2.67127	2.78828	2.79255	2.63986	2.5289	2.6189	2.65756	2.52236	2.62614	2.5115	2.54123	2.62383	2.60324	2.49994	2.51918	2.49802	2.59825	2.49261	2.66953	2.58929	2.53188	2.51734	2.60883
20.2	2.67919	2.51252	2.71498	2.59823	2.78935	2.68388	2.80105	2.80522	2.65198	2.5407	2.63084	2.66954	2.53417	2.6378	2.52301	2.55269	2.63542	2.61457	2.51125	2.53052	2.50909	2.60955	2.50376	2.68131	2.60061	2.54312	2.52859	2.62019
20.4	2.69095	2.52436	2.72667	2.60995	2.80187	2.69639	2.81372	2.81779	2.66399	2.55242	2.64267	2.68141	2.54588	2.64936	2.53441	2.56405	2.64689	2.62578	2.52245	2.54174	2.52004	2.62074	2.5148	2.69297	2.61181	2.55425	2.53974	2.63144
20.6	2.70263	2.53611	2.73827	2.62159	2.81429	2.7088	2.82628	2.83025	2.67591	2.56403	2.6544	2.69317	2.55747	2.66081	2.5457	2.5753	2.65826	2.63687	2.53353	2.55286	2.53088	2.63181	2.52573	2.70451	2.62291	2.56528	2.55079	2.64257
20.8	2.71421	2.54778	2.74978	2.63313	2.8266	2.72112	2.83873	2.84262	2.68772	2.57556	2.66602	2.70483	2.56896	2.67217	2.55689	2.58644	2.66952	2.64786	2.54451	2.56387	2.54161	2.64277	2.53655	2.71594	2.6339	2.5762	2.56173	2.6536
21	2.7257	2.55935	2.76119	2.64458	2.83881	2.73334	2.85108	2.8549	2.69944	2.58699	2.67754	2.71639	2.58034	2.68342	2.56798	2.59749	2.68068	2.65874	2.55538	2.57477	2.55223	2.65363	2.54727	2.72726	2.64478	2.58703	2.57257	2.66452
21.2	2.7371	2.57084	2.77252	2.65595	2.85093	2.74546	2.86333	2.86708	2.71106	2.59833	2.68896	2.72785	2.59162	2.69458	2.57896	2.60844	2.69173	2.66951	2.56615	2.58556	2.56275	2.66437	2.55789	2.73846	2.65555	2.59774	2.58331	2.67533
21.4	2.74842	2.58225	2.78376	2.66724	2.86294	2.75749	2.87547	2.87918	2.72259	2.60958	2.70028	2.73921	2.6028	2.70564	2.58984	2.6193	2.70267	2.68017	2.57682	2.59625	2.57316	2.67501	2.5684	2.74955	2.66622	2.60836	2.59394	2.68603
21.6	2.75964	2.59357	2.79491	2.67844	2.87486	2.76942	2.88752	2.89119	2.73402	2.62074	2.7115	2.75048	2.61387	2.71662	2.60063	2.63006	2.71351	2.69074	2.5874	2.60684	2.58347	2.68554	2.57882	2.76053	2.67679	2.61887	2.60448	2.69663
21.8	2.77079	2.60481	2.80598	2.68956	2.88669	2.78126	2.89946	2.90311	2.74536	2.63182	2.72263	2.76165	2.62485	2.7275	2.61131	2.64073	2.72425	2.70121	2.59787	2.61733	2.59368	2.69596	2.58914	2.7714	2.68726	2.62929	2.61491	2.70713
22	2.78185	2.61596	2.81697	2.7006	2.89843	2.793	2.9113	2.91494	2.75661	2.64281	2.73365	2.77273	2.63573	2.73829	2.62191	2.65132	2.73488	2.71158	2.60826	2.62772	2.60379	2.70628	2.59936	2.78217	2.69763	2.6396	2.62525	2.71752
22.2	2.79283	2.62704	2.82787	2.71157	2.91007	2.80465	2.92305	2.92669	2.76777	2.65371	2.74459	2.78371	2.64652	2.749	2.63241	2.66181	2.74542	2.72185	2.61855	2.63802	2.6138	2.7165	2.60949	2.79282	2.7079	2.64981	2.63549	2.72782
22.4	2.80374	2.63803	2.8387	2.72246	2.92162	2.8162	2.9347	2.93836	2.77884	2.66453	2.75542	2.79461	2.65721	2.75962	2.64282	2.67222	2.75585	2.73204	2.62875	2.64822	2.62372	2.72661	2.61952	2.80337	2.71808	2.65993	2.64563	2.73801
22.6	2.81457	2.64894	2.84944	2.73328	2.93309	2.82766	2.94626	2.94994	2.78983	2.67527	2.76617	2.80543	2.66781	2.77016	2.65313	2.68254	2.76619	2.74213	2.63886	2.65833	2.63354	2.73662	2.62946	2.81382	2.72816	2.66995	2.65567	2.74811
22.8	2.82532	2.65978	2.86011	2.74402	2.94446	2.83902	2.95773	2.96143	2.80073	2.68592	2.77682	2.81616	2.67833	2.78061	2.66336	2.69278	2.77643	2.75214	2.64888	2.66834	2.64327	2.74653	2.63931	2.82416	2.73815	2.67987	2.66562	2.7581
23	2.836	2.67054	2.87071	2.75469	2.95575	2.85028	2.96911	2.97284	2.81154	2.69648	2.78738	2.82681	2.68875	2.79097	2.6735	2.70294	2.78658	2.76206	2.65882	2.67826	2.65292	2.75634	2.64906	2.83441	2.74804	2.6897	2.67548	2.76801
23.2	2.84661	2.68122	2.88122	2.76529	2.96696	2.86145	2.98041	2.98416	2.82227	2.70696	2.79785	2.83739	2.69909	2.80126	2.68355	2.71302	2.79662	2.7719	2.66867	2.68809	2.66247	2.76606	2.65873	2.84455	2.75784	2.69944	2.68525	2.77782
23.4	2.85715	2.69182	2.89166	2.77582	2.97807	2.87253	2.99162	2.99539	2.83292	2.71736	2.80824	2.84788	2.70935	2.81146	2.69352	2.72302	2.80658	2.78165	2.67844	2.69784	2.67194	2.77567	2.66831	2.8546	2.76756	2.70908	2.69492	2.78754
23.6	2.86762	2.70235	2.90203	2.78628	2.9891	2.88351	3.00276	3.00653	2.84348	2.72768	2.81854	2.8583	2.71952	2.82158	2.7034	2.73293	2.81644	2.79132	2.68812	2.70749	2.68133	2.78519	2.6778	2.86455	2.77718	2.71864	2.70451	2.79717
23.8	2.87803	2.71281	2.91233	2.79666	3.00005	2.8944	3.01382	3.01758	2.85396	2.73792	2.82876	2.86864	2.7296	2.83163	2.71319	2.74277	2.82621	2.80091	2.69772	2.71705	2.69062	2.79462	2.6872	2.87441	2.78672	2.72811	2.714	2.80672
24	2.88838	2.72319	2.92256	2.80698	3.01091	2.90519	3.0248	3.02854	2.86435	2.74807	2.83889	2.8789	2.73961	2.84159	2.72291	2.75252	2.83589	2.81042	2.70723	2.72652	2.69983	2.80395	2.69651	2.88418	2.79616	2.73749	2.72341	2.81618
24.2	2.89866	2.7335	2.93272	2.81723	3.02169	2.9159	3.03571	3.03942	2.87467	2.75814	2.84894	2.88909	2.74954	2.85148	2.73255	2.76219	2.84547	2.81985	2.71667	2.73591	2.70896	2.8132	2.70574	2.89386	2.80553	2.74679	2.73273	2.82556
24.4	2.90887	2.74373	2.94282	2.82741	3.03239	2.92651	3.04654	3.05021	2.8849	2.76814	2.85891	2.8992	2.75939	2.86129	2.74211	2.77178	2.85497	2.82921	2.72602	2.74521	2.71801	2.82235	2.71487	2.90345	2.8148	2.756	2.74196	2.83486
24.6	2.91903	2.7539	2.95285	2.83753	3.04301	2.93704	3.0573	3.06092	2.89506	2.77806	2.8688	2.90923	2.76916	2.87103	2.75159	2.7813	2.86439	2.83851	2.73529	2.75443	2.72697	2.83142	2.72393	2.91296	2.824	2.76513	2.75111	2.84408
24.8	2.92913	2.764	2.96281	2.84758	3.05355	2.94748	3.068	3.07154	2.90513	2.78789	2.87861	2.91918	2.77886	2.88069	2.761	2.79073	2.87372	2.84773	2.74448	2.76356	2.73585	2.8404	2.73289	2.92239	2.83311	2.77418	2.76018	2.85322
25	2.93916	2.77403	2.97271	2.85757	3.06401	2.95784	3.07862	3.08208	2.91512	2.79765	2.88834	2.92906	2.78848	2.89028	2.77034	2.80008	2.88296	2.85689	2.7536	2.77261	2.74466	2.84931	2.74177	2.93174	2.84215	2.78314	2.76916	2.86228
25.2	2.94913	2.78399	2.98255	2.8675	3.0744	2.96812	3.08918	3.09253	2.92504	2.80733	2.898	2.93887	2.79802	2.8998	2.7796	2.80936	2.89213	2.86599	2.76263	2.78158	2.75338	2.85813	2.75057	2.94101	2.8511	2.79203	2.77806	2.87126
25.4	2.95904	2.79389	2.99233	2.87736	3.08471	2.97831	3.09966	3.1029	2.93487	2.81694	2.90758	2.94861	2.80749	2.90924	2.7888	2.81855	2.90121	2.87501	2.77159	2.79047	2.76202	2.86687	2.75929	2.9502	2.85997	2.80084	2.78689	2.88016
25.6	2.96888	2.80372	3.00205	2.88717	3.09494	2.98843	3.11008	3.11319	2.94463	2.82647	2.91709	2.95827	2.81688	2.91861	2.79792	2.82767	2.91022	2.88397	2.78047	2.79928	2.77059	2.87554	2.76792	2.95932	2.86877	2.80958	2.79563	2.88899
25.8	2.97866	2.81348	3.01171	2.89692	3.10511	2.99847	3.12043	3.1234	2.95432	2.83592	2.92652	2.96786	2.8262	2.92791	2.80697	2.83671	2.91915	2.89286	2.78927	2.80802	2.77908	2.88414	2.77647	2.96836	2.8775	2.81824	2.8043	2.89775
26	2.98837	2.82319	3.02131	2.90661	3.1152	3.00844	3.13071	3.13353	2.96393	2.84531	2.93588	2.97738	2.83545	2.93713	2.81595	2.84568	2.92801	2.90168	2.79799	2.81668	2.78749	2.89266	2.78494	2.97733	2.88615	2.82683	2.81289	2.90643
26.2	2.99803	2.83283	3.03086	2.91624	3.12522	3.01833	3.14092	3.14359	2.97346	2.85462	2.94517	2.98683	2.84462	2.94628	2.82486	2.85456	2.9368	2.91043	2.80664	2.82527	2.79583	2.90111	2.79332	2.98623	2.89472	2.83534	2.82141	2.91504
26.4	3.00761	2.84241	3.04035	2.92582	3.13517	3.02816	3.15107	3.15357	2.98293	2.86386	2.95439	2.9962	2.85373	2.95536	2.8337	2.86337	2.94551	2.91911	2.81522	2.83378	2.8041	2.90948	2.80163	2.99506	2.90322	2.84378	2.82985	2.92357
26.6	3.01713	2.85194	3.04978	2.93535	3.14505	3.03791	3.16114	3.16349	2.99232	2.87304	2.96354	3.00551	2.86276	2.96437	2.84248	2.8721	2.95416	2.92772	2.82372	2.84223	2.8123	2.91779	2.80985	3.00382	2.91165	2.85214	2.83821	2.93203
26.8	3.02659	2.86141	3.05915	2.94483	3.15487	3.0476	3.17114	3.17333	3.00164	2.88214	2.97263	3.01474	2.87172	2.9733	2.85119	2.88076	2.96273	2.93625	2.83214	2.85061	2.82042	2.92603	2.818	3.01251	2.92001	2.86043	2.8465	2.94043
27	3.03598	2.87082	3.06847	2.95425	3.16462	3.05722	3.18108	3.18311	3.0109	2.89118	2.98165	3.0239	2.88062	2.98216	2.85983	2.88934	2.97124	2.9447	2.84049	2.85892	2.82848	2.93419	2.82606	3.02113	2.92829	2.86865	2.85471	2.94875
27.2	3.04531	2.88018	3.07773	2.96363	3.1743	3.06678	3.19095	3.19282	3.02008	2.90015	2.9906	3.033	2.88945	2.99095	2.8684	2.89784	2.97968	2.95308	2.84878	2.86717	2.83646	2.94229	2.83405	3.02969	2.93651	2.8768	2.86286	2.957
27.4	3.05458	2.88949	3.08694	2.97295	3.18391	3.07628	3.20075	3.20247	3.0292	2.90905	2.9995	3.04202	2.89821	2.99967	2.87691	2.90627	2.98806	2.96139	2.85699	2.87535	2.84438	2.95032	2.84196	3.03818	2.94465	2.88488	2.87093	2.96518
27.6	3.06379	2.89874	3.0961	2.98223	3.19346	3.08571	3.21048	3.21206	3.03826	2.91789	3.00834	3.05098	2.90691	3.00832	2.88534	2.91463	2.99637	2.96962	2.86513	2.88347	2.85223	2.95828	2.8498	3.04661	2.95273	2.89289	2.87893	2.97329
27.8	3.07293	2.90794	3.1052	2.99145	3.20295	3.09509	3.22015	3.22158	3.04725	2.92666	3.01712	3.05987	2.91554	3.01689	2.89372	2.92291	3.00462	2.97777	2.8732	2.89153	2.86002	2.96617	2.85756	3.05496	2.96073	2.90083	2.88686	2.98134
28	3.08202	2.9171	3.11425	3.00063	3.21236	3.10441	3.22975	3.23104	3.05618	2.93537	3.02584	3.06869	2.92411	3.0254	2.90202	2.93111	3.01281	2.98585	2.8812	2.89952	2.86773	2.974	2.86525	3.06326	2.96867	2.9087	2.89472	2.98932
28.2	3.09106	2.9262	3.12325	3.00975	3.22172	3.11368	3.23928	3.24045	3.06505	2.94402	3.0345	3.07745	2.93261	3.03384	2.91027	2.93924	3.02093	2.99386	2.88914	2.90745	2.87539	2.98176	2.87286	3.07149	2.97654	2.9165	2.90251	2.99723
28.4	3.10004	2.93526	3.1322	3.01882	3.231	3.1229	3.24874	3.24979	3.07385	2.9526	3.0431	3.08615	2.94105	3.04221	2.91844	2.9473	3.029	3.00179	2.89701	2.91533	2.88297	2.98945	2.88041	3.07965	2.98434	2.92424	2.91023	3.00508
28.6	3.10897	2.94427	3.1411	3.02784	3.24023	3.13206	3.25813	3.25908	3.0826	2.96113	3.05165	3.09478	2.94943	3.05052	2.92656	2.95529	3.037	3.00966	2.90482	2.92314	2.8905	2.99708	2.88788	3.08775	2.99207	2.93191	2.91789	3.01287
28.8	3.11784	2.95323	3.14994	3.03681	3.24938	3.14117	3.26746	3.26831	3.09128	2.9696	3.06014	3.10335	2.95775	3.05876	2.93461	2.96321	3.04494	3.01746	2.91257	2.9309	2.89796	3.00464	2.89529	3.09579	2.99973	2.93952	2.92548	3.02059
29	3.12666	2.96215	3.15875	3.04573	3.25848	3.15023	3.27672	3.27748	3.09991	2.97801	3.06857	3.11187	2.96601	3.06693	2.94261	2.97106	3.05282	3.02519	2.92026	2.9386	2.90535	3.01214	2.90264	3.10377	3.00733	2.94706	2.933	3.02825
29.2	3.13544	2.97102	3.1675	3.05459	3.2675	3.15925	3.28592	3.28659	3.10847	2.98636	3.07695	3.12032	2.9742	3.07503	2.95054	2.97885	3.06064	3.03286	2.92788	2.94624	2.91269	3.01958	2.90992	3.11169	3.01485	2.95453	2.94046	3.03584
29.4	3.14417	2.97985	3.17621	3.06341	3.27647	3.16821	3.29505	3.29565	3.11698	2.99466	3.08527	3.12871	2.98234	3.08307	2.95841	2.98658	3.0684	3.04047	2.93544	2.95382	2.91996	3.02695	2.91714	3.11955	3.02231	2.96194	2.94784	3.04338
29.6	3.15285	2.98864	3.18487	3.07218	3.28537	3.17712	3.30412	3.30464	3.12543	3.00291	3.09354	3.13704	2.99041	3.09104	2.96623	2.99424	3.07611	3.04803	2.94295	2.96134	2.92718	3.03426	2.9243	3.12735	3.0297	2.96929	2.95517	3.05085
29.8	3.16148	2.99737	3.19348	3.0809	3.29421	3.18598	3.31312	3.31358	3.13382	3.0111	3.10175	3.14531	2.99843	3.09896	2.97398	3.00185	3.08375	3.05552	2.95039	2.9688	2.93433	3.0415	2.9314	3.1351	3.03702	2.97657	2.96242	3.05826
30	3.17007	3.00607	3.20206	3.08957	3.30299	3.19479	3.32206	3.32247	3.14215	3.01924	3.1099	3.15352	3.00639	3.10681	2.98168	3.0094	3.09133	3.06296	2.95778	2.9762	2.94143	3.04869	2.93844	3.14278	3.04428	2.98379	2.96962	3.06561
30.2	3.17862	3.01472	3.21059	3.09819	3.3117	3.20355	3.33093	3.33129	3.15042	3.02733	3.118	3.16167	3.01428	3.11461	2.98932	3.01689	3.09886	3.07035	2.9651	2.98354	2.94846	3.05581	2.94543	3.1504	3.05147	2.99095	2.97675	3.0729
30.4	3.18712	3.02332	3.21908	3.10676	3.32035	3.21226	3.33975	3.34006	3.15864	3.03536	3.12605	3.16975	3.02212	3.12234	2.9969	3.02434	3.10632	3.07768	2.97238	2.99081	2.95544	3.06287	2.95236	3.15796	3.0586	2.99805	2.98382	3.08014
30.6	3.19557	3.03188	3.22752	3.11529	3.32894	3.22092	3.3485	3.34876	3.1668	3.04334	3.13404	3.17778	3.0299	3.13002	3.00443	3.03173	3.11372	3.08496	2.97959	2.99803	2.96236	3.06988	2.95925	3.16547	3.06565	3.00508	2.99083	3.08731
30.8	3.20398	3.0404	3.23592	3.12377	3.33748	3.22952	3.35719	3.35741	3.17491	3.05126	3.14198	3.18575	3.03763	3.13765	3.0119	3.03907	3.12105	3.09218	2.98675	3.00519	2.96922	3.07682	2.96608	3.17292	3.07265	3.01206	2.99777	3.09443
31	3.21235	3.04887	3.24428	3.1322	3.34595	3.23807	3.36582	3.36601	3.18295	3.05913	3.14986	3.19366	3.04529	3.14521	3.01932	3.04637	3.12833	3.09934	2.99385	3.01228	2.97603	3.0837	2.97285	3.18031	3.07958	3.01897	3.00466	3.10149
31.2	3.22067	3.05729	3.2526	3.14058	3.35436	3.24656	3.3744	3.37454	3.19095	3.06695	3.15769	3.20152	3.0529	3.15273	3.02668	3.05363	3.13554	3.10646	3.00091	3.01932	2.98278	3.09053	2.97958	3.18765	3.08645	3.02582	3.01149	3.10849
31.4	3.22895	3.06568	3.26087	3.14892	3.36272	3.255	3.38292	3.38302	3.19888	3.0747	3.16546	3.20931	3.06045	3.16018	3.03398	3.06083	3.14269	3.11351	3.0079	3.02629	2.98948	3.0973	2.98626	3.19493	3.09325	3.03262	3.01826	3.11544
31.6	3.23718	3.07402	3.26909	3.15721	3.37102	3.26339	3.39138	3.39144	3.20677	3.0824	3.17318	3.21705	3.06795	3.16759	3.04123	3.068	3.14978	3.12051	3.01485	3.03321	2.99613	3.10401	2.99289	3.20215	3.1	3.03936	3.02498	3.12233
31.8	3.24537	3.08232	3.27728	3.16546	3.37927	3.27171	3.3998	3.3998	3.2146	3.09005	3.18085	3.22474	3.07539	3.17494	3.04843	3.07512	3.1568	3.12746	3.02174	3.04007	3.00272	3.11067	2.99947	3.20932	3.10669	3.04604	3.03163	3.12917
32	3.25352	3.09057	3.28542	3.17367	3.38746	3.27998	3.40816	3.4081	3.22237	3.09763	3.18845	3.23238	3.08278	3.18224	3.05557	3.0822	3.16377	3.13435	3.02857	3.04686	3.00927	3.11727	3.006	3.21643	3.11332	3.05266	3.03824	3.13595
32.2	3.26162	3.09878	3.29352	3.18184	3.39561	3.2882	3.41648	3.41635	3.2301	3.10516	3.19601	3.23997	3.09011	3.18948	3.06267	3.08923	3.17067	3.14118	3.03536	3.0536	3.01577	3.12382	3.01249	3.22349	3.11989	3.05924	3.04479	3.14268
32.4	3.26968	3.10695	3.30158	3.18997	3.4037	3.29636	3.42475	3.42453	3.23777	3.11263	3.20351	3.24751	3.09739	3.19668	3.0697	3.09621	3.17751	3.14796	3.04209	3.06029	3.02221	3.13033	3.01892	3.23049	3.12642	3.06576	3.05129	3.14935
32.6	3.27769	3.11508	3.30959	3.19806	3.41174	3.30446	3.43296	3.43265	3.24539	3.12005	3.21095	3.25501	3.10463	3.20382	3.07669	3.10314	3.1843	3.15468	3.04876	3.06691	3.02862	3.13678	3.02531	3.23744	3.13288	3.07222	3.05774	3.15597
32.8	3.28567	3.12317	3.31756	3.20611	3.41974	3.31251	3.44113	3.44072	3.25296	3.12741	3.21834	3.26246	3.11181	3.21091	3.08363	3.11003	3.19102	3.16134	3.05539	3.07348	3.03497	3.14318	3.03165	3.24433	3.1393	3.07864	3.06414	3.16254
33	3.2936	3.13122	3.3255	3.21412	3.42768	3.32051	3.44926	3.44873	3.26048	3.13471	3.22568	3.26986	3.11895	3.21795	3.09051	3.11687	3.19768	3.16795	3.06196	3.07999	3.04128	3.14953	3.03794	3.25116	3.14567	3.08501	3.07049	3.16906
33.2	3.30149	3.13922	3.33339	3.22209	3.43559	3.32846	3.45733	3.45668	3.26795	3.14196	3.23296	3.27722	3.12604	3.22494	3.09734	3.12365	3.20429	3.17451	3.06848	3.08645	3.04754	3.15583	3.04418	3.25794	3.15198	3.09133	3.07679	3.17553
33.4	3.30934	3.14719	3.34124	3.23003	3.44344	3.33636	3.46536	3.46459	3.27537	3.14917	3.24019	3.28453	3.13309	3.23188	3.10411	3.13039	3.21084	3.18101	3.07495	3.09285	3.05375	3.16209	3.05037	3.26466	3.15825	3.0976	3.08305	3.18195
33.6	3.31715	3.15512	3.34905	3.23792	3.45125	3.3442	3.47334	3.47243	3.28274	3.15632	3.24737	3.2918	3.14009	3.23878	3.11084	3.13708	3.21734	3.18747	3.08137	3.0992	3.05992	3.16831	3.05652	3.27132	3.16448	3.10383	3.08926	3.18832
33.8	3.32493	3.16301	3.35682	3.24578	3.45902	3.352	3.48127	3.48023	3.29006	3.16342	3.2545	3.29903	3.14706	3.24563	3.11751	3.14371	3.22379	3.19387	3.08774	3.1055	3.06604	3.17447	3.06261	3.27793	3.17065	3.11001	3.09542	3.19465
34	3.33267	3.17086	3.36456	3.25361	3.46674	3.35974	3.48915	3.48798	3.29733	3.17047	3.26157	3.30621	3.15398	3.25243	3.12413	3.1503	3.23018	3.20022	3.09405	3.11175	3.07212	3.18059	3.06866	3.28448	3.17679	3.11615	3.10154	3.20093
34.2	3.34037	3.17868	3.37225	3.2614	3.47443	3.36743	3.49699	3.49569	3.30456	3.17748	3.2686	3.31334	3.16085	3.25919	3.1307	3.15684	3.23651	3.20652	3.10032	3.11794	3.07815	3.18667	3.07466	3.29098	3.18287	3.12224	3.10761	3.20716
34.4	3.34804	3.18645	3.3799	3.26915	3.48207	3.37508	3.50477	3.50335	3.31175	3.18444	3.27557	3.32043	3.16769	3.26591	3.13722	3.16332	3.2428	3.21277	3.10654	3.1241	3.08413	3.1927	3.08061	3.29743	3.18891	3.1283	3.11365	3.21335
34.6	3.35568	3.19418	3.38752	3.27687	3.48968	3.38267	3.51251	3.51097	3.31888	3.19136	3.2825	3.32748	3.17448	3.27258	3.14368	3.16976	3.24904	3.21897	3.11272	3.1302	3.09006	3.19869	3.08651	3.30382	3.19491	3.13431	3.11964	3.2195
34.8	3.36328	3.20188	3.39509	3.28456	3.49724	3.39021	3.5202	3.51855	3.32597	3.19824	3.28938	3.33448	3.18123	3.2792	3.1501	3.17615	3.25522	3.22513	3.11884	3.13627	3.09595	3.20463	3.09237	3.31017	3.20086	3.14029	3.12559	3.2256
35	3.37084	3.20954	3.40263	3.29221	3.50476	3.3977	3.52783	3.5261	3.33302	3.20507	3.29622	3.34143	3.18794	3.28579	3.15647	3.1825	3.26136	3.23123	3.12492	3.14229	3.10179	3.21053	3.09818	3.31646	3.20677	3.14623	3.1315	3.23166
35.2	3.37837	3.21716	3.41012	3.29983	3.51225	3.40515	3.53541	3.5336	3.34002	3.21186	3.30301	3.34834	3.1946	3.29233	3.1628	3.1888	3.26745	3.2373	3.13096	3.14828	3.10758	3.21638	3.10395	3.3227	3.21264	3.15212	3.13738	3.23767
35.4	3.38587	3.22474	3.41758	3.30742	3.5197	3.41254	3.54294	3.54108	3.34697	3.21861	3.30975	3.3552	3.20122	3.29882	3.16908	3.19505	3.27349	3.24332	3.13695	3.15423	3.11332	3.2222	3.10967	3.3289	3.21846	3.15798	3.14322	3.24364
35.6	3.39334	3.23229	3.425	3.31498	3.52711	3.41988	3.55042	3.54851	3.35388	3.22531	3.31646	3.36202	3.20779	3.30528	3.17531	3.20126	3.27949	3.2493	3.14289	3.16014	3.11902	3.22797	3.11534	3.33504	3.22424	3.16381	3.14901	3.24957
35.8	3.40077	3.2398	3.43238	3.3225	3.53447	3.42717	3.55784	3.55591	3.36075	3.23198	3.32312	3.36878	3.21432	3.31169	3.1815	3.20742	3.28544	3.25524	3.14879	3.16602	3.12466	3.23369	3.12097	3.34114	3.22998	3.16959	3.15477	3.25545
36	3.40816	3.24728	3.43972	3.33	3.5418	3.43442	3.56521	3.56327	3.36757	3.2386	3.32974	3.3755	3.22081	3.31805	3.18766	3.21355	3.29136	3.26114	3.15465	3.17187	3.13026	3.23937	3.12655	3.34719	3.23568	3.17534	3.1605	3.26129
36.2	3.41553	3.25472	3.44702	3.33745	3.54909	3.44161	3.57253	3.5706	3.37435	3.24518	3.33632	3.38218	3.22725	3.32437	3.19377	3.21963	3.29723	3.267	3.16046	3.17768	3.1358	3.24501	3.13209	3.35319	3.24135	3.18105	3.16618	3.26708
36.4	3.42286	3.26213	3.45428	3.34488	3.55633	3.44876	3.57981	3.57788	3.38108	3.25171	3.34286	3.3888	3.23364	3.33065	3.19984	3.22568	3.30307	3.27283	3.16623	3.18346	3.1413	3.25061	3.13758	3.35915	3.24697	3.18673	3.17183	3.27283
36.6	3.43016	3.26951	3.46151	3.35226	3.56354	3.45586	3.58705	3.58513	3.38777	3.25821	3.34936	3.39538	3.23999	3.33688	3.20588	3.23168	3.30887	3.27862	3.17196	3.18922	3.14675	3.25616	3.14302	3.36506	3.25255	3.19237	3.17744	3.27854
36.8	3.43742	3.27686	3.46869	3.35961	3.5707	3.46292	3.59424	3.59234	3.39442	3.26466	3.35582	3.4019	3.2463	3.34307	3.21187	3.23765	3.31463	3.28438	3.17765	3.19494	3.15215	3.26167	3.14842	3.37093	3.2581	3.19798	3.18301	3.2842
37	3.44466	3.28418	3.47584	3.36693	3.57782	3.46994	3.6014	3.59951	3.40102	3.27107	3.36224	3.40839	3.25256	3.34922	3.21784	3.24358	3.32035	3.2901	3.18331	3.20062	3.15751	3.26714	3.15378	3.37675	3.26361	3.20354	3.18855	3.28981
37.2	3.45187	3.29148	3.48295	3.37421	3.58489	3.47693	3.60851	3.60664	3.40758	3.27744	3.36863	3.41482	3.25878	3.35532	3.22376	3.24948	3.32604	3.29578	3.18892	3.20628	3.16281	3.27257	3.1591	3.38254	3.26908	3.20907	3.19405	3.29538
37.4	3.45904	3.29875	3.49002	3.38145	3.59192	3.48387	3.61559	3.61373	3.41409	3.28377	3.37498	3.42121	3.26496	3.36138	3.22966	3.25534	3.3317	3.30142	3.1945	3.21189	3.16807	3.27796	3.16437	3.38828	3.27452	3.21457	3.19952	3.30091
37.6	3.46619	3.306	3.49706	3.38865	3.5989	3.49078	3.62263	3.62078	3.42056	3.29005	3.38129	3.42755	3.27109	3.3674	3.23551	3.26116	3.33732	3.30703	3.20004	3.21748	3.17329	3.28331	3.1696	3.39398	3.27993	3.22002	3.20495	3.3064
37.8	3.47331	3.31323	3.50407	3.39582	3.60584	3.49765	3.62964	3.62778	3.42699	3.2963	3.38757	3.43384	3.27719	3.37338	3.24134	3.26694	3.34291	3.3126	3.20554	3.22302	3.17845	3.28863	3.1748	3.39965	3.28529	3.22543	3.21034	3.31185
38	3.4804	3.32043	3.51105	3.40296	3.61273	3.50449	3.63661	3.63475	3.43337	3.3025	3.39381	3.4401	3.28324	3.37931	3.24713	3.27269	3.34847	3.31814	3.21101	3.22853	3.18357	3.29391	3.17996	3.40528	3.29063	3.2308	3.2157	3.31725
38.2	3.48745	3.32761	3.51799	3.41005	3.61958	3.5113	3.64354	3.64167	3.43971	3.30867	3.40001	3.44631	3.28925	3.3852	3.25288	3.27841	3.35399	3.32364	3.21645	3.234	3.18865	3.29914	3.18508	3.41088	3.29592	3.23613	3.22102	3.32261
38.4	3.49448	3.33476	3.5249	3.41711	3.62638	3.51808	3.65043	3.64855	3.446	3.31481	3.40617	3.45248	3.29523	3.39105	3.25859	3.28408	3.35948	3.3291	3.22186	3.23943	3.19368	3.30435	3.19016	3.41644	3.30118	3.24142	3.2263	3.32793
38.6	3.50148	3.34189	3.53179	3.42414	3.63313	3.52482	3.65729	3.65539	3.45225	3.32091	3.41229	3.45861	3.30116	3.39686	3.26427	3.28972	3.36495	3.33452	3.22723	3.24482	3.19866	3.30951	3.19521	3.42197	3.30641	3.24668	3.23155	3.33321
38.8	3.50845	3.34899	3.53864	3.43113	3.63983	3.53154	3.66411	3.66219	3.45846	3.32698	3.41838	3.46471	3.30705	3.40263	3.26992	3.29532	3.37038	3.3399	3.23257	3.25016	3.2036	3.31464	3.20023	3.42746	3.31159	3.25189	3.23675	3.33844
39	3.51539	3.35607	3.54547	3.43809	3.64649	3.53821	3.67089	3.66894	3.46463	3.33302	3.42442	3.47077	3.31291	3.40836	3.27552	3.30089	3.37579	3.34525	3.23788	3.25547	3.20849	3.31973	3.20521	3.43292	3.31675	3.25706	3.24192	3.34364
39.2	3.5223	3.36312	3.55227	3.44502	3.6531	3.54486	3.67763	3.67566	3.47076	3.33903	3.43044	3.47679	3.31874	3.41405	3.28108	3.30642	3.38117	3.35055	3.24315	3.26073	3.21334	3.32479	3.21016	3.43834	3.32186	3.2622	3.24705	3.3488
39.4	3.52918	3.37015	3.55904	3.45191	3.65967	3.55146	3.68434	3.68234	3.47684	3.34501	3.43641	3.48278	3.32452	3.4197	3.28661	3.31191	3.38652	3.35581	3.2484	3.26595	3.21815	3.32981	3.21507	3.44373	3.32694	3.26729	3.25215	3.35392
39.6	3.53602	3.37715	3.56579	3.45877	3.66619	3.55803	3.691	3.68898	3.48288	3.35096	3.44234	3.48874	3.33027	3.42531	3.29209	3.31736	3.39184	3.36102	3.25361	3.27112	3.22292	3.33479	3.21996	3.44908	3.33198	3.27234	3.2572	3.359
39.8	3.54284	3.38413	3.57251	3.4656	3.67267	3.56456	3.69763	3.69558	3.48889	3.35688	3.44824	3.49466	3.33599	3.43089	3.29754	3.32278	3.39713	3.3662	3.25879	3.27626	3.22764	3.33973	3.22481	3.4544	3.33698	3.27735	3.26222	3.36404
40	3.54963	3.39107	3.57921	3.4724	3.6791	3.57105	3.70422	3.70214	3.49485	3.36278	3.4541	3.50055	3.34167	3.43642	3.30294	3.32816	3.40239	3.37133	3.26394	3.28135	3.23233	3.34464	3.22963	3.45968	3.34194	3.28232	3.2672	3.36905
40.2	3.55639	3.398	3.58588	3.47917	3.68549	3.57749	3.71077	3.70867	3.50078	3.36864	3.45992	3.50641	3.34733	3.44192	3.30831	3.33351	3.40762	3.37642	3.26906	3.2864	3.23698	3.34952	3.23441	3.46493	3.34686	3.28726	3.27214	3.37401
40.4	3.56313	3.40489	3.59254	3.48592	3.69184	3.58391	3.71728	3.71516	3.50667	3.37448	3.4657	3.51223	3.35295	3.44738	3.31364	3.33882	3.41282	3.38147	3.27414	3.2914	3.2416	3.35435	3.23917	3.47014	3.35174	3.29215	3.27705	3.37894
40.6	3.56983	3.41176	3.59917	3.49263	3.69814	3.59028	3.72375	3.72161	3.51252	3.38029	3.47145	3.51803	3.35853	3.4528	3.31892	3.34409	3.41799	3.38648	3.2792	3.29637	3.24619	3.35915	3.24389	3.47532	3.35658	3.29701	3.28192	3.38383
40.8	3.57651	3.4186	3.60577	3.49932	3.7044	3.59662	3.73019	3.72803	3.51834	3.38607	3.47715	3.5238	3.36409	3.45819	3.32417	3.34933	3.42312	3.39145	3.28421	3.3013	3.25074	3.36392	3.24858	3.48045	3.36139	3.30184	3.28675	3.38868
41	3.58317	3.42541	3.61236	3.50598	3.71062	3.60291	3.73659	3.73442	3.52412	3.39182	3.48282	3.52955	3.36962	3.46354	3.32938	3.35453	3.42823	3.39639	3.2892	3.30619	3.25527	3.36864	3.25323	3.48556	3.36615	3.30663	3.29156	3.3935
41.2	3.58979	3.4322	3.61891	3.51261	3.7168	3.60918	3.74295	3.74077	3.52987	3.39754	3.48845	3.53527	3.37511	3.46885	3.33455	3.3597	3.4333	3.40128	3.29415	3.31104	3.25976	3.37333	3.25785	3.49062	3.37087	3.31138	3.29632	3.39829
41.4	3.59639	3.43896	3.62545	3.51922	3.72294	3.6154	3.74927	3.74709	3.53559	3.40323	3.49405	3.54097	3.38058	3.47412	3.33968	3.36483	3.43833	3.40615	3.29907	3.31585	3.26424	3.37797	3.26243	3.49565	3.37556	3.3161	3.30106	3.40304
41.6	3.60296	3.44569	3.63196	3.52579	3.72903	3.6216	3.75556	3.75338	3.54128	3.40889	3.4996	3.54664	3.38601	3.47936	3.34478	3.36993	3.44334	3.41098	3.30396	3.32063	3.26868	3.38259	3.26697	3.50064	3.3802	3.32079	3.30576	3.40777
41.8	3.60951	3.45239	3.63844	3.53234	3.73509	3.62776	3.76181	3.75964	3.54693	3.41451	3.50513	3.55229	3.39142	3.48456	3.34984	3.375	3.44831	3.41577	3.30881	3.32537	3.2731	3.38716	3.27149	3.50559	3.38481	3.32544	3.31042	3.41246
42	3.61604	3.45907	3.6449	3.53886	3.74112	3.63388	3.76802	3.76586	3.55255	3.42011	3.51061	3.55791	3.3968	3.48973	3.35488	3.38003	3.45324	3.42054	3.31362	3.33007	3.27749	3.3917	3.27596	3.51051	3.38938	3.33005	3.31505	3.41713
42.2	3.62254	3.46573	3.65134	3.54535	3.7471	3.63997	3.77419	3.77205	3.55814	3.42567	3.51606	3.56351	3.40214	3.49486	3.35987	3.38504	3.45814	3.42527	3.3184	3.33473	3.28187	3.3962	3.28041	3.51539	3.39392	3.33464	3.31965	3.42177
42.4	3.62901	3.47236	3.65775	3.55181	3.75305	3.64603	3.78032	3.77821	3.5637	3.43121	3.52148	3.56908	3.40745	3.49996	3.36484	3.39	3.46301	3.42997	3.32315	3.33936	3.28622	3.40066	3.28482	3.52023	3.39841	3.33919	3.32421	3.42638
42.6	3.63546	3.47897	3.66413	3.55824	3.75897	3.65206	3.78641	3.78432	3.56923	3.43671	3.52687	3.57463	3.41274	3.50503	3.36978	3.39494	3.46784	3.43464	3.32787	3.34396	3.29054	3.40508	3.28919	3.52503	3.40287	3.3437	3.32874	3.43097
42.8	3.64189	3.48555	3.67048	3.56464	3.76486	3.65807	3.79247	3.79039	3.57474	3.44217	3.53222	3.58015	3.41799	3.51006	3.37469	3.39984	3.47263	3.43929	3.33255	3.34851	3.29485	3.40947	3.29353	3.5298	3.4073	3.34819	3.33323	3.43554
43	3.64829	3.4921	3.67681	3.57101	3.77072	3.66404	3.7985	3.79642	3.58021	3.44761	3.53754	3.58564	3.42321	3.51507	3.37957	3.40471	3.47739	3.4439	3.3372	3.35304	3.29913	3.41382	3.29783	3.53453	3.41169	3.35264	3.3377	3.44007
43.2	3.65467	3.49863	3.68311	3.57735	3.77655	3.66999	3.8045	3.80241	3.58565	3.45301	3.54283	3.59111	3.4284	3.52004	3.38443	3.40954	3.48212	3.44848	3.34182	3.35753	3.3034	3.41814	3.3021	3.53922	3.41604	3.35707	3.34212	3.44459
43.4	3.66102	3.50513	3.68939	3.58366	3.78236	3.6759	3.81046	3.80836	3.59107	3.45838	3.54809	3.59655	3.43355	3.52499	3.38926	3.41434	3.48681	3.45303	3.3464	3.36199	3.30764	3.42242	3.30634	3.54388	3.42037	3.36146	3.34652	3.44908
43.6	3.66736	3.51161	3.69563	3.58994	3.78814	3.68179	3.8164	3.81427	3.59646	3.46371	3.55333	3.60196	3.43867	3.5299	3.39406	3.4191	3.49146	3.45756	3.35096	3.36642	3.31186	3.42666	3.31054	3.54851	3.42466	3.36582	3.35087	3.45354
43.8	3.67366	3.51806	3.70186	3.59619	3.79389	3.68765	3.82231	3.82014	3.60183	3.46901	3.55853	3.60734	3.44376	3.53479	3.39883	3.42383	3.49608	3.46205	3.35548	3.37082	3.31606	3.43086	3.31471	3.5531	3.42893	3.37016	3.3552	3.45798
44	3.67995	3.52448	3.70805	3.60241	3.79961	3.69349	3.82819	3.82596	3.60717	3.47428	3.56371	3.61269	3.44882	3.53965	3.40358	3.42852	3.50066	3.46652	3.35996	3.37519	3.32024	3.43504	3.31885	3.55765	3.43316	3.37446	3.35949	3.4624
44.2	3.68621	3.53087	3.71422	3.60861	3.80531	3.69929	3.83405	3.83175	3.61249	3.47951	3.56886	3.61802	3.45384	3.54449	3.40829	3.43318	3.50521	3.47096	3.36442	3.37954	3.32439	3.43917	3.32296	3.56217	3.43736	3.37872	3.36375	3.46678
44.4	3.69245	3.53724	3.72037	3.61477	3.81099	3.70506	3.83988	3.83749	3.61778	3.48471	3.57399	3.6233	3.45883	3.54929	3.41299	3.43781	3.50973	3.47538	3.36884	3.38385	3.32852	3.44328	3.32704	3.56665	3.44154	3.38296	3.36797	3.47114
44.6	3.69867	3.54359	3.72649	3.62091	3.81664	3.7108	3.84569	3.8432	3.62305	3.48988	3.57909	3.62856	3.46378	3.55407	3.41765	3.4424	3.51421	3.47976	3.37323	3.38814	3.33262	3.44735	3.33109	3.5711	3.44569	3.38717	3.37216	3.47547
44.8	3.70486	3.54991	3.73259	3.62703	3.82226	3.7165	3.85147	3.84886	3.62829	3.49501	3.58416	3.63378	3.4687	3.55882	3.42229	3.44697	3.51867	3.48412	3.37759	3.3924	3.33671	3.45138	3.3351	3.57552	3.44981	3.39134	3.37631	3.47978
45	3.71103	3.5562	3.73867	3.63312	3.82785	3.72217	3.85722	3.85448	3.63352	3.50012	3.58922	3.63897	3.4736	3.56355	3.4269	3.45151	3.52309	3.48845	3.38191	3.39664	3.34076	3.45538	3.33909	3.57991	3.4539	3.39549	3.38043	3.48405
45.2	3.71718	3.56246	3.74472	3.63919	3.83342	3.7278	3.86294	3.86007	3.63871	3.50519	3.59425	3.64412	3.47846	3.56825	3.43148	3.45602	3.52748	3.49275	3.3862	3.40085	3.34479	3.45935	3.34305	3.58427	3.45796	3.3996	3.38451	3.48829
45.4	3.72331	3.56871	3.75075	3.64524	3.83896	3.7334	3.86864	3.86562	3.64389	3.51022	3.59925	3.64924	3.48329	3.57293	3.43604	3.4605	3.53185	3.49702	3.39045	3.40503	3.34879	3.46329	3.34697	3.58859	3.46199	3.40369	3.38856	3.4925
45.6	3.72942	3.57492	3.75676	3.65127	3.84447	3.73896	3.87431	3.87113	3.64904	3.51523	3.60423	3.65432	3.4881	3.57758	3.44057	3.46495	3.53619	3.50127	3.39467	3.40919	3.35277	3.46719	3.35087	3.59289	3.46599	3.40776	3.39258	3.49667
45.8	3.7355	3.58111	3.76274	3.65729	3.84995	3.74449	3.87994	3.87661	3.65417	3.5202	3.60919	3.65937	3.49288	3.5822	3.44508	3.46938	3.54051	3.50549	3.39886	3.41332	3.35673	3.47107	3.35474	3.59716	3.46996	3.41179	3.39657	3.50081
46	3.74157	3.58728	3.7687	3.66329	3.8554	3.74998	3.88555	3.88205	3.65927	3.52514	3.61413	3.66438	3.49763	3.5868	3.44956	3.47378	3.54479	3.50968	3.403	3.41743	3.36065	3.47492	3.35858	3.60141	3.4739	3.41581	3.40053	3.50492
46.2	3.74761	3.59343	3.77463	3.66927	3.86082	3.75544	3.89112	3.88747	3.66434	3.53005	3.61905	3.66935	3.50236	3.59138	3.45402	3.47816	3.54906	3.51384	3.40712	3.42151	3.36456	3.47874	3.36239	3.60562	3.47782	3.41979	3.40445	3.50899
46.4	3.75363	3.59955	3.78055	3.67524	3.86621	3.76085	3.89666	3.89285	3.66939	3.53492	3.62393	3.67428	3.50706	3.59593	3.45845	3.48251	3.55329	3.51797	3.4112	3.42556	3.36844	3.48254	3.36617	3.60981	3.4817	3.42376	3.40835	3.51304
46.6	3.75964	3.60565	3.78643	3.68119	3.87157	3.76624	3.90216	3.89821	3.67441	3.53977	3.6288	3.67917	3.51173	3.60045	3.46286	3.48683	3.55751	3.52208	3.41524	3.4296	3.37229	3.48631	3.36992	3.61397	3.48556	3.4277	3.41221	3.51704
46.8	3.76562	3.61173	3.79229	3.68712	3.8769	3.77159	3.90764	3.90354	3.67941	3.54458	3.63363	3.68403	3.51638	3.60496	3.46724	3.49114	3.5617	3.52617	3.41925	3.43361	3.37612	3.49006	3.37363	3.61811	3.48939	3.43161	3.41605	3.52102
47	3.77158	3.61779	3.79813	3.69305	3.8822	3.77691	3.91308	3.90884	3.68437	3.54935	3.63844	3.68885	3.521	3.60944	3.4716	3.49541	3.56586	3.53023	3.42323	3.43759	3.37992	3.49379	3.37732	3.62221	3.4932	3.43551	3.41985	3.52496
47.2	3.77751	3.62383	3.80394	3.69895	3.88747	3.7822	3.91848	3.91412	3.6893	3.5541	3.64322	3.69364	3.5256	3.61389	3.47593	3.49967	3.57	3.53426	3.42718	3.44156	3.3837	3.4975	3.38098	3.62629	3.49697	3.43938	3.42363	3.52888
47.4	3.78343	3.62985	3.80973	3.70485	3.89271	3.78745	3.92386	3.91936	3.6942	3.55882	3.64797	3.69838	3.53018	3.61833	3.48023	3.5039	3.57411	3.53828	3.4311	3.4455	3.38745	3.5012	3.3846	3.63033	3.50072	3.44323	3.42738	3.53276
47.6	3.78933	3.63585	3.81549	3.71072	3.89793	3.79268	3.9292	3.92459	3.69907	3.56351	3.65269	3.7031	3.53473	3.62273	3.4845	3.50811	3.5782	3.54227	3.43499	3.44941	3.39117	3.50488	3.3882	3.63435	3.50444	3.44705	3.4311	3.53662
47.8	3.7952	3.64183	3.82123	3.71658	3.90312	3.79788	3.93451	3.92978	3.70391	3.56817	3.65739	3.70778	3.53925	3.62712	3.48875	3.51229	3.58227	3.54623	3.43885	3.4533	3.39487	3.50854	3.39178	3.63833	3.50814	3.45085	3.43479	3.54044
48	3.80105	3.64779	3.82694	3.72243	3.90827	3.80305	3.93978	3.93496	3.70871	3.57281	3.66205	3.71242	3.54376	3.63148	3.49297	3.51645	3.58631	3.55018	3.44268	3.45717	3.39854	3.51218	3.39532	3.64229	3.51181	3.45463	3.43846	3.54425
48.2	3.80687	3.65374	3.83263	3.72825	3.9134	3.80819	3.94502	3.94011	3.71348	3.57741	3.66668	3.71703	3.54823	3.63582	3.49716	3.52059	3.59032	3.55409	3.44649	3.46101	3.40219	3.51581	3.39885	3.64622	3.51546	3.45838	3.4421	3.54802
48.4	3.81267	3.65966	3.8383	3.73406	3.91851	3.81331	3.95022	3.94524	3.71822	3.582	3.67128	3.72161	3.55269	3.64013	3.50133	3.5247	3.59431	3.55798	3.45028	3.46482	3.4058	3.51943	3.40235	3.65012	3.51909	3.4621	3.44572	3.55177
48.6	3.81845	3.66557	3.84394	3.73984	3.92359	3.81841	3.95539	3.95035	3.72293	3.58655	3.67586	3.72616	3.55713	3.64441	3.50546	3.52878	3.59828	3.56185	3.45405	3.46861	3.40939	3.52302	3.40583	3.65399	3.52269	3.4658	3.44932	3.5555
48.8	3.82419	3.67146	3.84957	3.74561	3.92863	3.82348	3.96053	3.95544	3.72761	3.59108	3.6804	3.73068	3.56154	3.64867	3.50957	3.53284	3.60222	3.56569	3.45779	3.47238	3.41295	3.5266	3.40929	3.65784	3.52627	3.46948	3.45289	3.55921
49	3.82992	3.67734	3.85517	3.75136	3.93366	3.82852	3.96563	3.96052	3.73225	3.59559	3.68492	3.73516	3.56593	3.65291	3.51365	3.53687	3.60614	3.5695	3.46152	3.47611	3.41649	3.53015	3.41273	3.66166	3.52983	3.47313	3.45643	3.56289
49.2	3.83561	3.68319	3.86075	3.75708	3.93866	3.83353	3.97071	3.96557	3.73686	3.60007	3.68942	3.73963	3.5703	3.65712	3.5177	3.54088	3.61003	3.57329	3.46523	3.47983	3.42	3.53369	3.41616	3.66545	3.53336	3.47675	3.45996	3.56655
49.4	3.84128	3.68903	3.86631	3.76279	3.94363	3.83852	3.97575	3.97062	3.74144	3.60452	3.69388	3.74407	3.57465	3.6613	3.52173	3.54486	3.6139	3.57706	3.46892	3.48351	3.42348	3.53721	3.41956	3.66922	3.53688	3.48035	3.46347	3.5702
49.6	3.84692	3.69485	3.87186	3.76848	3.94858	3.84348	3.98077	3.97564	3.74599	3.60896	3.69832	3.74848	3.57898	3.66546	3.52574	3.54882	3.61774	3.58079	3.4726	3.48718	3.42694	3.54071	3.42296	3.67297	3.54038	3.48392	3.46696	3.57382
49.8	3.85253	3.70065	3.87738	3.77414	3.9535	3.84842	3.98576	3.98065	3.75051	3.61336	3.70274	3.75288	3.58329	3.6696	3.52971	3.55276	3.62157	3.5845	3.47626	3.49082	3.43037	3.54419	3.42633	3.67669	3.54386	3.48747	3.47043	3.57742
50	3.85812	3.70643	3.88289	3.77979	3.9584	3.85333	3.99073	3.98563	3.75499	3.61774	3.70714	3.75727	3.58758	3.67371	3.53367	3.55666	3.62537	3.58818	3.4799	3.49444	3.43378	3.54765	3.42969	3.68039	3.54733	3.49099	3.47388	3.58101
50.2	3.86368	3.71219	3.88838	3.78542	3.96328	3.85821	3.99568	3.9906	3.75945	3.6221	3.71151	3.76164	3.59185	3.6778	3.5376	3.56055	3.62915	3.59184	3.48353	3.49804	3.43716	3.55109	3.43303	3.68405	3.55078	3.49449	3.47733	3.58458
50.4	3.86922	3.71794	3.89386	3.79102	3.96813	3.86307	4.00061	3.99554	3.76388	3.62644	3.71586	3.76599	3.5961	3.68187	3.54152	3.56441	3.63291	3.59547	3.48715	3.50162	3.44052	3.5545	3.43635	3.6877	3.55422	3.49797	3.48075	3.58813
50.6	3.87473	3.72366	3.89933	3.79661	3.97296	3.8679	4.00551	4.00045	3.76828	3.63076	3.72018	3.77033	3.60033	3.68592	3.54541	3.56825	3.63665	3.59908	3.49075	3.50517	3.44386	3.5579	3.43966	3.69131	3.55764	3.50142	3.48417	3.59167
50.8	3.88023	3.72937	3.90478	3.80218	3.97777	3.87271	4.0104	4.00534	3.77266	3.63505	3.72449	3.77466	3.60454	3.68995	3.54928	3.57206	3.64037	3.60266	3.49433	3.50871	3.44717	3.56127	3.44295	3.6949	3.56106	3.50485	3.48757	3.59519
51	3.8857	3.73506	3.91021	3.80773	3.98255	3.87749	4.01526	4.0102	3.777	3.63932	3.72877	3.77897	3.60873	3.69395	3.55313	3.57586	3.64407	3.60622	3.4979	3.51223	3.45046	3.56462	3.44622	3.69847	3.56445	3.50826	3.49095	3.5987
51.2	3.89115	3.74072	3.91563	3.81326	3.98731	3.88225	4.0201	4.01503	3.78133	3.64357	3.73304	3.78326	3.6129	3.69794	3.55696	3.57963	3.64775	3.60976	3.50145	3.51573	3.45373	3.56795	3.44948	3.70201	3.56784	3.51166	3.49432	3.60218
51.4	3.89658	3.74637	3.92104	3.81877	3.99205	3.88698	4.02493	4.01983	3.78563	3.6478	3.73728	3.78754	3.61705	3.70191	3.56077	3.58339	3.65141	3.61328	3.50499	3.51921	3.45698	3.57126	3.45272	3.70553	3.57121	3.51503	3.49766	3.60565
51.6	3.902	3.75199	3.92644	3.82426	3.99676	3.89168	4.02973	4.0246	3.78992	3.65201	3.74151	3.79179	3.62118	3.70586	3.56456	3.58713	3.65505	3.61677	3.5085	3.52268	3.4602	3.57455	3.45594	3.70903	3.57456	3.51839	3.50099	3.60911
51.8	3.9074	3.7576	3.93182	3.82973	4.00145	3.89636	4.03452	4.02934	3.79418	3.6562	3.74571	3.79604	3.62529	3.70979	3.56833	3.59085	3.65867	3.62024	3.512	3.52612	3.46341	3.57781	3.45913	3.71251	3.5779	3.52174	3.5043	3.61254
52	3.91278	3.76318	3.93719	3.83519	4.00612	3.90102	4.03928	4.03405	3.79843	3.66037	3.74989	3.80026	3.62938	3.7137	3.57208	3.59455	3.66227	3.62369	3.51548	3.52954	3.46659	3.58106	3.46231	3.71597	3.58123	3.52506	3.50759	3.61596
52.2	3.91815	3.76873	3.94255	3.84062	4.01076	3.90564	4.04403	4.03873	3.80266	3.66453	3.75405	3.80447	3.63345	3.7176	3.57581	3.59823	3.66585	3.62712	3.51894	3.53294	3.46976	3.58429	3.46547	3.71941	3.58454	3.52837	3.51086	3.61937
52.4	3.92351	3.77427	3.94789	3.84603	4.01538	3.91024	4.04877	4.04338	3.80687	3.66866	3.75819	3.80865	3.63749	3.72147	3.57952	3.60189	3.66941	3.63053	3.52238	3.53632	3.47291	3.58749	3.46861	3.72283	3.58782	3.53167	3.51411	3.62275
52.6	3.92885	3.77978	3.95322	3.85142	4.01997	3.91481	4.05348	4.04801	3.81107	3.67277	3.76231	3.81282	3.6415	3.72533	3.58322	3.60554	3.67295	3.63392	3.52579	3.53967	3.47604	3.59068	3.47173	3.72623	3.59109	3.53495	3.51734	3.62612
52.8	3.93418	3.78527	3.95853	3.85679	4.02455	3.91936	4.05819	4.05261	3.81526	3.67687	3.76641	3.81696	3.64549	3.72917	3.58689	3.60916	3.67646	3.63728	3.52919	3.543	3.47915	3.59386	3.47483	3.72961	3.59435	3.53821	3.52054	3.62947
53	3.9395	3.79073	3.96383	3.86214	4.0291	3.92388	4.06288	4.0572	3.81943	3.68094	3.77048	3.82109	3.64946	3.73299	3.59054	3.61277	3.67996	3.64062	3.53256	3.5463	3.48224	3.59701	3.47792	3.73298	3.59758	3.54145	3.52372	3.6328
53.2	3.94481	3.79618	3.96911	3.86748	4.03362	3.92837	4.06756	4.06177	3.82358	3.685	3.77453	3.82519	3.6534	3.73679	3.59418	3.61635	3.68343	3.64395	3.53591	3.54958	3.48532	3.60015	3.48098	3.73633	3.60079	3.54467	3.52689	3.63612
53.4	3.95011	3.8016	3.97438	3.87279	4.03813	3.93284	4.07222	4.06632	3.82772	3.68903	3.77857	3.82927	3.65732	3.74057	3.59779	3.61992	3.68688	3.64725	3.53924	3.55284	3.48837	3.60327	3.48402	3.73966	3.60399	3.54788	3.53003	3.63942
53.6	3.9554	3.807	3.97962	3.87809	4.04261	3.93728	4.07687	4.07087	3.83184	3.69304	3.78258	3.83333	3.66121	3.74434	3.60139	3.62346	3.69032	3.65054	3.54255	3.55607	3.49141	3.60637	3.48704	3.74297	3.60716	3.55106	3.53315	3.6427
53.8	3.96067	3.81238	3.98485	3.88336	4.04707	3.9417	4.08151	4.0754	3.83594	3.69703	3.78657	3.83736	3.66507	3.74808	3.60498	3.62699	3.69373	3.65381	3.54584	3.55928	3.49443	3.60946	3.49005	3.74627	3.61031	3.55423	3.53625	3.64597
54	3.96594	3.81774	3.99006	3.88862	4.0515	3.9461	4.08613	4.07992	3.84003	3.701	3.79054	3.84138	3.66892	3.7518	3.60854	3.6305	3.69712	3.65706	3.5491	3.56248	3.49744	3.61253	3.49303	3.74954	3.61344	3.55737	3.53933	3.64922
54.2	3.97119	3.82308	3.99525	3.89387	4.05592	3.95047	4.09073	4.08443	3.84411	3.70494	3.79449	3.84537	3.67273	3.7555	3.61209	3.63399	3.70049	3.6603	3.55235	3.56565	3.50042	3.61559	3.496	3.7528	3.61656	3.56049	3.5424	3.65245
54.4	3.97644	3.8284	4.00041	3.89909	4.06031	3.95483	4.09532	4.08893	3.84816	3.70886	3.79843	3.84935	3.67653	3.75918	3.61562	3.63746	3.70384	3.66352	3.55557	3.56881	3.5034	3.61864	3.49895	3.75604	3.61965	3.56359	3.54545	3.65566
54.6	3.98167	3.83371	4.00556	3.9043	4.06468	3.95917	4.09988	4.09341	3.85221	3.71276	3.80234	3.85331	3.6803	3.76284	3.61914	3.64092	3.70717	3.66674	3.55877	3.57195	3.50635	3.62166	3.50188	3.75926	3.62271	3.56667	3.54849	3.65885
54.8	3.98689	3.839	4.01069	3.90949	4.06902	3.9635	4.10442	4.09789	3.85623	3.71663	3.80624	3.85726	3.68405	3.76647	3.62263	3.64436	3.71048	3.66993	3.56194	3.57507	3.50929	3.62468	3.50479	3.76246	3.62576	3.56972	3.55151	3.66202
55	3.99209	3.84428	4.0158	3.91467	4.07334	3.96781	4.10893	4.10235	3.86024	3.72049	3.81012	3.86119	3.68778	3.77008	3.62611	3.64777	3.71377	3.67311	3.5651	3.57817	3.51221	3.62767	3.50768	3.76564	3.62879	3.57275	3.55452	3.66517
55.2	3.99728	3.84955	4.02088	3.91983	4.07764	3.97211	4.11343	4.10679	3.86423	3.72432	3.81398	3.8651	3.69148	3.77367	3.62957	3.65117	3.71704	3.67628	3.56824	3.58126	3.51511	3.63066	3.51056	3.7688	3.6318	3.57576	3.55752	3.6683
55.4	4.00245	3.85481	4.02595	3.92498	4.08191	3.9764	4.11789	4.11121	3.86821	3.72813	3.81783	3.869	3.69516	3.77724	3.63301	3.65454	3.72028	3.67944	3.57135	3.58433	3.518	3.63362	3.51342	3.77194	3.63478	3.57874	3.5605	3.67142
55.6	4.00761	3.86005	4.03099	3.93011	4.08616	3.98068	4.12233	4.11561	3.87217	3.73191	3.82165	3.87288	3.69882	3.78078	3.63643	3.6579	3.72351	3.68258	3.57444	3.58738	3.52087	3.63657	3.51626	3.77506	3.63774	3.58169	3.56347	3.67451
55.8	4.01275	3.86529	4.03602	3.93522	4.09038	3.98494	4.12674	4.11999	3.87612	3.73568	3.82546	3.87675	3.70246	3.78431	3.63984	3.66122	3.72671	3.6857	3.57751	3.59041	3.52372	3.6395	3.51909	3.77816	3.64069	3.58463	3.56643	3.67759
56	4.01788	3.87052	4.04103	3.94033	4.09458	3.98919	4.13113	4.12434	3.88006	3.73943	3.82925	3.8806	3.70608	3.78781	3.64322	3.66453	3.72989	3.68881	3.58056	3.59343	3.52656	3.64242	3.5219	3.78123	3.64361	3.58754	3.56938	3.68064
56.2	4.02299	3.87574	4.04601	3.94541	4.09877	3.99343	4.1355	4.12866	3.88398	3.74315	3.83302	3.88444	3.70968	3.79129	3.64659	3.66781	3.73306	3.69191	3.58359	3.59643	3.52938	3.64531	3.52469	3.78429	3.64652	3.59042	3.57231	3.68368
56.4	4.02808	3.88095	4.05098	3.95048	4.10293	3.99766	4.13984	4.13295	3.88789	3.74686	3.83677	3.88827	3.71326	3.79475	3.64993	3.67107	3.7362	3.69499	3.58659	3.59941	3.53218	3.64819	3.52746	3.78732	3.6494	3.59329	3.57523	3.68669
56.6	4.03316	3.88615	4.05594	3.95554	4.10707	4.00186	4.14415	4.13722	3.89178	3.75055	3.8405	3.89208	3.71681	3.7982	3.65326	3.6743	3.73931	3.69805	3.58958	3.60238	3.53496	3.65105	3.53022	3.79034	3.65227	3.59612	3.57815	3.68968
56.8	4.03822	3.89133	4.06088	3.96058	4.11119	4.00606	4.14844	4.14145	3.89566	3.75423	3.8442	3.89587	3.72034	3.80162	3.65656	3.6775	3.74241	3.70109	3.59254	3.60533	3.53772	3.65388	3.53296	3.79333	3.65512	3.59894	3.58105	3.69265
57	4.04327	3.89651	4.0658	3.96561	4.11529	4.01024	4.15271	4.14565	3.89953	3.75789	3.84789	3.89965	3.72386	3.80503	3.65984	3.68068	3.74549	3.70411	3.59549	3.60827	3.54047	3.65669	3.53568	3.79631	3.65795	3.60173	3.58394	3.6956
57.2	4.04829	3.90168	4.07071	3.97063	4.11937	4.0144	4.15696	4.14983	3.90338	3.76153	3.85156	3.90341	3.72735	3.80841	3.6631	3.68384	3.74854	3.70711	3.59841	3.6112	3.54319	3.65949	3.53838	3.79926	3.66076	3.6045	3.58681	3.69852
57.4	4.05331	3.90683	4.0756	3.97563	4.12344	4.01855	4.16119	4.15397	3.90722	3.76516	3.85521	3.90714	3.73082	3.81178	3.66635	3.68697	3.75158	3.71009	3.60131	3.61412	3.5459	3.66226	3.54107	3.8022	3.66356	3.60725	3.58967	3.70142
57.6	4.0583	3.91197	4.08047	3.98062	4.12749	4.02268	4.16539	4.15808	3.91104	3.76878	3.85884	3.91086	3.73428	3.81514	3.66957	3.69009	3.75459	3.71305	3.6042	3.61702	3.54858	3.66501	3.54374	3.80513	3.66634	3.60999	3.59252	3.70431
57.8	4.06328	3.9171	4.08533	3.9856	4.13151	4.02679	4.16958	4.16217	3.91485	3.77238	3.86244	3.91456	3.73771	3.81847	3.67277	3.69319	3.75758	3.71598	3.60707	3.61991	3.55125	3.66774	3.54639	3.80804	3.66911	3.6127	3.59535	3.70716
58	4.06824	3.92221	4.09018	3.99056	4.13552	4.03089	4.17374	4.16622	3.91864	3.77596	3.86603	3.91824	3.74113	3.82179	3.67595	3.69628	3.76056	3.71889	3.60992	3.62279	3.5539	3.67045	3.54903	3.81093	3.67186	3.6154	3.59817	3.71
58.2	4.07319	3.92731	4.09501	3.99551	4.13951	4.03496	4.17788	4.17025	3.92241	3.77953	3.86959	3.9219	3.74453	3.82508	3.67912	3.69935	3.76351	3.72178	3.61276	3.62566	3.55653	3.67314	3.55165	3.81381	3.6746	3.61808	3.60097	3.71282
58.4	4.07812	3.93239	4.09983	4.00044	4.14348	4.03902	4.18201	4.17425	3.92616	3.78309	3.87314	3.92555	3.74791	3.82836	3.68226	3.70242	3.76644	3.72465	3.61558	3.62852	3.55915	3.67582	3.55425	3.81667	3.67733	3.62075	3.60375	3.71562
58.6	4.08304	3.93746	4.10463	4.00536	4.14743	4.04305	4.18612	4.17823	3.9299	3.78663	3.87666	3.92917	3.75128	3.83163	3.68539	3.70547	3.76936	3.7275	3.61838	3.63136	3.56175	3.67848	3.55684	3.81952	3.68004	3.6234	3.60652	3.7184
58.8	4.08794	3.94251	4.10942	4.01026	4.15137	4.04706	4.19022	4.18218	3.93361	3.79015	3.88017	3.93277	3.75463	3.83487	3.68849	3.70851	3.77226	3.73033	3.62117	3.63419	3.56434	3.68112	3.55941	3.82236	3.68274	3.62604	3.60928	3.72117
59	4.09283	3.94755	4.1142	4.01514	4.15529	4.05105	4.1943	4.18611	3.93731	3.79366	3.88365	3.93636	3.75796	3.8381	3.69158	3.71154	3.77515	3.73313	3.62394	3.637	3.56691	3.68374	3.56197	3.82518	3.68544	3.62867	3.61201	3.72392
59.2	4.09771	3.95257	4.11896	4.02001	4.15918	4.05502	4.19836	4.19003	3.94098	3.79715	3.88712	3.93992	3.76128	3.8413	3.69465	3.71456	3.77801	3.73592	3.62669	3.6398	3.56947	3.68635	3.56451	3.82799	3.68812	3.63129	3.61473	3.72665
59.4	4.10258	3.95758	4.12371	4.02485	4.16306	4.05896	4.20241	4.19392	3.94463	3.80063	3.89056	3.94346	3.76459	3.8445	3.6977	3.71757	3.78087	3.73869	3.62943	3.64258	3.57201	3.68895	3.56704	3.83079	3.69079	3.63391	3.61744	3.72937
59.6	4.10743	3.96256	4.12844	4.02967	4.16692	4.06288	4.20644	4.19781	3.94826	3.80409	3.89399	3.94698	3.76788	3.84767	3.70073	3.72057	3.7837	3.74145	3.63214	3.64534	3.57454	3.69153	3.56955	3.83358	3.69345	3.63651	3.62013	3.73208
59.8	4.11227	3.96754	4.13316	4.03446	4.17077	4.06678	4.21046	4.20169	3.95186	3.80753	3.89739	3.95048	3.77116	3.85083	3.70375	3.72356	3.78653	3.74419	3.63484	3.64808	3.57706	3.6941	3.57205	3.83636	3.6961	3.63911	3.6228	3.73477
60	4.1171	3.97249	4.13786	4.03923	4.1746	4.07065	4.21446	4.20555	3.95544	3.81095	3.90078	3.95396	3.77443	3.85397	3.70676	3.72653	3.78934	3.74692	3.63753	3.6508	3.57956	3.69666	3.57453	3.83912	3.69873	3.64171	3.62545	3.73745
60.2	4.12192	3.97743	4.14254	4.04397	4.17841	4.0745	4.21844	4.2094	3.95899	3.81436	3.90414	3.95741	3.77769	3.8571	3.70974	3.72949	3.79213	3.74964	3.64019	3.65351	3.58205	3.69921	3.577	3.84188	3.70136	3.64429	3.62809	3.74011
60.4	4.12673	3.98235	4.14721	4.04869	4.1822	4.07833	4.22241	4.21325	3.96252	3.81775	3.90749	3.96084	3.78094	3.86021	3.71272	3.73244	3.79492	3.75235	3.64284	3.6562	3.58452	3.70174	3.57946	3.84462	3.70398	3.64688	3.63071	3.74277
60.6	4.13153	3.98725	4.15187	4.05338	4.18597	4.08213	4.22636	4.21708	3.96603	3.82112	3.91081	3.96425	3.78418	3.86331	3.71568	3.73538	3.79769	3.75505	3.64548	3.65886	3.58698	3.70426	3.58191	3.84736	3.70659	3.64946	3.63331	3.74541
60.8	4.13632	3.99214	4.1565	4.05805	4.18973	4.08591	4.23029	4.22091	3.96951	3.82447	3.91412	3.96764	3.78741	3.86639	3.71862	3.7383	3.80045	3.75774	3.6481	3.66151	3.58943	3.70677	3.58434	3.85008	3.70918	3.65203	3.63589	3.74803
61	4.1411	3.99701	4.16113	4.06269	4.19347	4.08967	4.23419	4.22473	3.97297	3.8278	3.91742	3.97101	3.79063	3.86946	3.72155	3.74121	3.8032	3.76042	3.6507	3.66413	3.59186	3.70927	3.58676	3.85279	3.71176	3.65459	3.63846	3.75064
61.2	4.14587	4.00187	4.16573	4.0673	4.19719	4.09341	4.23808	4.22854	3.97641	3.83111	3.92069	3.97436	3.79384	3.87251	3.72447	3.74411	3.80593	3.76309	3.6533	3.66674	3.59428	3.71175	3.58917	3.85549	3.71433	3.65714	3.64101	3.75324
61.4	4.15063	4.00671	4.17032	4.07188	4.20089	4.09712	4.24194	4.23233	3.97982	3.83441	3.92395	3.97769	3.79703	3.87555	3.72737	3.74699	3.80866	3.76575	3.65587	3.66933	3.59668	3.71423	3.59157	3.85817	3.71688	3.65968	3.64354	3.75582
61.6	4.15538	4.01153	4.17489	4.07645	4.20457	4.10082	4.24577	4.23612	3.98322	3.83768	3.92719	3.98101	3.80022	3.87857	3.73025	3.74986	3.81138	3.76839	3.65844	3.6719	3.59908	3.71669	3.59396	3.86084	3.71942	3.66221	3.64606	3.75839
61.8	4.16012	4.01634	4.17945	4.08099	4.20823	4.1045	4.24959	4.2399	3.98659	3.84094	3.93042	3.98431	3.80339	3.88158	3.73312	3.75271	3.81408	3.77103	3.661	3.67445	3.60146	3.71914	3.59634	3.86349	3.72194	3.66473	3.64855	3.76095
62	4.16484	4.02113	4.18399	4.0855	4.21187	4.10816	4.25337	4.24366	3.98995	3.84418	3.93363	3.98759	3.80656	3.88457	3.73597	3.75555	3.81678	3.77366	3.66354	3.67699	3.60383	3.72157	3.5987	3.86612	3.72445	3.66722	3.65103	3.76349
62.2	4.16955	4.02591	4.18851	4.09	4.21549	4.1118	4.25714	4.24741	3.99328	3.8474	3.93683	3.99086	3.8097	3.88756	3.7388	3.75837	3.81946	3.77627	3.66608	3.67951	3.60618	3.724	3.60106	3.86874	3.72694	3.66971	3.65349	3.76602
62.4	4.17424	4.03067	4.19302	4.09448	4.2191	4.11543	4.26088	4.25115	3.9966	3.85061	3.94002	3.99411	3.81284	3.89052	3.74162	3.76118	3.82213	3.77887	3.66861	3.68201	3.60852	3.72641	3.60341	3.87134	3.72941	3.67217	3.65593	3.76853
62.6	4.17892	4.03542	4.19751	4.09895	4.22268	4.11904	4.2646	4.25487	3.9999	3.85379	3.94319	3.99735	3.81596	3.89347	3.74441	3.76396	3.82478	3.78146	3.67112	3.68451	3.61086	3.7288	3.60574	3.87393	3.73186	3.67463	3.65835	3.77103
62.8	4.18358	4.04016	4.20199	4.10341	4.22625	4.12263	4.2683	4.25858	4.00318	3.85697	3.94634	4.00058	3.81907	3.89641	3.74719	3.76674	3.82742	3.78403	3.67363	3.68699	3.61317	3.73118	3.60807	3.87649	3.73429	3.67706	3.66075	3.77352
63	4.18822	4.04489	4.20645	4.10786	4.2298	4.12621	4.27197	4.26227	4.00645	3.86012	3.94949	4.00379	3.82217	3.89933	3.74995	3.76949	3.83005	3.78659	3.67614	3.68946	3.61548	3.73355	3.61039	3.87904	3.73671	3.67949	3.66314	3.77599
63.2	4.19285	4.0496	4.21089	4.1123	4.23333	4.12978	4.27563	4.26594	4.0097	3.86327	3.95262	4.00699	3.82525	3.90223	3.75268	3.77223	3.83267	3.78913	3.67863	3.69193	3.61778	3.7359	3.61269	3.88157	3.73911	3.6819	3.66551	3.77845
63.4	4.19745	4.0543	4.21532	4.11673	4.23685	4.13333	4.27928	4.26959	4.01293	3.8664	3.95574	4.01019	3.82833	3.90512	3.7554	3.77495	3.83527	3.79164	3.68111	3.69439	3.62006	3.73824	3.61498	3.88408	3.74149	3.6843	3.66787	3.78089
63.6	4.20204	4.05899	4.21973	4.12116	4.24035	4.13688	4.2829	4.27322	4.01615	3.86952	3.95884	4.01336	3.83138	3.908	3.75809	3.77766	3.83786	3.79414	3.68359	3.69683	3.62233	3.74057	3.61726	3.88658	3.74385	3.68668	3.6702	3.78332
63.8	4.20661	4.06367	4.22413	4.12559	4.24383	4.14041	4.28651	4.27683	4.01935	3.87263	3.96193	4.01653	3.83443	3.91085	3.76077	3.78035	3.84043	3.79663	3.68605	3.69928	3.62459	3.74288	3.61953	3.88905	3.74619	3.68906	3.67253	3.78573
64	4.21116	4.06835	4.22852	4.13002	4.2473	4.14394	4.2901	4.28043	4.02254	3.87573	3.96501	4.01969	3.83745	3.9137	3.76342	3.78301	3.84299	3.79909	3.68851	3.70171	3.62684	3.74517	3.62178	3.8915	3.74852	3.69143	3.67483	3.78814
64.2	4.21569	4.07301	4.23289	4.13445	4.25076	4.14745	4.29367	4.284	4.02572	3.87882	3.96807	4.02284	3.84047	3.91653	3.76606	3.78567	3.84554	3.80153	3.69095	3.70414	3.62907	3.74745	3.62402	3.89394	3.75082	3.69379	3.67713	3.79053
64.4	4.22021	4.07767	4.23725	4.13887	4.2542	4.15096	4.29722	4.28756	4.02889	3.8819	3.97111	4.02597	3.84347	3.91934	3.76868	3.7883	3.84808	3.80396	3.69339	3.70656	3.63129	3.74972	3.62625	3.89635	3.75311	3.69613	3.6794	3.7929
64.6	4.22471	4.08233	4.2416	4.1433	4.25763	4.15446	4.30076	4.2911	4.03204	3.88497	3.97414	4.02909	3.84645	3.92214	3.77129	3.79091	3.85061	3.80637	3.69581	3.70897	3.6335	3.75198	3.62846	3.89874	3.75538	3.69848	3.68167	3.79526
64.8	4.22919	4.08697	4.24593	4.14773	4.26105	4.15794	4.30428	4.29463	4.03518	3.88803	3.97716	4.0322	3.84942	3.92492	3.77387	3.79351	3.85312	3.80877	3.69822	3.71137	3.63569	3.75422	3.63066	3.90112	3.75763	3.70081	3.68392	3.79761
65	4.23365	4.09161	4.25025	4.15215	4.26446	4.16142	4.30779	4.29813	4.03832	3.89109	3.98016	4.0353	3.85236	3.92769	3.77644	3.79608	3.85562	3.81116	3.70061	3.71376	3.63788	3.75645	3.63284	3.90348	3.75986	3.70313	3.68615	3.79994
65.2	4.23809	4.09624	4.25456	4.15658	4.26785	4.16489	4.31128	4.30162	4.04144	3.89413	3.98314	4.03838	3.8553	3.93045	3.779	3.79864	3.8581	3.81353	3.703	3.71614	3.64005	3.75867	3.63501	3.90582	3.76207	3.70544	3.68837	3.80225
65.4	4.24252	4.10086	4.25886	4.16101	4.27124	4.16835	4.31475	4.30509	4.04455	3.89717	3.98612	4.04144	3.85821	3.9332	3.78154	3.80117	3.86058	3.81589	3.70537	3.71851	3.6422	3.76087	3.63717	3.90815	3.76427	3.70775	3.69058	3.80455
65.6	4.24693	4.10547	4.26315	4.16544	4.27461	4.17179	4.31821	4.30854	4.04765	3.9002	3.98907	4.04449	3.8611	3.93594	3.78407	3.80369	3.86304	3.81823	3.70772	3.72086	3.64434	3.76306	3.63931	3.91046	3.76645	3.71004	3.69277	3.80684
65.8	4.25132	4.11007	4.26742	4.16986	4.27798	4.17522	4.32166	4.31197	4.05074	3.90322	3.99202	4.04752	3.86398	3.93866	3.78659	3.80619	3.86549	3.82057	3.71006	3.7232	3.64647	3.76524	3.64144	3.91276	3.76861	3.71233	3.69494	3.80911
66	4.25569	4.11466	4.27169	4.17428	4.28133	4.17864	4.32509	4.31539	4.05382	3.90623	3.99495	4.05053	3.86684	3.94137	3.7891	3.80867	3.86793	3.8229	3.71239	3.72552	3.64859	3.76741	3.64356	3.91505	3.77076	3.7146	3.6971	3.81137
66.2	4.26005	4.11924	4.27595	4.17869	4.28468	4.18204	4.32852	4.31879	4.05688	3.90924	3.99787	4.05352	3.86969	3.94408	3.7916	3.81114	3.87035	3.82521	3.7147	3.72783	3.65069	3.76956	3.64567	3.91733	3.7729	3.71686	3.69923	3.81361
66.4	4.26438	4.12381	4.2802	4.1831	4.28802	4.18543	4.33193	4.32217	4.05994	3.91223	4.00078	4.05649	3.87252	3.94677	3.79409	3.81359	3.87276	3.82752	3.717	3.73012	3.65278	3.77171	3.64776	3.91959	3.77502	3.71911	3.70135	3.81584
66.6	4.26871	4.12837	4.28444	4.18751	4.29135	4.18881	4.33532	4.32554	4.06298	3.91521	4.00368	4.05944	3.87533	3.94945	3.79658	3.81603	3.87516	3.82982	3.71929	3.7324	3.65486	3.77384	3.64985	3.92185	3.77714	3.72134	3.70345	3.81806
66.8	4.27301	4.13291	4.28867	4.1919	4.29467	4.19217	4.3387	4.32889	4.06602	3.91818	4.00657	4.06237	3.87813	3.95213	3.79905	3.81846	3.87754	3.83211	3.72157	3.73466	3.65692	3.77596	3.65192	3.9241	3.77924	3.72356	3.70554	3.82026
67	4.2773	4.13745	4.2929	4.19629	4.29799	4.19551	4.34207	4.33222	4.06903	3.92114	4.00946	4.0653	3.88091	3.95479	3.80152	3.82088	3.87991	3.83439	3.72383	3.7369	3.65897	3.77807	3.65399	3.92634	3.78134	3.72575	3.70761	3.82245
67.2	4.28157	4.14197	4.29711	4.20067	4.3013	4.19884	4.34543	4.33552	4.07204	3.92408	4.01233	4.0682	3.88368	3.95744	3.80398	3.82329	3.88227	3.83666	3.72608	3.73913	3.66101	3.78017	3.65604	3.92857	3.78343	3.72793	3.70966	3.82463
67.4	4.28583	4.14648	4.30132	4.20504	4.30459	4.20216	4.34878	4.33881	4.07503	3.92702	4.01519	4.0711	3.88643	3.96009	3.80643	3.8257	3.88461	3.83892	3.72832	3.74134	3.66303	3.78227	3.65808	3.93079	3.78551	3.7301	3.71171	3.82679
67.6	4.29008	4.15098	4.30552	4.20939	4.30788	4.20546	4.35211	4.34208	4.078	3.92994	4.01804	4.07399	3.88917	3.96272	3.80888	3.8281	3.88693	3.84117	3.73056	3.74353	3.66505	3.78435	3.66012	3.93301	3.78759	3.73224	3.71375	3.82895
67.8	4.29431	4.15547	4.30971	4.21374	4.31116	4.20874	4.35544	4.34532	4.08096	3.93285	4.02088	4.07687	3.8919	3.96533	3.81132	3.83049	3.88925	3.84342	3.73278	3.74571	3.66706	3.78642	3.66214	3.93523	3.78966	3.73436	3.71578	3.83109
68	4.29853	4.15994	4.3139	4.21807	4.31442	4.21201	4.35875	4.34853	4.0839	3.93575	4.02372	4.07975	3.89462	3.96794	3.81375	3.83288	3.89155	3.84566	3.735	3.74787	3.66905	3.78848	3.66415	3.93744	3.79172	3.73647	3.71781	3.83323
68.2	4.30274	4.1644	4.31808	4.22239	4.31767	4.21527	4.36205	4.35173	4.08682	3.93863	4.02654	4.08262	3.89733	3.97053	3.81618	3.83526	3.89383	3.84789	3.7372	3.75002	3.67104	3.79054	3.66615	3.93965	3.79378	3.73855	3.71983	3.83536
68.4	4.30693	4.16884	4.32225	4.2267	4.32091	4.21851	4.36534	4.3549	4.08973	3.9415	4.02935	4.08549	3.90003	3.97311	3.81861	3.83764	3.8961	3.85011	3.7394	3.75215	3.67301	3.79259	3.66814	3.94185	3.79583	3.74062	3.72184	3.83749
68.6	4.31112	4.17327	4.32641	4.231	4.32413	4.22173	4.36862	4.35804	4.09262	3.94435	4.03216	4.08835	3.90272	3.97567	3.82103	3.84001	3.89836	3.85232	3.7416	3.75426	3.67498	3.79464	3.67012	3.94404	3.79788	3.74267	3.72386	3.83961
68.8	4.31529	4.17768	4.33057	4.23528	4.32734	4.22494	4.37189	4.36117	4.0955	3.94719	4.03495	4.09121	3.9054	3.97822	3.82345	3.84238	3.9006	3.85452	3.74378	3.75636	3.67694	3.79667	3.67209	3.94623	3.79992	3.7447	3.72588	3.84172
69	4.31946	4.18208	4.33473	4.23955	4.33053	4.22814	4.37515	4.36427	4.09836	3.95002	4.03774	4.09407	3.90807	3.98076	3.82587	3.84474	3.90283	3.85672	3.74596	3.75844	3.67888	3.79871	3.67405	3.94842	3.80196	3.74671	3.72789	3.84383
69.2	4.32362	4.18646	4.33888	4.24381	4.33371	4.23132	4.37839	4.36736	4.10121	3.95283	4.04052	4.09692	3.91074	3.98328	3.82828	3.84709	3.90505	3.8589	3.74813	3.7605	3.68082	3.80074	3.676	3.95061	3.80399	3.74872	3.7299	3.84593
69.4	4.32778	4.19083	4.34302	4.24805	4.33686	4.23448	4.38162	4.37043	4.10404	3.95562	4.04328	4.09976	3.9134	3.98579	3.83068	3.84944	3.90725	3.86108	3.7503	3.76255	3.68275	3.80276	3.67794	3.95278	3.80601	3.75071	3.7319	3.84803
69.6	4.33193	4.19518	4.34715	4.25228	4.34	4.23763	4.38485	4.37349	4.10686	3.9584	4.04604	4.10259	3.91605	3.98828	3.83308	3.85178	3.90943	3.86325	3.75245	3.76459	3.68467	3.80478	3.67987	3.95496	3.80803	3.7527	3.73391	3.85013
69.8	4.33608	4.19952	4.35128	4.2565	4.34313	4.24076	4.38806	4.37653	4.10966	3.96116	4.04879	4.10542	3.9187	3.99075	3.83547	3.85412	3.91161	3.86541	3.7546	3.76661	3.68658	3.8068	3.68179	3.95712	3.81004	3.75468	3.73591	3.85222
70	4.34023	4.20385	4.3554	4.26071	4.34624	4.24387	4.39126	4.37956	4.11246	3.9639	4.05152	4.10824	3.92134	3.99321	3.83786	3.85645	3.91377	3.86756	3.75674	3.76862	3.68848	3.8088	3.68371	3.95928	3.81204	3.75665	3.7379	3.85431
70.2	4.34439	4.20816	4.35951	4.2649	4.34933	4.24697	4.39444	4.38258	4.11524	3.96663	4.05425	4.11106	3.92398	3.99566	3.84024	3.85877	3.91591	3.8697	3.75888	3.77061	3.69037	3.81081	3.68561	3.96143	3.81403	3.75863	3.73989	3.85639
70.4	4.34854	4.21246	4.3636	4.26908	4.35241	4.25006	4.39762	4.38559	4.11802	3.96934	4.05696	4.11386	3.92661	3.99809	3.84261	3.86108	3.91804	3.87184	3.761	3.7726	3.69225	3.8128	3.68751	3.96358	3.81601	3.7606	3.74187	3.85846
70.6	4.35269	4.21674	4.36769	4.27325	4.35547	4.25313	4.40078	4.38861	4.12079	3.97204	4.05967	4.11665	3.92923	4.0005	3.84498	3.86338	3.92016	3.87396	3.76311	3.77458	3.69412	3.81479	3.6894	3.96571	3.81798	3.76257	3.74385	3.86052
70.8	4.35685	4.22101	4.37176	4.27741	4.35851	4.25618	4.40393	4.39162	4.12356	3.97471	4.06236	4.11944	3.93185	4.0029	3.84733	3.86568	3.92227	3.87608	3.76522	3.77655	3.69598	3.81676	3.69128	3.96784	3.81993	3.76454	3.74581	3.86258
71	4.361	4.22527	4.37582	4.28156	4.36154	4.25922	4.40707	4.39464	4.12631	3.97737	4.06505	4.12221	3.93445	4.00528	3.84967	3.86798	3.92437	3.87818	3.76731	3.77851	3.69783	3.81873	3.69316	3.96996	3.82188	3.76651	3.74776	3.86462
71.2	4.36516	4.22952	4.37987	4.28569	4.36455	4.26225	4.4102	4.39765	4.12906	3.98002	4.06772	4.12497	3.93705	4.00765	3.852	3.87026	3.92645	3.88028	3.76939	3.78048	3.69967	3.82069	3.69502	3.97206	3.82381	3.76848	3.74971	3.86666
71.4	4.36932	4.23376	4.3839	4.28982	4.36754	4.26526	4.41331	4.40067	4.13181	3.98264	4.07038	4.12772	3.93965	4.01001	3.85431	3.87254	3.92853	3.88237	3.77146	3.78244	3.70149	3.82264	3.69688	3.97416	3.82572	3.77045	3.75164	3.86868
71.6	4.37347	4.23799	4.38792	4.29393	4.37051	4.26826	4.41641	4.40369	4.13455	3.98525	4.07304	4.13045	3.94223	4.01235	3.85661	3.87481	3.93061	3.88445	3.77353	3.7844	3.70331	3.82457	3.69873	3.97624	3.82763	3.77241	3.75357	3.8707
71.8	4.37763	4.24221	4.39193	4.29804	4.37347	4.27124	4.4195	4.40671	4.13728	3.98784	4.07568	4.13317	3.94481	4.01468	3.8589	3.87707	3.93267	3.88653	3.77558	3.78636	3.70512	3.82649	3.70057	3.97831	3.82951	3.77437	3.75548	3.8727
72	4.38178	4.24642	4.39592	4.30213	4.37641	4.27421	4.42257	4.40973	4.14	3.99041	4.07831	4.13588	3.94737	4.017	3.86117	3.87933	3.93473	3.88859	3.77762	3.78832	3.70691	3.8284	3.70241	3.98037	3.83139	3.77633	3.75737	3.87469
72.2	4.38593	4.25062	4.3999	4.30622	4.37933	4.27718	4.42563	4.41275	4.14271	3.99296	4.08093	4.13858	3.94992	4.01931	3.86342	3.88158	3.93679	3.89065	3.77965	3.79029	3.7087	3.83029	3.70424	3.98242	3.83325	3.77828	3.75926	3.87668
72.4	4.39007	4.25481	4.40386	4.3103	4.38223	4.28013	4.42867	4.41576	4.14542	3.9955	4.08354	4.14127	3.95247	4.02161	3.86566	3.88382	3.93884	3.8927	3.78166	3.79225	3.71047	3.83217	3.70605	3.98445	3.83509	3.78022	3.76113	3.87865
72.6	4.39421	4.259	4.40781	4.31437	4.38512	4.28307	4.43169	4.41876	4.14812	3.99803	4.08614	4.14394	3.955	4.0239	3.86788	3.88605	3.94089	3.89474	3.78366	3.79422	3.71223	3.83403	3.70786	3.98647	3.83692	3.78216	3.76299	3.88062
72.8	4.39834	4.26318	4.41175	4.31844	4.38799	4.28599	4.4347	4.42175	4.1508	4.00054	4.08873	4.1466	3.95752	4.02618	3.87008	3.88827	3.94293	3.89677	3.78565	3.79618	3.71398	3.83587	3.70967	3.98848	3.83874	3.78409	3.76484	3.88257
73	4.40246	4.26735	4.41566	4.32249	4.39084	4.28891	4.4377	4.42473	4.15348	4.00303	4.0913	4.14925	3.96002	4.02845	3.87226	3.89048	3.94497	3.89879	3.78763	3.79814	3.71572	3.8377	3.71146	3.99048	3.84055	3.786	3.76668	3.88452
73.2	4.40658	4.27152	4.41957	4.32654	4.39368	4.29182	4.44067	4.4277	4.15615	4.00552	4.09386	4.15189	3.96252	4.03071	3.87443	3.89267	3.947	3.9008	3.7896	3.80009	3.71745	3.83952	3.71324	3.99246	3.84234	3.78791	3.7685	3.88646
73.4	4.41068	4.27567	4.42345	4.33058	4.3965	4.29472	4.44363	4.43065	4.1588	4.00799	4.09641	4.15451	3.965	4.03297	3.87658	3.89486	3.94903	3.90279	3.79155	3.80204	3.71917	3.84132	3.71502	3.99442	3.84413	3.78981	3.77032	3.88839
73.6	4.41478	4.27983	4.42732	4.33461	4.39931	4.2976	4.44657	4.43359	4.16145	4.01045	4.09894	4.15712	3.96748	4.03522	3.87871	3.89702	3.95105	3.90477	3.79349	3.80398	3.72087	3.8431	3.71679	3.99638	3.84591	3.7917	3.77213	3.89032
73.8	4.41887	4.28397	4.43118	4.33864	4.4021	4.30047	4.44949	4.43651	4.16408	4.01291	4.10147	4.15971	3.96993	4.03746	3.88083	3.89918	3.95307	3.90674	3.79543	3.80591	3.72257	3.84486	3.71855	3.99832	3.84768	3.79357	3.77393	3.89223
74	4.42295	4.2881	4.43502	4.34266	4.40487	4.30333	4.4524	4.43942	4.1667	4.01535	4.10397	4.16229	3.97238	4.0397	3.88293	3.90131	3.95508	3.90869	3.79735	3.80783	3.72425	3.84661	3.72031	4.00025	3.84944	3.79544	3.77572	3.89414
74.2	4.42702	4.29223	4.43886	4.34667	4.40764	4.30617	4.45528	4.44231	4.1693	4.01779	4.10647	4.16485	3.97481	4.04194	3.88501	3.90343	3.95708	3.91063	3.79926	3.80973	3.72593	3.84835	3.72206	4.00217	3.8512	3.79729	3.7775	3.89604
74.4	4.43108	4.29635	4.44268	4.35068	4.41039	4.30901	4.45815	4.44518	4.17189	4.02023	4.10895	4.1674	3.97724	4.04417	3.88708	3.90553	3.95908	3.91256	3.80116	3.81163	3.72759	3.85007	3.7238	4.00408	3.85295	3.79913	3.77928	3.89794
74.6	4.43513	4.30046	4.44649	4.35468	4.41313	4.31182	4.46101	4.44804	4.17447	4.02266	4.11141	4.16993	3.97964	4.0464	3.88914	3.9076	3.96108	3.91447	3.80305	3.81351	3.72925	3.85177	3.72554	4.00597	3.85469	3.80095	3.78106	3.89982
74.8	4.43917	4.30455	4.4503	4.35867	4.41585	4.31463	4.46385	4.45089	4.17704	4.02508	4.11386	4.17244	3.98204	4.04863	3.89118	3.90966	3.96307	3.91636	3.80494	3.81539	3.73089	3.85346	3.72727	4.00784	3.85644	3.80276	3.78283	3.90169
75	4.4432	4.30864	4.4541	4.36266	4.41857	4.31743	4.46668	4.45372	4.17959	4.02751	4.1163	4.17494	3.98443	4.05086	3.8932	3.9117	3.96505	3.91825	3.80682	3.81725	3.73253	3.85514	3.72899	4.00971	3.85817	3.80455	3.78459	3.90356
75.2	4.44721	4.31272	4.45789	4.36663	4.42127	4.32021	4.46949	4.45654	4.18212	4.02993	4.11873	4.17742	3.9868	4.05308	3.89521	3.91373	3.96703	3.92012	3.80869	3.8191	3.73416	3.8568	3.73071	4.01155	3.8599	3.80633	3.78635	3.90541
75.4	4.45121	4.31678	4.46168	4.3706	4.42396	4.32298	4.47229	4.45935	4.18465	4.03236	4.12114	4.17988	3.98917	4.0553	3.89721	3.91574	3.96899	3.92197	3.81055	3.82095	3.73578	3.85845	3.73242	4.01338	3.86163	3.80809	3.7881	3.90725
75.6	4.4552	4.32084	4.46547	4.37456	4.42664	4.32574	4.47509	4.46215	4.18715	4.03478	4.12354	4.18232	3.99152	4.05752	3.89919	3.91773	3.97095	3.92382	3.81241	3.82278	3.7374	3.86009	3.73413	4.0152	3.86336	3.80983	3.78983	3.90909
75.8	4.45918	4.32488	4.46925	4.37851	4.42931	4.32849	4.47787	4.46494	4.18965	4.0372	4.12592	4.18474	3.99387	4.05973	3.90116	3.91971	3.97291	3.92565	3.81427	3.82461	3.73901	3.86173	3.73583	4.017	3.86507	3.81155	3.79157	3.9109
76	4.46315	4.32892	4.47304	4.38245	4.43196	4.33123	4.48064	4.46773	4.19213	4.03963	4.1283	4.18715	3.9962	4.06193	3.90312	3.92168	3.97485	3.92747	3.81612	3.82642	3.74061	3.86335	3.73752	4.01879	3.86679	3.81326	3.79329	3.91271
76.2	4.4671	4.33295	4.47682	4.38638	4.43461	4.33396	4.4834	4.47051	4.19461	4.04204	4.13066	4.18954	3.99853	4.06413	3.90507	3.92364	3.97678	3.92929	3.81796	3.82823	3.74221	3.86497	3.7392	4.02057	3.8685	3.81494	3.795	3.91451
76.4	4.47104	4.33696	4.4806	4.3903	4.43725	4.33668	4.48616	4.47328	4.19707	4.04446	4.13301	4.19191	4.00084	4.06633	3.90701	3.92559	3.9787	3.93109	3.8198	3.83003	3.74381	3.86658	3.74088	4.02233	3.87021	3.81662	3.7967	3.91629
76.6	4.47497	4.34097	4.48438	4.39421	4.43987	4.33939	4.4889	4.47604	4.19952	4.04687	4.13535	4.19427	4.00315	4.06852	3.90894	3.92754	3.9806	3.93289	3.82163	3.83181	3.7454	3.86818	3.74255	4.02408	3.87191	3.81827	3.79839	3.91806
76.8	4.47888	4.34497	4.48815	4.39811	4.44249	4.34209	4.49164	4.47879	4.20196	4.04928	4.13768	4.19662	4.00544	4.0707	3.91086	3.92947	3.9825	3.93467	3.82345	3.83359	3.747	3.86978	3.74421	4.02581	3.87361	3.81991	3.80007	3.91982
77	4.48279	4.34896	4.49193	4.40199	4.44509	4.34478	4.49437	4.48153	4.20439	4.05168	4.13999	4.19895	4.00772	4.07287	3.91277	3.9314	3.98438	3.93645	3.82527	3.83536	3.74859	3.87138	3.74587	4.02753	3.8753	3.82154	3.80175	3.92156
77.2	4.48668	4.35295	4.4957	4.40587	4.44768	4.34747	4.49709	4.48426	4.20681	4.05408	4.1423	4.20127	4.00999	4.07504	3.91467	3.93333	3.98625	3.93822	3.82708	3.83712	3.75019	3.87298	3.74752	4.02924	3.87699	3.82316	3.80341	3.9233
77.4	4.49056	4.35692	4.49947	4.40974	4.45027	4.35015	4.49981	4.48698	4.20922	4.05647	4.1446	4.20357	4.01224	4.0772	3.91658	3.93525	3.98811	3.93999	3.82888	3.83887	3.75178	3.87457	3.74916	4.03094	3.87868	3.82477	3.80506	3.92502
77.6	4.49443	4.36089	4.50323	4.41359	4.45284	4.35281	4.50252	4.4897	4.21162	4.05885	4.14688	4.20587	4.01449	4.07936	3.91847	3.93716	3.98995	3.94174	3.83067	3.84062	3.75338	3.87616	3.75079	4.03263	3.88036	3.82637	3.8067	3.92673
77.8	4.49828	4.36484	4.50699	4.41743	4.4554	4.35548	4.50523	4.4924	4.21402	4.06123	4.14916	4.20816	4.01673	4.08151	3.92037	3.93907	3.99179	3.9435	3.83245	3.84235	3.75498	3.87774	3.75241	4.03431	3.88204	3.82797	3.80833	3.92842
78	4.50213	4.36879	4.51074	4.42127	4.45796	4.35813	4.50793	4.49509	4.2164	4.06361	4.15143	4.21043	4.01895	4.08365	3.92226	3.94096	3.99362	3.94525	3.83422	3.84408	3.75658	3.87933	3.75402	4.03598	3.88371	3.82956	3.80995	3.9301
78.2	4.50597	4.37273	4.51449	4.42509	4.46051	4.36078	4.51063	4.49778	4.21878	4.06597	4.15369	4.2127	4.02116	4.08579	3.92416	3.94286	3.99543	3.947	3.83597	3.84579	3.75818	3.8809	3.75562	4.03764	3.88538	3.83115	3.81156	3.93178
78.4	4.5098	4.37667	4.51823	4.4289	4.46305	4.36342	4.51332	4.50045	4.22116	4.06834	4.15595	4.21497	4.02336	4.08792	3.92605	3.94474	3.99724	3.94876	3.83771	3.8475	3.75978	3.88248	3.75722	4.03929	3.88704	3.83274	3.81316	3.93343
78.6	4.51362	4.38059	4.52197	4.4327	4.46558	4.36606	4.51602	4.50312	4.22352	4.07069	4.15819	4.21722	4.02555	4.09004	3.92794	3.94661	3.99904	3.95051	3.83945	3.8492	3.76137	3.88405	3.7588	4.04094	3.88868	3.83432	3.81476	3.93508
78.8	4.51744	4.38451	4.52569	4.4365	4.46811	4.36869	4.51871	4.50578	4.22588	4.07304	4.16043	4.21947	4.02773	4.09215	3.92984	3.94847	4.00083	3.95226	3.84116	3.85089	3.76296	3.88561	3.76038	4.04258	3.89032	3.8359	3.81634	3.93672
79	4.52126	4.38842	4.52941	4.44029	4.47064	4.37131	4.5214	4.50843	4.22823	4.07539	4.16266	4.22171	4.0299	4.09426	3.93173	3.95033	4.00262	3.95401	3.84287	3.85258	3.76455	3.88717	3.76195	4.04421	3.89195	3.83748	3.81792	3.93834
79.2	4.52507	4.39232	4.53311	4.44407	4.47316	4.37392	4.52409	4.51106	4.23058	4.07772	4.16488	4.22394	4.03206	4.09636	3.93362	3.95217	4.0044	3.95576	3.84457	3.85425	3.76614	3.88872	3.76351	4.04584	3.89357	3.83906	3.8195	3.93995
79.4	4.52887	4.39622	4.53681	4.44784	4.47567	4.37653	4.52677	4.51369	4.23292	4.08006	4.1671	4.22617	4.0342	4.09845	3.93551	3.954	4.00617	3.9575	3.84625	3.85592	3.76772	3.89027	3.76506	4.04745	3.89518	3.84063	3.82107	3.94155
79.6	4.53267	4.4001	4.5405	4.4516	4.47818	4.37913	4.52945	4.5163	4.23525	4.08238	4.1693	4.22838	4.03634	4.10053	3.9374	3.95582	4.00793	3.95924	3.84793	3.85757	3.76929	3.89181	3.7666	4.04906	3.89677	3.8422	3.82264	3.94315
79.8	4.53647	4.40398	4.54418	4.45536	4.48069	4.38172	4.53212	4.5189	4.23758	4.08469	4.1715	4.23059	4.03847	4.1026	3.93928	3.95763	4.00969	3.96098	3.84959	3.85922	3.77086	3.89334	3.76814	4.05066	3.89835	3.84376	3.82421	3.94473
80	4.54026	4.40786	4.54784	4.45912	4.48319	4.3843	4.53479	4.52149	4.2399	4.087	4.17369	4.23279	4.04058	4.10467	3.94116	3.95943	4.01144	3.96271	3.85124	3.86086	3.77242	3.89487	3.76966	4.05226	3.89993	3.84532	3.82577	3.94631
80.2	4.54405	4.41172	4.5515	4.46287	4.48568	4.38687	4.53745	4.52406	4.24221	4.0893	4.17588	4.23498	4.04269	4.10673	3.94304	3.96121	4.01319	3.96443	3.85289	3.86248	3.77397	3.8964	3.77118	4.05385	3.90148	3.84687	3.82733	3.94788
80.4	4.54783	4.41558	4.55515	4.46661	4.48817	4.38944	4.5401	4.52661	4.24452	4.09159	4.17805	4.23717	4.04479	4.10877	3.94492	3.96299	4.01493	3.96615	3.85452	3.8641	3.77552	3.89792	3.77269	4.05543	3.90303	3.84842	3.82889	3.94944
80.6	4.55161	4.41944	4.55878	4.47035	4.49065	4.39199	4.54274	4.52915	4.24682	4.09387	4.18022	4.23936	4.04688	4.11081	3.94679	3.96476	4.01667	3.96786	3.85615	3.86571	3.77705	3.89943	3.77419	4.05701	3.90457	3.84996	3.83045	3.95099
80.8	4.55538	4.42329	4.56241	4.47408	4.49312	4.39455	4.54537	4.53167	4.24911	4.09614	4.18238	4.24154	4.04896	4.11284	3.94865	3.96652	4.01839	3.96956	3.85776	3.86732	3.77858	3.90094	3.77568	4.05858	3.90609	3.8515	3.83201	3.95254
81	4.55915	4.42713	4.56603	4.47781	4.49559	4.39709	4.54798	4.53418	4.2514	4.09839	4.18454	4.24371	4.05103	4.11485	3.95051	3.96826	4.02012	3.97125	3.85936	3.86892	3.7801	3.90244	3.77716	4.06014	3.9076	3.85304	3.83356	3.95407
81.2	4.56292	4.43096	4.56963	4.48153	4.49806	4.39963	4.55058	4.53667	4.25367	4.10064	4.18668	4.24587	4.0531	4.11686	3.95236	3.97	4.02183	3.97294	3.86096	3.87052	3.78161	3.90394	3.77862	4.0617	3.90911	3.85457	3.8351	3.9556
81.4	4.56669	4.4348	4.57323	4.48525	4.50052	4.40217	4.55317	4.53915	4.25594	4.10288	4.18882	4.24803	4.05516	4.11885	3.95421	3.97173	4.02354	3.97461	3.86254	3.87211	3.78311	3.90543	3.78007	4.06325	3.9106	3.8561	3.83664	3.95712
81.6	4.57045	4.43862	4.57682	4.48896	4.50298	4.4047	4.55574	4.54161	4.25821	4.10511	4.19095	4.25018	4.05722	4.12082	3.95605	3.97345	4.02524	3.97628	3.86411	3.87371	3.7846	3.90691	3.78152	4.06479	3.91209	3.85762	3.83817	3.95863
81.8	4.57421	4.44244	4.5804	4.49267	4.50543	4.40722	4.55829	4.54406	4.26046	4.10733	4.19308	4.25233	4.05927	4.12279	3.95788	3.97516	4.02694	3.97794	3.86567	3.8753	3.78608	3.90839	3.78294	4.06632	3.91356	3.85914	3.83969	3.96013
82	4.57796	4.44626	4.58397	4.49637	4.50787	4.40974	4.56083	4.54651	4.26271	4.10954	4.19519	4.25446	4.06131	4.12473	3.95971	3.97686	4.02862	3.97959	3.86723	3.87689	3.78755	3.90987	3.78436	4.06784	3.91503	3.86065	3.8412	3.96162
82.2	4.58172	4.45007	4.58753	4.50006	4.51031	4.41225	4.56334	4.54894	4.26495	4.11174	4.19729	4.25659	4.06335	4.12667	3.96152	3.97855	4.03029	3.98123	3.86877	3.87848	3.78902	3.91134	3.78576	4.06936	3.91648	3.86216	3.8427	3.96309
82.4	4.58547	4.45387	4.59109	4.50374	4.51274	4.41475	4.56584	4.55136	4.26717	4.11394	4.19939	4.25871	4.06538	4.12859	3.96334	3.98023	4.03195	3.98287	3.8703	3.88008	3.79047	3.9128	3.78716	4.07087	3.91792	3.86366	3.84419	3.96456
82.6	4.58922	4.45767	4.59464	4.50742	4.51515	4.41723	4.56833	4.55378	4.26939	4.11612	4.20148	4.26082	4.06741	4.13049	3.96514	3.98191	4.0336	3.98451	3.87182	3.88167	3.79191	3.91426	3.78854	4.07237	3.91935	3.86515	3.84566	3.96602
82.8	4.59297	4.46146	4.59818	4.51109	4.51756	4.41971	4.57079	4.55618	4.27161	4.1183	4.20356	4.26292	4.06943	4.13238	3.96694	3.98357	4.03524	3.98614	3.87334	3.88325	3.79334	3.91572	3.78991	4.07387	3.92077	3.86664	3.84713	3.96746
83	4.59672	4.46524	4.60172	4.51475	4.51996	4.42218	4.57324	4.55858	4.27381	4.12048	4.20563	4.26502	4.07144	4.13425	3.96874	3.98523	4.03687	3.98776	3.87484	3.88484	3.79477	3.91717	3.79127	4.07536	3.92217	3.86811	3.84859	3.96889
83.2	4.60046	4.46902	4.60525	4.51841	4.52234	4.42463	4.57568	4.56095	4.27601	4.12264	4.20769	4.26712	4.07344	4.1361	3.97052	3.98688	4.03849	3.98939	3.87634	3.88643	3.79618	3.91861	3.79262	4.07684	3.92356	3.86959	3.85003	3.97032
83.4	4.6042	4.47279	4.60878	4.52205	4.52472	4.42707	4.57809	4.56332	4.2782	4.1248	4.20975	4.26922	4.07543	4.13795	3.97231	3.98852	4.04011	3.991	3.87783	3.88801	3.79759	3.92005	3.79396	4.07832	3.92494	3.87105	3.85146	3.97173
83.6	4.60794	4.47655	4.6123	4.52569	4.52708	4.4295	4.5805	4.56568	4.28038	4.12695	4.2118	4.27131	4.07741	4.13978	3.97408	3.99016	4.04171	3.99261	3.87931	3.88958	3.799	3.92149	3.79529	4.07979	3.9263	3.8725	3.85289	3.97313
83.8	4.61167	4.4803	4.61582	4.52932	4.52943	4.43192	4.58288	4.56802	4.28255	4.1291	4.21384	4.27339	4.07938	4.14159	3.97585	3.99179	4.04331	3.99421	3.88078	3.89115	3.80039	3.92292	3.79662	4.08126	3.92764	3.87395	3.8543	3.97453
84	4.61541	4.48404	4.61933	4.53294	4.53177	4.43431	4.58526	4.57036	4.28471	4.13123	4.21588	4.27547	4.08134	4.14339	3.97761	3.99341	4.04491	3.9958	3.88225	3.89271	3.80178	3.92434	3.79794	4.08273	3.92898	3.87539	3.8557	3.97591
84.2	4.61913	4.48778	4.62283	4.53655	4.53409	4.4367	4.58762	4.57269	4.28687	4.13337	4.21791	4.27754	4.08329	4.14518	3.97937	3.99503	4.04649	3.99738	3.88372	3.89427	3.80316	3.92576	3.79925	4.08419	3.9303	3.87681	3.8571	3.97729
84.4	4.62286	4.4915	4.62633	4.54015	4.5364	4.43908	4.58997	4.57501	4.28902	4.13549	4.21994	4.27961	4.08522	4.14696	3.98112	3.99665	4.04807	3.99894	3.88518	3.89583	3.80454	3.92717	3.80057	4.08565	3.9316	3.87823	3.85848	3.97866
84.6	4.62658	4.49521	4.62982	4.54374	4.5387	4.44144	4.59232	4.57732	4.29115	4.1376	4.22196	4.28167	4.08715	4.14873	3.98286	3.99827	4.04964	4.00049	3.88664	3.89738	3.80591	3.92857	3.80188	4.0871	3.9329	3.87963	3.85985	3.98002
84.8	4.6303	4.49892	4.6333	4.54732	4.54099	4.44379	4.59465	4.57963	4.29328	4.13971	4.22397	4.28372	4.08906	4.15049	3.98459	3.99988	4.05121	4.00203	3.8881	3.89892	3.80727	3.92997	3.80319	4.08855	3.93419	3.88102	3.86121	3.98137
85	4.63401	4.50262	4.63677	4.55089	4.54326	4.44613	4.59698	4.58193	4.29539	4.14181	4.22598	4.28577	4.09096	4.15224	3.98631	4.0015	4.05278	4.00356	3.88956	3.90046	3.80863	3.93136	3.8045	4.09	3.93547	3.8824	3.86257	3.98272
85.2	4.63772	4.5063	4.64024	4.55445	4.54552	4.44845	4.59931	4.58422	4.2975	4.14389	4.22798	4.28782	4.09286	4.15399	3.98802	4.00312	4.05433	4.00507	3.89102	3.90199	3.80998	3.93274	3.80581	4.09143	3.93674	3.88377	3.86391	3.98407
85.4	4.64143	4.50998	4.6437	4.558	4.54777	4.45077	4.60163	4.5865	4.2996	4.14597	4.22998	4.28986	4.09474	4.15572	3.98972	4.00475	4.05589	4.00657	3.89247	3.90351	3.81133	3.93411	3.80712	4.09286	3.93801	3.88513	3.86524	3.9854
85.6	4.64513	4.51366	4.64716	4.56155	4.55002	4.45308	4.60395	4.58878	4.30169	4.14803	4.23197	4.2919	4.09661	4.15745	3.99142	4.00637	4.05743	4.00806	3.89393	3.90503	3.81268	3.93548	3.80843	4.09429	3.93927	3.88647	3.86657	3.98674
85.8	4.64882	4.51732	4.65061	4.56509	4.55225	4.45538	4.60627	4.59105	4.30377	4.15008	4.23396	4.29393	4.09848	4.15918	3.9931	4.00798	4.05898	4.00953	3.89538	3.90654	3.81402	3.93684	3.80974	4.0957	3.94054	3.88781	3.86789	3.98808
86	4.65251	4.52097	4.65405	4.56862	4.55447	4.45767	4.60858	4.5933	4.30585	4.15212	4.23593	4.29597	4.10034	4.1609	3.99477	4.0096	4.06051	4.011	3.89683	3.90804	3.81535	3.93819	3.81105	4.09711	3.9418	3.88913	3.8692	3.98941
86.2	4.65619	4.52462	4.65749	4.57214	4.55669	4.45995	4.61089	4.59555	4.30792	4.15415	4.2379	4.29801	4.10219	4.16261	3.99643	4.01121	4.06205	4.01246	3.89828	3.90954	3.81669	3.93954	3.81236	4.09851	3.94307	3.89045	3.87051	3.99075
86.4	4.65987	4.52825	4.66092	4.57565	4.5589	4.46221	4.6132	4.59778	4.30998	4.15616	4.23986	4.30004	4.10404	4.16432	3.99809	4.01282	4.06358	4.01391	3.89973	3.91102	3.81802	3.94088	3.81366	4.09991	3.94434	3.89175	3.87182	3.99208
86.6	4.66353	4.53188	4.66435	4.57916	4.56111	4.46447	4.6155	4.60001	4.31203	4.15816	4.24181	4.30208	4.1059	4.16603	3.99973	4.01442	4.0651	4.01535	3.90118	3.91249	3.81935	3.94221	3.81497	4.10129	3.94562	3.89305	3.87312	3.99342
86.8	4.66719	4.5355	4.66777	4.58265	4.5633	4.46672	4.61779	4.60223	4.31408	4.16015	4.24375	4.30411	4.10775	4.16773	4.00137	4.01601	4.06662	4.01679	3.90263	3.91395	3.82067	3.94354	3.81628	4.10267	3.9469	3.89434	3.87442	3.99476
87	4.67083	4.53911	4.67119	4.58614	4.56549	4.46896	4.62008	4.60444	4.31612	4.16213	4.24568	4.30613	4.1096	4.16943	4.00301	4.0176	4.06813	4.01823	3.90408	3.9154	3.82199	3.94486	3.81758	4.10403	3.94819	3.89563	3.87572	3.99611
87.2	4.67446	4.54271	4.6746	4.58962	4.56767	4.47119	4.62236	4.60665	4.31815	4.16409	4.2476	4.30814	4.11145	4.17112	4.00463	4.01918	4.06964	4.01966	3.90552	3.91684	3.8233	3.94618	3.81888	4.1054	3.94948	3.89691	3.87701	3.99745
87.4	4.67808	4.5463	4.678	4.59309	4.56984	4.47341	4.62463	4.60884	4.32018	4.16604	4.24951	4.31015	4.1133	4.1728	4.00626	4.02075	4.07115	4.0211	3.90696	3.91827	3.82461	3.94749	3.82017	4.10675	3.95078	3.89819	3.87831	3.9988
87.6	4.68169	4.54988	4.6814	4.59655	4.572	4.47562	4.62689	4.61104	4.3222	4.16797	4.25141	4.31215	4.11515	4.17448	4.00787	4.02231	4.07264	4.02253	3.9084	3.91969	3.82591	3.94879	3.82146	4.10809	3.95208	3.89946	3.8796	4.00014
87.8	4.68529	4.55345	4.68479	4.6	4.57416	4.47782	4.62915	4.61323	4.32421	4.1699	4.2533	4.31414	4.117	4.17616	4.00948	4.02387	4.07414	4.02397	3.90983	3.9211	3.8272	3.95009	3.82275	4.10943	3.95339	3.90074	3.88089	4.00149
88	4.68888	4.55702	4.68818	4.60345	4.5763	4.48	4.6314	4.61542	4.32622	4.17181	4.25518	4.31611	4.11885	4.17783	4.01109	4.02542	4.07562	4.0254	3.91126	3.9225	3.82849	3.95138	3.82403	4.11075	3.9547	3.90201	3.88217	4.00283
88.2	4.69246	4.56057	4.69156	4.60689	4.57844	4.48218	4.63365	4.6176	4.32822	4.17372	4.25704	4.31808	4.1207	4.17949	4.01269	4.02696	4.0771	4.02683	3.91268	3.92388	3.82977	3.95266	3.8253	4.11207	3.95601	3.90328	3.88346	4.00417
88.4	4.69603	4.56412	4.69493	4.61032	4.58057	4.48434	4.6359	4.61979	4.33022	4.17562	4.2589	4.32004	4.12255	4.18115	4.01428	4.0285	4.07857	4.02826	3.9141	3.92526	3.83104	3.95393	3.82657	4.11338	3.95732	3.90455	3.88475	4.00551
88.6	4.6996	4.56766	4.6983	4.61375	4.58268	4.4865	4.63814	4.62197	4.33222	4.17751	4.26075	4.32199	4.12439	4.1828	4.01587	4.03004	4.08003	4.02968	3.91551	3.92663	3.8323	3.9552	3.82784	4.11468	3.95863	3.90581	3.88603	4.00685
88.8	4.70315	4.57119	4.70166	4.61716	4.5848	4.48864	4.64038	4.62416	4.33421	4.17939	4.26258	4.32393	4.12624	4.18445	4.01746	4.03157	4.08149	4.0311	3.91691	3.92799	3.83355	3.95647	3.8291	4.11597	3.95993	3.90707	3.88731	4.00819
89	4.7067	4.57471	4.70501	4.62058	4.5869	4.49077	4.64261	4.62634	4.33619	4.18127	4.26441	4.32586	4.12808	4.18609	4.01903	4.03311	4.08295	4.03252	3.91832	3.92934	3.83479	3.95772	3.83036	4.11725	3.96123	3.90833	3.88859	4.00952
89.2	4.71024	4.57822	4.70835	4.62399	4.58899	4.49289	4.64485	4.62853	4.33817	4.18314	4.26623	4.32778	4.12992	4.18772	4.02061	4.03464	4.0844	4.03393	3.91971	3.93068	3.83602	3.95897	3.83161	4.11853	3.96253	3.90959	3.88986	4.01085
89.4	4.71377	4.58173	4.71169	4.6274	4.59107	4.49499	4.64708	4.63072	4.34015	4.185	4.26805	4.32969	4.13176	4.18935	4.02218	4.03617	4.08585	4.03534	3.9211	3.93203	3.83724	3.96021	3.83286	4.11979	3.96382	3.91085	3.89113	4.01218
89.6	4.7173	4.58523	4.71502	4.6308	4.59315	4.49709	4.6493	4.63291	4.34212	4.18686	4.26985	4.3316	4.13359	4.19097	4.02374	4.0377	4.08729	4.03674	3.92249	3.93337	3.83846	3.96145	3.83411	4.12105	3.96511	3.9121	3.8924	4.01351
89.8	4.72082	4.58872	4.71834	4.6342	4.59522	4.49918	4.65152	4.6351	4.34408	4.18872	4.27165	4.3335	4.13542	4.19257	4.0253	4.03923	4.08873	4.03813	3.92387	3.9347	3.83966	3.96267	3.83535	4.1223	3.96639	3.91335	3.89366	4.01483
90	4.72433	4.5922	4.72165	4.63761	4.59728	4.50125	4.65374	4.63729	4.34604	4.19057	4.27345	4.33539	4.13724	4.19417	4.02686	4.04075	4.09017	4.03952	3.92524	3.93603	3.84085	3.96389	3.83658	4.12354	3.96766	3.9146	3.89492	4.01615
90.2	4.72784	4.59568	4.72495	4.64101	4.59933	4.50332	4.65595	4.63948	4.34799	4.19242	4.27523	4.33727	4.13905	4.19576	4.02841	4.04228	4.09161	4.04091	3.92662	3.93736	3.84204	3.9651	3.83782	4.12477	3.96892	3.91584	3.89618	4.01747
90.4	4.73133	4.59915	4.72825	4.64441	4.60137	4.50538	4.65815	4.64167	4.34994	4.19426	4.27702	4.33915	4.14086	4.19734	4.02995	4.04381	4.09305	4.04229	3.92798	3.93868	3.84321	3.96629	3.83904	4.126	3.97017	3.91709	3.89743	4.01879
90.6	4.73482	4.60262	4.73153	4.64781	4.6034	4.50743	4.66035	4.64386	4.35188	4.1961	4.27879	4.34102	4.14265	4.19891	4.0315	4.04533	4.09449	4.04367	3.92934	3.94001	3.84437	3.96748	3.84027	4.12722	3.97142	3.91833	3.89868	4.02011
90.8	4.7383	4.60609	4.73481	4.65121	4.60543	4.50947	4.66254	4.64604	4.35381	4.19794	4.28056	4.34288	4.14444	4.20046	4.03303	4.04685	4.09593	4.04505	3.9307	3.94132	3.84552	3.96867	3.84148	4.12843	3.97266	3.91958	3.89992	4.02142
91	4.74178	4.60955	4.73809	4.6546	4.60745	4.51151	4.66471	4.64822	4.35574	4.19977	4.28233	4.34474	4.14621	4.20202	4.03457	4.04837	4.09736	4.04642	3.93206	3.94264	3.84667	3.96984	3.8427	4.12963	3.97388	3.92082	3.90116	4.02273
91.2	4.74524	4.613	4.74135	4.658	4.60946	4.51354	4.66688	4.6504	4.35767	4.2016	4.28409	4.34659	4.14798	4.20356	4.0361	4.04989	4.09879	4.04778	3.9334	3.94395	3.8478	3.97101	3.84391	4.13083	3.9751	3.92205	3.90238	4.02403
91.4	4.7487	4.61646	4.74461	4.6614	4.61147	4.51556	4.66904	4.65257	4.35958	4.20343	4.28585	4.34843	4.14973	4.20509	4.03763	4.0514	4.10022	4.04915	3.93475	3.94526	3.84893	3.97217	3.84511	4.13203	3.97631	3.92329	3.9036	4.02533
91.6	4.75215	4.61991	4.74787	4.6648	4.61347	4.51757	4.67119	4.65473	4.3615	4.20525	4.2876	4.35027	4.15147	4.20662	4.03916	4.05291	4.10164	4.05051	3.93608	3.94657	3.85004	3.97333	3.8463	4.13322	3.97751	3.92453	3.90481	4.02663
91.8	4.75559	4.62336	4.75112	4.66819	4.61547	4.51958	4.67332	4.65688	4.3634	4.20706	4.28935	4.35211	4.1532	4.20814	4.04069	4.05441	4.10307	4.05186	3.93741	3.94788	3.85115	3.97448	3.84749	4.13442	3.9787	3.92576	3.90601	4.02793
92	4.75903	4.6268	4.75436	4.67158	4.61747	4.52159	4.67545	4.65902	4.3653	4.20888	4.2911	4.35394	4.15491	4.20965	4.04221	4.0559	4.10448	4.05322	3.93874	3.94919	3.85225	3.97563	3.84868	4.13561	3.97989	3.92699	3.9072	4.02922
92.2	4.76246	4.63024	4.7576	4.67497	4.61946	4.52358	4.67758	4.66114	4.36719	4.21069	4.29285	4.35577	4.15662	4.21116	4.04373	4.05739	4.10589	4.05457	3.94006	3.95049	3.85334	3.97678	3.84986	4.13679	3.98106	3.92822	3.90838	4.03051
92.4	4.76589	4.63367	4.76084	4.67835	4.62144	4.52558	4.67969	4.66325	4.36907	4.21249	4.29459	4.3576	4.15831	4.21267	4.04524	4.05886	4.10729	4.05591	3.94137	3.95179	3.85442	3.97792	3.85103	4.13798	3.98223	3.92945	3.90955	4.03179
92.6	4.76932	4.6371	4.76407	4.68173	4.62341	4.52757	4.68179	4.66535	4.37095	4.21429	4.29633	4.35942	4.15999	4.21417	4.04676	4.06033	4.10869	4.05724	3.94268	3.9531	3.8555	3.97906	3.8522	4.13916	3.98339	3.93067	3.9107	4.03307
92.8	4.77274	4.64052	4.7673	4.68509	4.62538	4.52956	4.68388	4.66743	4.37282	4.21609	4.29807	4.36124	4.16167	4.21567	4.04826	4.06178	4.11008	4.05857	3.94398	3.9544	3.85658	3.98019	3.85336	4.14033	3.98454	3.93189	3.91185	4.03435
93	4.77616	4.64394	4.77053	4.68846	4.62735	4.53155	4.68597	4.6695	4.37468	4.21789	4.2998	4.36306	4.16333	4.21717	4.04977	4.06322	4.11147	4.05989	3.94527	3.9557	3.85765	3.98133	3.85451	4.14151	3.98569	3.9331	3.91298	4.03563
93.2	4.77958	4.64735	4.77376	4.69181	4.6293	4.53354	4.68804	4.67155	4.37653	4.21967	4.30152	4.36488	4.16499	4.21867	4.05127	4.06465	4.11284	4.06119	3.94655	3.95699	3.85871	3.98246	3.85566	4.14268	3.98683	3.93431	3.9141	4.03689
93.4	4.78299	4.65076	4.77698	4.69516	4.63125	4.53552	4.6901	4.67359	4.37837	4.22146	4.30324	4.36669	4.16664	4.22017	4.05277	4.06607	4.11421	4.06247	3.94783	3.95829	3.85978	3.98359	3.85681	4.14384	3.98797	3.93551	3.91522	4.03816
93.6	4.78641	4.65416	4.7802	4.6985	4.63319	4.53751	4.69215	4.67561	4.3802	4.22324	4.30495	4.36849	4.16828	4.22166	4.05426	4.06748	4.11558	4.06374	3.9491	3.95958	3.86084	3.98472	3.85795	4.145	3.9891	3.9367	3.91632	4.03941
93.8	4.78982	4.65756	4.78341	4.70184	4.63513	4.53949	4.6942	4.67763	4.38202	4.22502	4.30665	4.37029	4.16992	4.22315	4.05574	4.06889	4.11693	4.06499	3.95037	3.96086	3.8619	3.98585	3.85909	4.14616	3.99023	3.93789	3.91742	4.04066
94	4.79323	4.66096	4.78663	4.70517	4.63706	4.54147	4.69623	4.67963	4.38382	4.22679	4.30835	4.37209	4.17154	4.22464	4.05723	4.07028	4.11828	4.06622	3.95162	3.96215	3.86296	3.98697	3.86022	4.14731	3.99135	3.93907	3.91851	4.04189
94.2	4.79664	4.66435	4.78984	4.70849	4.63898	4.54345	4.69827	4.68162	4.38562	4.22856	4.31004	4.37388	4.17317	4.22613	4.0587	4.07166	4.11962	4.06744	3.95288	3.96342	3.86401	3.9881	3.86134	4.14846	3.99248	3.94025	3.9196	4.04312
94.4	4.80005	4.66774	4.79304	4.71181	4.6409	4.54543	4.70029	4.68361	4.38741	4.23032	4.31172	4.37566	4.17478	4.22761	4.06018	4.07304	4.12096	4.06863	3.95412	3.96469	3.86507	3.98922	3.86246	4.1496	3.9936	3.94141	3.92069	4.04433
94.6	4.80345	4.67112	4.79624	4.71512	4.64281	4.54741	4.70231	4.68558	4.38919	4.23208	4.31339	4.37744	4.1764	4.2291	4.06164	4.0744	4.12228	4.0698	3.95537	3.96596	3.86613	3.99035	3.86357	4.15074	3.99472	3.94257	3.92178	4.04554
94.8	4.80685	4.6745	4.79944	4.71842	4.64471	4.54939	4.70433	4.68755	4.39096	4.23384	4.31506	4.3792	4.17801	4.23058	4.0631	4.07575	4.1236	4.07096	3.9566	3.96721	3.86719	3.99147	3.86468	4.15187	3.99585	3.94372	3.92288	4.04673
95	4.81026	4.67788	4.80263	4.72171	4.64661	4.55136	4.70635	4.68952	4.39272	4.23559	4.31671	4.38097	4.17961	4.23206	4.06456	4.0771	4.12492	4.0721	3.95784	3.96846	3.86824	3.9926	3.86577	4.153	3.99697	3.94486	3.92397	4.04791
95.2	4.81365	4.68125	4.80582	4.725	4.64849	4.55334	4.70836	4.69147	4.39447	4.23734	4.31836	4.38272	4.18121	4.23353	4.066	4.07843	4.12622	4.07323	3.95907	3.96969	3.8693	3.99372	3.86686	4.15413	3.99809	3.94599	3.92507	4.04908
95.4	4.81705	4.68462	4.809	4.72828	4.65038	4.55531	4.71038	4.69342	4.39622	4.23909	4.32	4.38447	4.18281	4.23501	4.06744	4.07976	4.12753	4.07435	3.96029	3.97092	3.87036	3.99484	3.86795	4.15525	3.99922	3.94711	3.92618	4.05024
95.6	4.82045	4.68799	4.81218	4.73155	4.65225	4.55728	4.71239	4.69536	4.39795	4.24083	4.32162	4.38622	4.18441	4.23648	4.06887	4.08107	4.12882	4.07546	3.96152	3.97213	3.87142	3.99596	3.86903	4.15638	4.00034	3.94823	3.92728	4.05139
95.8	4.82384	4.69135	4.81536	4.73481	4.65411	4.55924	4.7144	4.6973	4.39968	4.24257	4.32323	4.38795	4.18601	4.23795	4.07029	4.08238	4.13011	4.07656	3.96274	3.97334	3.87247	3.99708	3.8701	4.1575	4.00146	3.94934	3.92839	4.05253
96	4.82723	4.69471	4.81853	4.73806	4.65597	4.5612	4.71641	4.69923	4.40141	4.2443	4.32484	4.38968	4.1876	4.23941	4.07171	4.08367	4.1314	4.07767	3.96396	3.97453	3.87353	3.99819	3.87116	4.15862	4.00257	3.95046	3.9295	4.05366
96.2	4.83062	4.69806	4.82169	4.74131	4.65781	4.56315	4.71842	4.70116	4.40313	4.24602	4.32643	4.3914	4.18919	4.24088	4.07311	4.08497	4.13268	4.07878	3.96518	3.97571	3.87458	3.9993	3.87222	4.15974	4.00368	3.95157	3.9306	4.05479
96.4	4.834	4.70141	4.82485	4.74454	4.65965	4.56509	4.72044	4.70307	4.40484	4.24774	4.32801	4.39311	4.19078	4.24234	4.0745	4.08625	4.13395	4.0799	3.96639	3.97688	3.87563	4.00041	3.87327	4.16086	4.00479	3.95269	3.93171	4.05591
96.6	4.83738	4.70475	4.82801	4.74777	4.66148	4.56702	4.72245	4.70498	4.40656	4.24945	4.32959	4.39482	4.19236	4.2438	4.07587	4.08753	4.13522	4.08102	3.96761	3.97803	3.87668	4.00152	3.87432	4.16198	4.00589	3.9538	3.93282	4.05702
96.8	4.84076	4.70809	4.83117	4.75099	4.66331	4.56895	4.72446	4.70688	4.40827	4.25115	4.33115	4.39651	4.19394	4.24526	4.07724	4.08881	4.13649	4.08214	3.96882	3.97918	3.87772	4.00262	3.87537	4.16309	4.00699	3.95492	3.93393	4.05813
97	4.84414	4.71142	4.83432	4.75421	4.66513	4.57086	4.72646	4.70877	4.40998	4.25285	4.33271	4.39819	4.19552	4.24672	4.0786	4.09008	4.13774	4.08328	3.97003	3.98031	3.87876	4.00372	3.8764	4.16421	4.00808	3.95604	3.93503	4.05923
97.2	4.8475	4.71475	4.83746	4.75742	4.66694	4.57276	4.72847	4.71065	4.41169	4.25454	4.33426	4.39985	4.19709	4.24818	4.07994	4.09134	4.139	4.08442	3.97124	3.98144	3.8798	4.00481	3.87743	4.16533	4.00917	3.95715	3.93613	4.06032
97.4	4.85087	4.71806	4.8406	4.76062	4.66875	4.57465	4.73047	4.71253	4.4134	4.25621	4.33581	4.40151	4.19866	4.24963	4.08127	4.0926	4.14024	4.08556	3.97245	3.98256	3.88083	4.00591	3.87846	4.16645	4.01025	3.95827	3.93723	4.0614
97.6	4.85422	4.72137	4.84374	4.76382	4.67055	4.57652	4.73246	4.71439	4.41511	4.25788	4.33736	4.40316	4.20022	4.25109	4.08259	4.09386	4.14148	4.08671	3.97366	3.98366	3.88186	4.00699	3.87948	4.16756	4.01132	3.95939	3.93833	4.06248
97.8	4.85757	4.72467	4.84687	4.76701	4.67234	4.57838	4.73445	4.71625	4.41681	4.25954	4.3389	4.40479	4.20177	4.25254	4.0839	4.09512	4.14272	4.08787	3.97486	3.98477	3.88288	4.00807	3.88049	4.16867	4.01238	3.9605	3.93943	4.06356
98	4.86091	4.72797	4.84999	4.7702	4.67413	4.58022	4.73643	4.71811	4.41852	4.26119	4.34044	4.40641	4.20332	4.25398	4.0852	4.09637	4.14395	4.08903	3.97606	3.98587	3.8839	4.00915	3.8815	4.16978	4.01343	3.96161	3.94052	4.06463
98.2	4.86423	4.73125	4.85311	4.77338	4.67591	4.58205	4.7384	4.71995	4.42022	4.26282	4.34198	4.40802	4.20486	4.25542	4.08649	4.09762	4.14517	4.09019	3.97727	3.98697	3.88492	4.01022	3.88251	4.17088	4.01448	3.96271	3.94161	4.06569
98.4	4.86755	4.73452	4.85622	4.77656	4.67768	4.58387	4.74037	4.72179	4.42192	4.26445	4.34352	4.40963	4.2064	4.25686	4.08778	4.09886	4.14639	4.09135	3.97846	3.98807	3.88594	4.01128	3.88351	4.17197	4.01552	3.96381	3.94269	4.06675
98.6	4.87086	4.73779	4.85932	4.77974	4.67945	4.58567	4.74233	4.72363	4.42362	4.26607	4.34506	4.41122	4.20793	4.25829	4.08905	4.10011	4.1476	4.09252	3.97966	3.98917	3.88695	4.01234	3.8845	4.17306	4.01655	3.9649	3.94376	4.06781
98.8	4.87415	4.74105	4.86242	4.78292	4.68121	4.58746	4.74428	4.72546	4.42531	4.26768	4.3466	4.4128	4.20945	4.25971	4.09032	4.10135	4.14881	4.09368	3.98085	3.99028	3.88796	4.01339	3.88549	4.17414	4.01758	3.96599	3.94483	4.06886
99	4.87743	4.74429	4.86551	4.7861	4.68297	4.58924	4.74622	4.72728	4.42701	4.26928	4.34815	4.41437	4.21097	4.26113	4.09158	4.10259	4.15001	4.09485	3.98204	3.99139	3.88897	4.01444	3.88647	4.17521	4.0186	3.96707	3.94589	4.06992
99.2	4.88071	4.74753	4.8686	4.78927	4.68472	4.591	4.74815	4.7291	4.4287	4.27087	4.3497	4.41594	4.21248	4.26254	4.09283	4.10382	4.15121	4.09602	3.98322	3.99249	3.88997	4.01548	3.88744	4.17628	4.01961	3.96814	3.94694	4.07097
99.4	4.88397	4.75076	4.87169	4.79244	4.68646	4.59276	4.75007	4.73092	4.43039	4.27245	4.35125	4.41749	4.21398	4.26394	4.09407	4.10505	4.15241	4.0972	3.9844	3.9936	3.89098	4.01652	3.88841	4.17733	4.02062	3.9692	3.94798	4.07202
99.6	4.88723	4.75397	4.87477	4.79562	4.6882	4.59451	4.75198	4.73273	4.43208	4.27402	4.35281	4.41904	4.21548	4.26534	4.09531	4.10628	4.15361	4.09837	3.98558	3.99472	3.89198	4.01755	3.88937	4.17838	4.02162	3.97025	3.94901	4.07307
99.8	4.89048	4.75718	4.87784	4.79879	4.68993	4.59626	4.75388	4.73454	4.43377	4.27558	4.35437	4.42058	4.21697	4.26672	4.09654	4.1075	4.15479	4.09954	3.98674	3.99583	3.89298	4.01858	3.89033	4.17942	4.02262	3.97128	3.95003	4.07411
100	4.89372	4.76038	4.88091	4.80196	4.69165	4.59801	4.75577	4.73634	4.43545	4.27713	4.35592	4.42211	4.21845	4.2681	4.09777	4.10872	4.15598	4.10071	3.98791	3.99694	3.89399	4.01961	3.89129	4.18045	4.02362	3.97231	3.95104	4.07516
100.2	4.89695	4.76358	4.88398	4.80514	4.69337	4.59976	4.75765	4.73813	4.43713	4.27868	4.35748	4.42363	4.21992	4.26946	4.099	4.10994	4.15715	4.10189	3.98906	3.99804	3.89499	4.02064	3.89223	4.18148	4.02461	3.97332	3.95204	4.0762
100.4	4.90018	4.76677	4.88705	4.80831	4.69508	4.60152	4.75951	4.73993	4.4388	4.28023	4.35903	4.42514	4.22139	4.27082	4.10022	4.11115	4.15833	4.10306	3.9902	3.99915	3.89599	4.02166	3.89318	4.18249	4.0256	3.97433	3.95302	4.07724
100.6	4.9034	4.76996	4.89012	4.81148	4.69679	4.60328	4.76137	4.74171	4.44046	4.28177	4.36058	4.42665	4.22285	4.27217	4.10144	4.11235	4.15949	4.10423	3.99134	4.00025	3.89699	4.02268	3.89412	4.1835	4.02659	3.97532	3.954	4.07829
100.8	4.90662	4.77314	4.89318	4.81466	4.69848	4.60503	4.76321	4.74349	4.44213	4.28331	4.36212	4.42816	4.2243	4.27351	4.10265	4.11356	4.16065	4.1054	3.99246	4.00135	3.89799	4.0237	3.89506	4.1845	4.02757	3.97631	3.95496	4.07932
101	4.90983	4.77632	4.89624	4.81783	4.70017	4.60679	4.76505	4.74526	4.44378	4.28484	4.36366	4.42966	4.22573	4.27484	4.10386	4.11476	4.1618	4.10657	3.99358	4.00244	3.89898	4.02471	3.896	4.1855	4.02855	3.97729	3.95592	4.08036
101.2	4.91304	4.7795	4.8993	4.821	4.70185	4.60855	4.76688	4.74703	4.44543	4.28638	4.36519	4.43115	4.22716	4.27616	4.10507	4.11596	4.16294	4.10774	3.99468	4.00352	3.89998	4.02572	3.89694	4.18649	4.02953	3.97826	3.95687	4.08139
101.4	4.91624	4.78267	4.90236	4.82417	4.70352	4.61032	4.7687	4.74879	4.44707	4.28792	4.36672	4.43265	4.22857	4.27747	4.10628	4.11715	4.16407	4.1089	3.99577	4.0046	3.90098	4.02673	3.89788	4.18747	4.0305	3.97923	3.95781	4.08243
101.6	4.91944	4.78584	4.90541	4.82734	4.70519	4.61208	4.77051	4.75054	4.44871	4.28945	4.36824	4.43414	4.22997	4.27878	4.10748	4.11834	4.16519	4.11007	3.99685	4.00567	3.90197	4.02774	3.89882	4.18844	4.03147	3.98019	3.95875	4.08346
101.8	4.92264	4.78901	4.90846	4.83051	4.70685	4.61384	4.77232	4.75228	4.45034	4.29098	4.36975	4.43563	4.23135	4.28009	4.10868	4.11954	4.16631	4.11123	3.99793	4.00672	3.90296	4.02874	3.89977	4.1894	4.03243	3.98115	3.95968	4.08449
102	4.92583	4.79218	4.91151	4.83367	4.7085	4.61561	4.77412	4.75401	4.45197	4.29252	4.37125	4.43712	4.23272	4.28138	4.10987	4.12072	4.16742	4.11239	3.99899	4.00777	3.90395	4.02974	3.90072	4.19036	4.0334	3.9821	3.96061	4.08552
102.2	4.92902	4.79535	4.91456	4.83683	4.71015	4.61737	4.77592	4.75573	4.45359	4.29405	4.37275	4.43861	4.23408	4.28268	4.11106	4.12191	4.16852	4.11355	4.00005	4.00881	3.90493	4.03074	3.90166	4.19131	4.03436	3.98304	3.96154	4.08655
102.4	4.93221	4.79852	4.9176	4.83998	4.71179	4.61913	4.77771	4.75744	4.4552	4.29557	4.37424	4.44011	4.23543	4.28397	4.11225	4.1231	4.16961	4.1147	4.00109	4.00984	3.90591	4.03173	3.90261	4.19225	4.03531	3.98398	3.96247	4.08758
102.6	4.93539	4.80168	4.92064	4.84313	4.71343	4.62089	4.77949	4.75913	4.45682	4.2971	4.37571	4.44161	4.23676	4.28526	4.11344	4.12428	4.1707	4.11584	4.00213	4.01087	3.90688	4.03271	3.90356	4.19319	4.03626	3.98491	3.96339	4.08861
102.8	4.93858	4.80484	4.92367	4.84627	4.71506	4.62264	4.78127	4.76082	4.45843	4.29862	4.37718	4.44312	4.23808	4.28654	4.11462	4.12547	4.17178	4.11698	4.00317	4.01188	3.90785	4.03369	3.90451	4.19412	4.03721	3.98584	3.96432	4.08964
103	4.94176	4.808	4.92671	4.84941	4.7167	4.62439	4.78304	4.76249	4.46003	4.30013	4.37865	4.44463	4.23939	4.28783	4.1158	4.12666	4.17285	4.11811	4.0042	4.01288	3.90882	4.03466	3.90546	4.19505	4.03816	3.98675	3.96525	4.09067
103.2	4.94494	4.81115	4.92974	4.85254	4.71833	4.62614	4.78481	4.76415	4.46163	4.30164	4.3801	4.44615	4.24069	4.2891	4.11697	4.12784	4.17392	4.11922	4.00523	4.01387	3.90978	4.03563	3.9064	4.19597	4.0391	3.98766	3.96617	4.0917
103.4	4.94812	4.8143	4.93277	4.85567	4.71995	4.62788	4.78658	4.7658	4.46322	4.30315	4.38155	4.44768	4.24197	4.29038	4.11814	4.12903	4.17499	4.12033	4.00626	4.01485	3.91074	4.03659	3.90735	4.19689	4.04004	3.98857	3.9671	4.09274
103.6	4.9513	4.81744	4.93579	4.85878	4.72158	4.62962	4.78834	4.76744	4.46481	4.30464	4.38298	4.4492	4.24325	4.29165	4.11931	4.13022	4.17605	4.12143	4.00728	4.01583	3.91169	4.03754	3.90829	4.1978	4.04098	3.98946	3.96803	4.09377
103.8	4.95448	4.82058	4.93881	4.86189	4.72321	4.63135	4.7901	4.76908	4.4664	4.30613	4.38442	4.45073	4.24452	4.29293	4.12048	4.13141	4.17711	4.12252	4.0083	4.01679	3.91265	4.03849	3.90922	4.19871	4.04192	3.99035	3.96895	4.09481
104	4.95766	4.82371	4.94184	4.86499	4.72483	4.63307	4.79186	4.77071	4.46798	4.30761	4.38584	4.45226	4.24578	4.29419	4.12165	4.1326	4.17816	4.1236	4.00932	4.01775	3.9136	4.03943	3.91015	4.19961	4.04286	3.99124	3.96988	4.09584
104.2	4.96084	4.82684	4.94486	4.86808	4.72646	4.63479	4.79362	4.77234	4.46956	4.30908	4.38726	4.45379	4.24703	4.29545	4.12281	4.13379	4.17921	4.12467	4.01035	4.01871	3.91454	4.04036	3.91108	4.20051	4.04379	3.99212	3.97081	4.09688
104.4	4.96401	4.82995	4.94787	4.87116	4.72808	4.63649	4.79538	4.77396	4.47113	4.31054	4.38867	4.45531	4.24828	4.29671	4.12397	4.13497	4.18025	4.12573	4.01137	4.01965	3.91549	4.04129	3.912	4.20141	4.04473	3.993	3.97175	4.09792
104.6	4.96719	4.83306	4.95089	4.87424	4.72971	4.63819	4.79714	4.77558	4.4727	4.31199	4.39007	4.45683	4.24953	4.29796	4.12513	4.13616	4.1813	4.12678	4.01239	4.02059	3.91643	4.04221	3.91291	4.2023	4.04567	3.99387	3.97268	4.09896
104.8	4.97036	4.83617	4.9539	4.87731	4.73133	4.63987	4.79889	4.77719	4.47426	4.31343	4.39147	4.45834	4.25077	4.29921	4.12629	4.13734	4.18233	4.12783	4.01341	4.02152	3.91737	4.04312	3.91382	4.20319	4.0466	3.99475	3.97361	4.1
105	4.97354	4.83926	4.95691	4.88037	4.73296	4.64154	4.80064	4.7788	4.47582	4.31486	4.39286	4.45985	4.25201	4.30045	4.12745	4.13853	4.18337	4.12887	4.01443	4.02245	3.9183	4.04404	3.91472	4.20408	4.04754	3.99562	3.97454	4.10104
105.2	4.97672	4.84235	4.95992	4.88342	4.73458	4.6432	4.80239	4.78041	4.47738	4.31629	4.39424	4.46135	4.25325	4.30169	4.1286	4.13971	4.18439	4.1299	4.01545	4.02337	3.91923	4.04495	3.91561	4.20497	4.04848	3.9965	3.97547	4.10208
105.4	4.97989	4.84543	4.96293	4.88647	4.73621	4.64484	4.80415	4.78201	4.47893	4.31771	4.39562	4.46284	4.25449	4.30292	4.12975	4.1409	4.18542	4.13093	4.01647	4.02429	3.92016	4.04586	3.9165	4.20586	4.04941	3.99738	3.97639	4.10311
105.6	4.98307	4.8485	4.96593	4.88951	4.73783	4.64647	4.80589	4.78361	4.48048	4.31911	4.397	4.46432	4.25574	4.30415	4.1309	4.14208	4.18644	4.13195	4.01749	4.02519	3.92108	4.04676	3.91738	4.20674	4.05035	3.99826	3.97732	4.10414
105.8	4.98624	4.85156	4.96894	4.89255	4.73945	4.64809	4.80764	4.78521	4.48203	4.32052	4.39837	4.46579	4.25698	4.30537	4.13204	4.14326	4.18746	4.13297	4.01851	4.02609	3.92199	4.04767	3.91825	4.20762	4.05129	3.99915	3.97824	4.10517
106	4.98942	4.85461	4.97194	4.89558	4.74107	4.6497	4.80938	4.78682	4.48357	4.32191	4.39973	4.46726	4.25822	4.30659	4.13319	4.14443	4.18847	4.13398	4.01953	4.02698	3.92291	4.04858	3.91912	4.2085	4.05222	4.00004	3.97915	4.10619
106.2	4.99259	4.85766	4.97494	4.89861	4.74269	4.65131	4.81112	4.78842	4.4851	4.3233	4.40109	4.46872	4.25947	4.3078	4.13432	4.14561	4.18948	4.13499	4.02055	4.02786	3.92381	4.04949	3.91998	4.20938	4.05316	4.00094	3.98007	4.10721
106.4	4.99576	4.8607	4.97793	4.90163	4.7443	4.6529	4.81284	4.79003	4.48663	4.32468	4.40244	4.47017	4.26071	4.30901	4.13546	4.14678	4.19048	4.13599	4.02157	4.02873	3.92471	4.0504	3.92083	4.21025	4.05409	4.00184	3.98098	4.10822
106.6	4.99892	4.86373	4.98093	4.90466	4.74591	4.65449	4.81456	4.79164	4.48816	4.32605	4.40379	4.47161	4.26196	4.31022	4.13659	4.14794	4.19148	4.13698	4.02259	4.02959	3.9256	4.0513	3.92168	4.21111	4.05502	4.00275	3.98189	4.10923
106.8	5.00208	4.86676	4.98391	4.90768	4.74752	4.65608	4.81626	4.79324	4.48968	4.32741	4.40513	4.47305	4.26321	4.31143	4.13772	4.14911	4.19247	4.13796	4.02361	4.03044	3.92648	4.05221	3.92252	4.21198	4.05594	4.00367	3.9828	4.11023
107	5.00523	4.86978	4.98689	4.91071	4.74912	4.65767	4.81796	4.79486	4.49119	4.32877	4.40647	4.47448	4.26446	4.31264	4.13885	4.15026	4.19346	4.13894	4.02462	4.03129	3.92735	4.05311	3.92337	4.21283	4.05687	4.00459	3.9837	4.11122
107.2	5.00837	4.87281	4.98987	4.91374	4.75072	4.65925	4.81964	4.79647	4.49269	4.33012	4.40781	4.47591	4.26571	4.31384	4.13997	4.15142	4.19445	4.13991	4.02564	4.03212	3.92822	4.05402	3.9242	4.21369	4.05779	4.00551	3.9846	4.11221
107.4	5.01151	4.87582	4.99284	4.91676	4.75231	4.66083	4.82131	4.79809	4.49418	4.33146	4.40914	4.47733	4.26696	4.31504	4.14109	4.15256	4.19544	4.14087	4.02665	4.03296	3.92908	4.05492	3.92504	4.21454	4.05871	4.00644	3.9855	4.11319
107.6	5.01464	4.87884	4.9958	4.91979	4.7539	4.66241	4.82297	4.7997	4.49566	4.33279	4.41047	4.47875	4.26822	4.31623	4.14222	4.1537	4.19643	4.14182	4.02766	4.03379	3.92992	4.05582	3.92587	4.21538	4.05962	4.00737	3.98639	4.11417
107.8	5.01776	4.88186	4.99876	4.92282	4.75548	4.66399	4.82463	4.80132	4.49714	4.33411	4.41179	4.48016	4.26947	4.31742	4.14334	4.15482	4.19741	4.14277	4.02866	4.03462	3.93076	4.05672	3.9267	4.21623	4.06053	4.0083	3.98728	4.11514
108	5.02087	4.88487	5.0017	4.92584	4.75705	4.66557	4.82627	4.80293	4.4986	4.33543	4.41312	4.48157	4.27073	4.31862	4.14446	4.15594	4.1984	4.14372	4.02967	4.03546	3.93159	4.05762	3.92752	4.21707	4.06144	4.00923	3.98817	4.1161
108.2	5.02398	4.88788	5.00465	4.92887	4.75862	4.66716	4.8279	4.80455	4.50006	4.33673	4.41444	4.48298	4.27199	4.3198	4.14559	4.15705	4.19939	4.14466	4.03067	4.03629	3.9324	4.05851	3.92835	4.21791	4.06235	4.01017	3.98905	4.11706
108.4	5.02708	4.89089	5.00758	4.93189	4.76018	4.66874	4.82953	4.80616	4.50151	4.33803	4.41576	4.48438	4.27324	4.32099	4.14671	4.15814	4.20038	4.1456	4.03166	4.03713	3.93321	4.05939	3.92917	4.21875	4.06325	4.01111	3.98993	4.11801
108.6	5.03018	4.89391	5.0105	4.93491	4.76173	4.67032	4.83114	4.80777	4.50295	4.33932	4.41708	4.48579	4.2745	4.32217	4.14784	4.15923	4.20137	4.14654	4.03266	4.03797	3.93401	4.06028	3.92999	4.21959	4.06414	4.01205	3.9908	4.11896
108.8	5.03327	4.89692	5.01342	4.93793	4.76328	4.67191	4.83276	4.80938	4.50439	4.3406	4.4184	4.48719	4.27576	4.32335	4.14896	4.1603	4.20236	4.14747	4.03365	4.03882	3.93479	4.06115	3.93081	4.22044	4.06503	4.01299	3.99167	4.1199
109	5.03636	4.89993	5.01633	4.94095	4.76482	4.67349	4.83436	4.81098	4.50581	4.34187	4.41972	4.4886	4.27702	4.32453	4.15009	4.16135	4.20335	4.14841	4.03464	4.03967	3.93557	4.06202	3.93163	4.22128	4.06592	4.01393	3.99253	4.12084
109.2	5.03944	4.90295	5.01923	4.94396	4.76635	4.67507	4.83597	4.81258	4.50723	4.34314	4.42104	4.49001	4.27828	4.3257	4.15121	4.1624	4.20434	4.14934	4.03562	4.04053	3.93634	4.06289	3.93244	4.22213	4.06681	4.01488	3.99339	4.12177
109.4	5.04252	4.90597	5.02213	4.94696	4.76788	4.67665	4.83757	4.81418	4.50864	4.3444	4.42235	4.49142	4.27955	4.32687	4.15234	4.16343	4.20534	4.15027	4.03661	4.0414	3.93709	4.06374	3.93325	4.22298	4.06769	4.01583	3.99424	4.12269
109.6	5.04559	4.90899	5.02502	4.94997	4.7694	4.67823	4.83917	4.81576	4.51005	4.34565	4.42367	4.49283	4.28081	4.32804	4.15347	4.16445	4.20633	4.15121	4.03758	4.04227	3.93784	4.06459	3.93405	4.22383	4.06856	4.01677	3.99508	4.12361
[truncated: 1,449 more rows]

## Sheet: Fig. 3c
Flow rate (mL/min)	Flexible control				Flexible control				Rigid control				Rigid control				Biomimetic				Biomimetic				Graft				Graft				FEA Flexible				FEA Rigid				FEA Biomimetic				FEA Graft				FEA
[truncated: 7 more rows]

[truncated: 18 more sheets: Fig. 3d, Fig. 3e, Fig. 3f, Fig. 3g,h, Fig. 4c, Fig. 4d, Fig. 4f, Fig. 4g, Fig. 5c, Fig. 5d, Fig. 5e, Fig. 5f, Fig. 5g, Fig. 5h, Fig. 6d, Fig. 6f, Fig. 6g, Fig. 7a]
